# Supplementary material for: Rosario: An algorithm to analyse cyclical data in Ecology
Source: Biodivers Data J. 2026 Jun 12;14:e176358. doi: 10.3897/BDJ.14.e176358 (PMC13282620; doi:10.3897/BDJ.14.e176358)
Supplement: Supplementary material 1 — Cervid dataset used [file bdj-14-e176358-s001.csv]

project_id	deployment_id	image_id	sequence_id	filename	location	identified_by	wi_taxon_id	class	order	family	genus	species	common_name	timestamp
2002658	1024.2 _D3	8e73f991-dcc4-4790-b790-58a51150a91a		IMG_0888.JPG	https://app.wildlifeinsights.org/download/2008164/project/2002658/data-files/8e73f991-dcc4-4790-b790-58a51150a91a	David Hay	5c7ce479-8a45-40b3-ae21-7c97dfae22f5	Mammalia	Cetartiodactyla	Cervidae	Odocoileus	virginianus	White-tailed Deer	8/5/2021 20:59
2002658	7774_D3	819eab6d-e682-4859-a920-4290e3d74037		IMG_4767.JPG	https://app.wildlifeinsights.org/download/2008164/project/2002658/data-files/819eab6d-e682-4859-a920-4290e3d74037	Reese Embree	febff896-db40-4ac8-bcfe-5bb99a600950	Mammalia	Cetartiodactyla	Cervidae	Odocoileus	hemionus	Mule Deer	6/24/2022 5:13
2002658	7774_D3	819eab6d-e682-4859-a920-4290e3d74037		IMG_4767.JPG	https://app.wildlifeinsights.org/download/2008164/project/2002658/data-files/819eab6d-e682-4859-a920-4290e3d74037	Reese Embree	febff896-db40-4ac8-bcfe-5bb99a600950	Mammalia	Cetartiodactyla	Cervidae	Odocoileus	hemionus	Mule Deer	6/24/2022 5:13
2002658	6249.3_D3	301cf76c-5a10-4498-8891-153f97d12930		IMG_2155.JPG	https://app.wildlifeinsights.org/download/2008164/project/2002658/data-files/301cf76c-5a10-4498-8891-153f97d12930	Glen McCrae	5c7ce479-8a45-40b3-ae21-7c97dfae22f5	Mammalia	Cetartiodactyla	Cervidae	Odocoileus	virginianus	White-tailed Deer	8/31/2021 2:44
2002658	6249.3_D3	d53a45b5-09ed-442a-b7c6-7cd11c63b045		IMG_1774.JPG	https://app.wildlifeinsights.org/download/2008164/project/2002658/data-files/d53a45b5-09ed-442a-b7c6-7cd11c63b045	Glen McCrae	c5ce946f-8f0d-4379-992b-cc0982381f5e	Mammalia	Cetartiodactyla	Cervidae	Cervus	canadensis	Elk	8/19/2021 7:33
2002658	6249.3_D3	5e4083be-5a0b-4b33-8921-060f9f13c812		IMG_4099.JPG	https://app.wildlifeinsights.org/download/2008164/project/2002658/data-files/5e4083be-5a0b-4b33-8921-060f9f13c812	Glen McCrae	febff896-db40-4ac8-bcfe-5bb99a600950	Mammalia	Cetartiodactyla	Cervidae	Odocoileus	hemionus	Mule Deer	6/10/2022 9:14
2002658	6594.4_D3	d553dc54-0a88-49c9-9e8a-cf106e5fa269		IMG_0269.JPG	https://app.wildlifeinsights.org/download/2008164/project/2002658/data-files/d553dc54-0a88-49c9-9e8a-cf106e5fa269	Michael Barrow	5c7ce479-8a45-40b3-ae21-7c97dfae22f5	Mammalia	Cetartiodactyla	Cervidae	Odocoileus	virginianus	White-tailed Deer	6/10/2021 10:10
2002658	8335_D3	3548d386-00de-47b7-886d-ca413cfc4550		RCNX1598.JPG	https://app.wildlifeinsights.org/download/2008164/project/2002658/data-files/3548d386-00de-47b7-886d-ca413cfc4550	Cynthia Kielpinski	3e4fac86-1e90-403c-b798-c20a93df373c	Mammalia	Cetartiodactyla	Cervidae	Cervus	canadensis	Elk	7/3/2022 10:30
2002658	4210_2020	601df9dd-2957-4c0e-b01c-08f0a8498311		798006	https://app.wildlifeinsights.org/download/2008164/project/2002658/data-files/601df9dd-2957-4c0e-b01c-08f0a8498311	Kieran Braid	febff896-db40-4ac8-bcfe-5bb99a600950	Mammalia	Cetartiodactyla	Cervidae	Odocoileus	hemionus	Mule Deer	8/23/2020 7:09
2002658	4210_2020	491417de-fb32-45b3-93cf-2b901706a505		798025	https://app.wildlifeinsights.org/download/2008164/project/2002658/data-files/491417de-fb32-45b3-93cf-2b901706a505	Kieran Braid	febff896-db40-4ac8-bcfe-5bb99a600950	Mammalia	Cetartiodactyla	Cervidae	Odocoileus	hemionus	Mule Deer	8/26/2020 4:12
2002658	8335_D3	392f02ea-4cdc-43d7-b3d2-4a65f42349c4		RCNX6551.JPG	https://app.wildlifeinsights.org/download/2008164/project/2002658/data-files/392f02ea-4cdc-43d7-b3d2-4a65f42349c4	Cynthia Kielpinski	3e4fac86-1e90-403c-b798-c20a93df373c	Mammalia	Cetartiodactyla	Cervidae	Cervus	canadensis	Elk	6/12/2022 9:58
2002658	8335_D3	392f02ea-4cdc-43d7-b3d2-4a65f42349c4		RCNX6551.JPG	https://app.wildlifeinsights.org/download/2008164/project/2002658/data-files/392f02ea-4cdc-43d7-b3d2-4a65f42349c4	Cynthia Kielpinski	3e4fac86-1e90-403c-b798-c20a93df373c	Mammalia	Cetartiodactyla	Cervidae	Cervus	canadensis	Elk	6/12/2022 9:58
2002658	4210 Road_2020	5e1e32c7-e0ba-42fa-8967-bc9e4bba9bf0		802779	https://app.wildlifeinsights.org/download/2008164/project/2002658/data-files/5e1e32c7-e0ba-42fa-8967-bc9e4bba9bf0	Kieran Braid	febff896-db40-4ac8-bcfe-5bb99a600950	Mammalia	Cetartiodactyla	Cervidae	Odocoileus	hemionus	Mule Deer	7/5/2020 6:17
2002658	1291.1_D3	166ec789-1b4d-42c4-b26c-311835240be9		IMG_0317.JPG	https://app.wildlifeinsights.org/download/2008164/project/2002658/data-files/166ec789-1b4d-42c4-b26c-311835240be9	Glen McCrae	febff896-db40-4ac8-bcfe-5bb99a600950	Mammalia	Cetartiodactyla	Cervidae	Odocoileus	hemionus	Mule Deer	7/2/2021 5:41
2002658	2858_2020	a07b5cd9-76ee-4b5f-af2c-d9473691eb83		697936	https://app.wildlifeinsights.org/download/2008164/project/2002658/data-files/a07b5cd9-76ee-4b5f-af2c-d9473691eb83	Glen McCrae	febff896-db40-4ac8-bcfe-5bb99a600950	Mammalia	Cetartiodactyla	Cervidae	Odocoileus	hemionus	Mule Deer	7/20/2020 5:34
2002658	1204_2020	09167b13-9dfd-47f0-8027-9e5cf5867896		26413	https://app.wildlifeinsights.org/download/2008164/project/2002658/data-files/09167b13-9dfd-47f0-8027-9e5cf5867896	Glen McCrae	febff896-db40-4ac8-bcfe-5bb99a600950	Mammalia	Cetartiodactyla	Cervidae	Odocoileus	hemionus	Mule Deer	8/17/2020 7:41
2002658	3109_2020	cb458391-6b2e-4f27-85f4-498be312eb3a		473600	https://app.wildlifeinsights.org/download/2008164/project/2002658/data-files/cb458391-6b2e-4f27-85f4-498be312eb3a	Glen McCrae	febff896-db40-4ac8-bcfe-5bb99a600950	Mammalia	Cetartiodactyla	Cervidae	Odocoileus	hemionus	Mule Deer	8/27/2020 7:42
2002658	1815.3_D3	818b3e90-8c4e-4b37-a51f-6a4cfaaac1a1		RCNX0454.JPG	https://app.wildlifeinsights.org/download/2008164/project/2002658/data-files/818b3e90-8c4e-4b37-a51f-6a4cfaaac1a1	Shannon O'Reilly	febff896-db40-4ac8-bcfe-5bb99a600950	Mammalia	Cetartiodactyla	Cervidae	Odocoileus	hemionus	Mule Deer	8/5/2021 22:12
2002658	6729_2020	bb9280a5-0646-4d22-8ab4-58b026a888c0		524024	https://app.wildlifeinsights.org/download/2008164/project/2002658/data-files/bb9280a5-0646-4d22-8ab4-58b026a888c0	Kieran Braid	5c7ce479-8a45-40b3-ae21-7c97dfae22f5	Mammalia	Cetartiodactyla	Cervidae	Odocoileus	virginianus	White-tailed Deer	8/21/2020 17:43
2002658	8335_D3	c63a0341-1f03-4d6e-9735-e78bb92a5be8		RCNX7223.JPG	https://app.wildlifeinsights.org/download/2008164/project/2002658/data-files/c63a0341-1f03-4d6e-9735-e78bb92a5be8	Aidan Otto	c5ce946f-8f0d-4379-992b-cc0982381f5e	Mammalia	Cetartiodactyla	Cervidae	Cervus	canadensis	Elk	6/15/2022 18:43
2002658	8335_D3	0fce4ac9-b433-41cb-a9b3-7dd95b99f6bd		RCNX7710.JPG	https://app.wildlifeinsights.org/download/2008164/project/2002658/data-files/0fce4ac9-b433-41cb-a9b3-7dd95b99f6bd	Aidan Otto	c5ce946f-8f0d-4379-992b-cc0982381f5e	Mammalia	Cetartiodactyla	Cervidae	Cervus	canadensis	Elk	6/17/2022 6:00
2002658	8335_D3	1f78fbe7-ad9c-4630-840a-28f650fe2dcd		RCNX7842.JPG	https://app.wildlifeinsights.org/download/2008164/project/2002658/data-files/1f78fbe7-ad9c-4630-840a-28f650fe2dcd	Aidan Otto	c5ce946f-8f0d-4379-992b-cc0982381f5e	Mammalia	Cetartiodactyla	Cervidae	Cervus	canadensis	Elk	6/17/2022 6:05
2002658	8335_2020	7046b519-9916-474d-9b25-282682f9667a		586763	https://app.wildlifeinsights.org/download/2008164/project/2002658/data-files/7046b519-9916-474d-9b25-282682f9667a	Mackenzie Askin	c5ce946f-8f0d-4379-992b-cc0982381f5e	Mammalia	Cetartiodactyla	Cervidae	Cervus	canadensis	Elk	6/11/2021 17:33
2002658	8335_2020	7046b519-9916-474d-9b25-282682f9667a		586763	https://app.wildlifeinsights.org/download/2008164/project/2002658/data-files/7046b519-9916-474d-9b25-282682f9667a	Mackenzie Askin	c5ce946f-8f0d-4379-992b-cc0982381f5e	Mammalia	Cetartiodactyla	Cervidae	Cervus	canadensis	Elk	6/11/2021 17:33
2002658	8335_2020	5bd16daf-9ae8-4d25-b3be-6f04ba396dca		586556	https://app.wildlifeinsights.org/download/2008164/project/2002658/data-files/5bd16daf-9ae8-4d25-b3be-6f04ba396dca	Mackenzie Askin	c5ce946f-8f0d-4379-992b-cc0982381f5e	Mammalia	Cetartiodactyla	Cervidae	Cervus	canadensis	Elk	6/11/2021 17:23
2002658	4388 Road_2020	2f94f73c-aa7d-44d7-9ed8-2c02b84c53c1		169860	https://app.wildlifeinsights.org/download/2008164/project/2002658/data-files/2f94f73c-aa7d-44d7-9ed8-2c02b84c53c1	Aidan Otto	c5ce946f-8f0d-4379-992b-cc0982381f5e	Mammalia	Cetartiodactyla	Cervidae	Cervus	canadensis	Elk	7/23/2020 1:38
2002658	2352.5_D3	8b82924c-4fbd-41b1-9e51-e605e26ea6b5		RCNX1544.JPG	https://app.wildlifeinsights.org/download/2008164/project/2002658/data-files/8b82924c-4fbd-41b1-9e51-e605e26ea6b5	Reese Embree	febff896-db40-4ac8-bcfe-5bb99a600950	Mammalia	Cetartiodactyla	Cervidae	Odocoileus	hemionus	Mule Deer	8/27/2021 10:27
2002658	7603 Road_2020	28b61679-79bf-4d23-a381-9be63cc16cff		561409	https://app.wildlifeinsights.org/download/2008164/project/2002658/data-files/28b61679-79bf-4d23-a381-9be63cc16cff	Shayla Martinez	febff896-db40-4ac8-bcfe-5bb99a600950	Mammalia	Cetartiodactyla	Cervidae	Odocoileus	hemionus	Mule Deer	6/22/2020 22:47
2002658	2858_2020	1815b9ff-82fb-4123-a78e-1163e53df5cb		697196	https://app.wildlifeinsights.org/download/2008164/project/2002658/data-files/1815b9ff-82fb-4123-a78e-1163e53df5cb	Bart Robertson	febff896-db40-4ac8-bcfe-5bb99a600950	Mammalia	Cetartiodactyla	Cervidae	Odocoileus	hemionus	Mule Deer	7/4/2020 8:17
2002658	4483.3_D3	4a1707a4-84c9-4d46-803e-0a1997dcc712		RCNX0249.JPG	https://app.wildlifeinsights.org/download/2008164/project/2002658/data-files/4a1707a4-84c9-4d46-803e-0a1997dcc712	Glen McCrae	febff896-db40-4ac8-bcfe-5bb99a600950	Mammalia	Cetartiodactyla	Cervidae	Odocoileus	hemionus	Mule Deer	7/10/2021 5:48
2002658	44.1_D3	d163c746-d04d-41be-b6aa-6c192326ee86		RCNX0248.JPG	https://app.wildlifeinsights.org/download/2008164/project/2002658/data-files/d163c746-d04d-41be-b6aa-6c192326ee86	David Hay	5c7ce479-8a45-40b3-ae21-7c97dfae22f5	Mammalia	Cetartiodactyla	Cervidae	Odocoileus	virginianus	White-tailed Deer	6/30/2021 10:29
2002658	2858_D3	5b44ba49-6e69-436c-bb6e-202df725489e		RCNX1134.JPG	https://app.wildlifeinsights.org/download/2008164/project/2002658/data-files/5b44ba49-6e69-436c-bb6e-202df725489e	Holly Antifay	febff896-db40-4ac8-bcfe-5bb99a600950	Mammalia	Cetartiodactyla	Cervidae	Odocoileus	hemionus	Mule Deer	6/10/2021 20:32
2002658	44.1_D3	60421438-ef2a-4f31-9435-d521743f6ce3		RCNX0296.JPG	https://app.wildlifeinsights.org/download/2008164/project/2002658/data-files/60421438-ef2a-4f31-9435-d521743f6ce3	David Hay	5c7ce479-8a45-40b3-ae21-7c97dfae22f5	Mammalia	Cetartiodactyla	Cervidae	Odocoileus	virginianus	White-tailed Deer	7/4/2021 8:48
2002658	44.1_D3	8479f7a9-4731-4eb8-898f-c332e7a33300		RCNX0326.JPG	https://app.wildlifeinsights.org/download/2008164/project/2002658/data-files/8479f7a9-4731-4eb8-898f-c332e7a33300	David Hay	5c7ce479-8a45-40b3-ae21-7c97dfae22f5	Mammalia	Cetartiodactyla	Cervidae	Odocoileus	virginianus	White-tailed Deer	7/4/2021 8:48
2002658	2858_D3	74c1909f-a3f9-4b01-9f4c-9917cf33e78b		RCNX1837.JPG	https://app.wildlifeinsights.org/download/2008164/project/2002658/data-files/74c1909f-a3f9-4b01-9f4c-9917cf33e78b	Julia Kozak	febff896-db40-4ac8-bcfe-5bb99a600950	Mammalia	Cetartiodactyla	Cervidae	Odocoileus	hemionus	Mule Deer	7/23/2021 7:35
2002658	2858_D3	8a66106a-67f7-4b9f-a34e-3b8955144eec		RCNX1600.JPG	https://app.wildlifeinsights.org/download/2008164/project/2002658/data-files/8a66106a-67f7-4b9f-a34e-3b8955144eec	Reese Embree	febff896-db40-4ac8-bcfe-5bb99a600950	Mammalia	Cetartiodactyla	Cervidae	Odocoileus	hemionus	Mule Deer	7/17/2021 6:09
2002658	2858_D3	8a66106a-67f7-4b9f-a34e-3b8955144eec		RCNX1600.JPG	https://app.wildlifeinsights.org/download/2008164/project/2002658/data-files/8a66106a-67f7-4b9f-a34e-3b8955144eec	Reese Embree	febff896-db40-4ac8-bcfe-5bb99a600950	Mammalia	Cetartiodactyla	Cervidae	Odocoileus	hemionus	Mule Deer	7/17/2021 6:09
2002658	2635_R_D3	1211e2fa-20f1-40ec-b981-8eb702e290d4		00000943.jpg	https://app.wildlifeinsights.org/download/2008164/project/2002658/data-files/1211e2fa-20f1-40ec-b981-8eb702e290d4	Stuart Masterman	5c7ce479-8a45-40b3-ae21-7c97dfae22f5	Mammalia	Cetartiodactyla	Cervidae	Odocoileus	virginianus	White-tailed Deer	7/21/2021 19:35
2002658	23.1_D3	eb437d2a-79e0-40b5-8fed-e0d7e3cce020		IMG_0585.JPG	https://app.wildlifeinsights.org/download/2008164/project/2002658/data-files/eb437d2a-79e0-40b5-8fed-e0d7e3cce020	David Hay	5c7ce479-8a45-40b3-ae21-7c97dfae22f5	Mammalia	Cetartiodactyla	Cervidae	Odocoileus	virginianus	White-tailed Deer	8/6/2021 11:30
2002658	23.1_D3	2b23c006-4bf5-4ca6-8b3d-7c07e66afb45		IMG_0611.JPG	https://app.wildlifeinsights.org/download/2008164/project/2002658/data-files/2b23c006-4bf5-4ca6-8b3d-7c07e66afb45	David Hay	5c7ce479-8a45-40b3-ae21-7c97dfae22f5	Mammalia	Cetartiodactyla	Cervidae	Odocoileus	virginianus	White-tailed Deer	8/6/2021 11:31
2002658	2635_R_D3	a1c0eee7-8d14-4d64-bd80-77b96be78ea0		00001340.jpg	https://app.wildlifeinsights.org/download/2008164/project/2002658/data-files/a1c0eee7-8d14-4d64-bd80-77b96be78ea0	Jim Hilland	febff896-db40-4ac8-bcfe-5bb99a600950	Mammalia	Cetartiodactyla	Cervidae	Odocoileus	hemionus	Mule Deer	8/15/2021 10:43
2002658	2635_R_D3	a1c0eee7-8d14-4d64-bd80-77b96be78ea0		00001340.jpg	https://app.wildlifeinsights.org/download/2008164/project/2002658/data-files/a1c0eee7-8d14-4d64-bd80-77b96be78ea0	Jim Hilland	febff896-db40-4ac8-bcfe-5bb99a600950	Mammalia	Cetartiodactyla	Cervidae	Odocoileus	hemionus	Mule Deer	8/15/2021 10:43
2002658	2817.1_D3	e46433cb-f16a-4924-a33c-87865360768c		IMG_0258.JPG	https://app.wildlifeinsights.org/download/2008164/project/2002658/data-files/e46433cb-f16a-4924-a33c-87865360768c	Larisa Murdoch	febff896-db40-4ac8-bcfe-5bb99a600950	Mammalia	Cetartiodactyla	Cervidae	Odocoileus	hemionus	Mule Deer	7/3/2021 21:16
2002658	2806.1_D3	b9eef5df-092d-49be-9158-b3f8f3a1b966		RCNX0978.JPG	https://app.wildlifeinsights.org/download/2008164/project/2002658/data-files/b9eef5df-092d-49be-9158-b3f8f3a1b966	ashley manky	5c7ce479-8a45-40b3-ae21-7c97dfae22f5	Mammalia	Cetartiodactyla	Cervidae	Odocoileus	virginianus	White-tailed Deer	7/19/2021 19:55
2002658	2817.1_D3	af5bcf95-ed2d-4651-8472-49efafd84be1		IMG_1131.JPG	https://app.wildlifeinsights.org/download/2008164/project/2002658/data-files/af5bcf95-ed2d-4651-8472-49efafd84be1	Larisa Murdoch	febff896-db40-4ac8-bcfe-5bb99a600950	Mammalia	Cetartiodactyla	Cervidae	Odocoileus	hemionus	Mule Deer	8/24/2021 5:55
2002658	2817.1_D3	20b0aded-a89f-4c77-b640-311a1bfac5f2		IMG_1129.JPG	https://app.wildlifeinsights.org/download/2008164/project/2002658/data-files/20b0aded-a89f-4c77-b640-311a1bfac5f2	Larisa Murdoch	febff896-db40-4ac8-bcfe-5bb99a600950	Mammalia	Cetartiodactyla	Cervidae	Odocoileus	hemionus	Mule Deer	8/24/2021 5:55
2002658	7395.1_D3	6a1c7ca6-eaaf-4e7e-b0ca-540b9efb1417		IMG_6437.JPG	https://app.wildlifeinsights.org/download/2008164/project/2002658/data-files/6a1c7ca6-eaaf-4e7e-b0ca-540b9efb1417	Steven Pecchia	febff896-db40-4ac8-bcfe-5bb99a600950	Mammalia	Cetartiodactyla	Cervidae	Odocoileus	hemionus	Mule Deer	6/26/2022 0:25
2002658	6810.1_D3	af523a06-85c7-48aa-90c2-96c8d173ecdb		RCNX2588.JPG	https://app.wildlifeinsights.org/download/2008164/project/2002658/data-files/af523a06-85c7-48aa-90c2-96c8d173ecdb	Reese Embree	febff896-db40-4ac8-bcfe-5bb99a600950	Mammalia	Cetartiodactyla	Cervidae	Odocoileus	hemionus	Mule Deer	7/1/2022 21:48
2002658	6810.1_D3	9f301643-9375-4ce4-a74e-df2b6981af12		RCNX2610.JPG	https://app.wildlifeinsights.org/download/2008164/project/2002658/data-files/9f301643-9375-4ce4-a74e-df2b6981af12	Reese Embree	febff896-db40-4ac8-bcfe-5bb99a600950	Mammalia	Cetartiodactyla	Cervidae	Odocoileus	hemionus	Mule Deer	7/2/2022 1:46
2002658	6810.1_D3	9f301643-9375-4ce4-a74e-df2b6981af12		RCNX2610.JPG	https://app.wildlifeinsights.org/download/2008164/project/2002658/data-files/9f301643-9375-4ce4-a74e-df2b6981af12	Reese Embree	febff896-db40-4ac8-bcfe-5bb99a600950	Mammalia	Cetartiodactyla	Cervidae	Odocoileus	hemionus	Mule Deer	7/2/2022 1:46
2002658	6810.1_D3	f9df13ba-ebfa-4b16-a683-416284452a2a		RCNX2625.JPG	https://app.wildlifeinsights.org/download/2008164/project/2002658/data-files/f9df13ba-ebfa-4b16-a683-416284452a2a	Reese Embree	febff896-db40-4ac8-bcfe-5bb99a600950	Mammalia	Cetartiodactyla	Cervidae	Odocoileus	hemionus	Mule Deer	7/2/2022 1:47
2002658	6810.1_D3	f9df13ba-ebfa-4b16-a683-416284452a2a		RCNX2625.JPG	https://app.wildlifeinsights.org/download/2008164/project/2002658/data-files/f9df13ba-ebfa-4b16-a683-416284452a2a	Reese Embree	febff896-db40-4ac8-bcfe-5bb99a600950	Mammalia	Cetartiodactyla	Cervidae	Odocoileus	hemionus	Mule Deer	7/2/2022 1:47
2002658	6810.1_D3	19319f38-6adc-4660-8625-fbbbede72ff1		RCNX2648.JPG	https://app.wildlifeinsights.org/download/2008164/project/2002658/data-files/19319f38-6adc-4660-8625-fbbbede72ff1	Reese Embree	febff896-db40-4ac8-bcfe-5bb99a600950	Mammalia	Cetartiodactyla	Cervidae	Odocoileus	hemionus	Mule Deer	7/2/2022 1:48
2002658	6810.1_D3	19319f38-6adc-4660-8625-fbbbede72ff1		RCNX2648.JPG	https://app.wildlifeinsights.org/download/2008164/project/2002658/data-files/19319f38-6adc-4660-8625-fbbbede72ff1	Reese Embree	febff896-db40-4ac8-bcfe-5bb99a600950	Mammalia	Cetartiodactyla	Cervidae	Odocoileus	hemionus	Mule Deer	7/2/2022 1:48
2002658	2806_R_D3	09554dd4-62df-408b-b837-8ecaa97fbd2c		01140276.JPG	https://app.wildlifeinsights.org/download/2008164/project/2002658/data-files/09554dd4-62df-408b-b837-8ecaa97fbd2c	Reese Embree	febff896-db40-4ac8-bcfe-5bb99a600950	Mammalia	Cetartiodactyla	Cervidae	Odocoileus	hemionus	Mule Deer	6/21/2021 21:42
2002658	2806_R_D3	09554dd4-62df-408b-b837-8ecaa97fbd2c		01140276.JPG	https://app.wildlifeinsights.org/download/2008164/project/2002658/data-files/09554dd4-62df-408b-b837-8ecaa97fbd2c	Reese Embree	febff896-db40-4ac8-bcfe-5bb99a600950	Mammalia	Cetartiodactyla	Cervidae	Odocoileus	hemionus	Mule Deer	6/21/2021 21:42
2002658	2732.1_D3	bd9500d7-e827-4bda-b793-983e81a6ae40		IMG_2220.JPG	https://app.wildlifeinsights.org/download/2008164/project/2002658/data-files/bd9500d7-e827-4bda-b793-983e81a6ae40	Marcus Lunt	febff896-db40-4ac8-bcfe-5bb99a600950	Mammalia	Cetartiodactyla	Cervidae	Odocoileus	hemionus	Mule Deer	6/26/2021 6:41
2002658	5788_D3	03da7189-957b-47c4-b87b-8300ac2c4127		RCNX0158.JPG	https://app.wildlifeinsights.org/download/2008164/project/2002658/data-files/03da7189-957b-47c4-b87b-8300ac2c4127	Glen McCrae	febff896-db40-4ac8-bcfe-5bb99a600950	Mammalia	Cetartiodactyla	Cervidae	Odocoileus	hemionus	Mule Deer	7/16/2021 5:42
2002658	4233.1_D3	61c3796b-a967-4523-a6b9-57cd9535f6a2		IMG_0215.JPG	https://app.wildlifeinsights.org/download/2008164/project/2002658/data-files/61c3796b-a967-4523-a6b9-57cd9535f6a2	Glen McCrae	febff896-db40-4ac8-bcfe-5bb99a600950	Mammalia	Cetartiodactyla	Cervidae	Odocoileus	hemionus	Mule Deer	6/26/2021 8:17
2002658	4374.1_D3	b7904589-5453-4a14-93bb-36231072a54c		IMG_0325.JPG	https://app.wildlifeinsights.org/download/2008164/project/2002658/data-files/b7904589-5453-4a14-93bb-36231072a54c	Glen McCrae	febff896-db40-4ac8-bcfe-5bb99a600950	Mammalia	Cetartiodactyla	Cervidae	Odocoileus	hemionus	Mule Deer	7/9/2021 23:51
2002658	4374.1_D3	4f11863b-3f0c-45ff-8d36-275210af72e9		IMG_0319.JPG	https://app.wildlifeinsights.org/download/2008164/project/2002658/data-files/4f11863b-3f0c-45ff-8d36-275210af72e9	Glen McCrae	febff896-db40-4ac8-bcfe-5bb99a600950	Mammalia	Cetartiodactyla	Cervidae	Odocoileus	hemionus	Mule Deer	7/9/2021 23:51
2002658	4374.1_D3	babd65ed-a867-494a-a8bf-63af60967902		IMG_0329.JPG	https://app.wildlifeinsights.org/download/2008164/project/2002658/data-files/babd65ed-a867-494a-a8bf-63af60967902	Glen McCrae	febff896-db40-4ac8-bcfe-5bb99a600950	Mammalia	Cetartiodactyla	Cervidae	Odocoileus	hemionus	Mule Deer	7/9/2021 23:51
2002658	2590.1_R_D3	64e00d61-15de-4c46-93b8-420ab553b80d		RCNX3717.JPG	https://app.wildlifeinsights.org/download/2008164/project/2002658/data-files/64e00d61-15de-4c46-93b8-420ab553b80d	Timber Whitehouse	febff896-db40-4ac8-bcfe-5bb99a600950	Mammalia	Cetartiodactyla	Cervidae	Odocoileus	hemionus	Mule Deer	7/11/2021 6:49
2002658	2590.1_R_D3	64e00d61-15de-4c46-93b8-420ab553b80d		RCNX3717.JPG	https://app.wildlifeinsights.org/download/2008164/project/2002658/data-files/64e00d61-15de-4c46-93b8-420ab553b80d	Timber Whitehouse	febff896-db40-4ac8-bcfe-5bb99a600950	Mammalia	Cetartiodactyla	Cervidae	Odocoileus	hemionus	Mule Deer	7/11/2021 6:49
2002658	6852.1_D3	01be63ce-7787-4dd9-b5e2-271a53413aaf		IMG_0192.JPG	https://app.wildlifeinsights.org/download/2008164/project/2002658/data-files/01be63ce-7787-4dd9-b5e2-271a53413aaf	Brenda Ewaskow	c5ce946f-8f0d-4379-992b-cc0982381f5e	Mammalia	Cetartiodactyla	Cervidae	Cervus	canadensis	Elk	7/6/2021 5:08
2002658	4210_2020	a7005f7d-58d4-47af-a073-e86827ba9c3d		796762	https://app.wildlifeinsights.org/download/2008164/project/2002658/data-files/a7005f7d-58d4-47af-a073-e86827ba9c3d	Kieran Braid	febff896-db40-4ac8-bcfe-5bb99a600950	Mammalia	Cetartiodactyla	Cervidae	Odocoileus	hemionus	Mule Deer	7/5/2020 6:08
2002658	5009.2_D3	acda5556-8e59-4725-8cd1-e1b70ec936bd		IMG_0285.JPG	https://app.wildlifeinsights.org/download/2008164/project/2002658/data-files/acda5556-8e59-4725-8cd1-e1b70ec936bd	Glen McCrae	febff896-db40-4ac8-bcfe-5bb99a600950	Mammalia	Cetartiodactyla	Cervidae	Odocoileus	hemionus	Mule Deer	7/16/2021 5:21
2002658	7955D1	d559f4db-ee17-4903-828f-ed844a12174e		IMG_3180.JPG	https://app.wildlifeinsights.org/download/2008164/project/2002658/data-files/d559f4db-ee17-4903-828f-ed844a12174e	Reese Embree	febff896-db40-4ac8-bcfe-5bb99a600950	Mammalia	Cetartiodactyla	Cervidae	Odocoileus	hemionus	Mule Deer	6/23/2020 21:36
2002658	7955D1	62145bd4-ac94-4fec-b1d8-ded5fcb39318		IMG_3174.JPG	https://app.wildlifeinsights.org/download/2008164/project/2002658/data-files/62145bd4-ac94-4fec-b1d8-ded5fcb39318	Reese Embree	febff896-db40-4ac8-bcfe-5bb99a600950	Mammalia	Cetartiodactyla	Cervidae	Odocoileus	hemionus	Mule Deer	6/23/2020 21:36
2002658	4210_2020	f7e0c470-072e-4755-8fbd-bfef391b8036		797336	https://app.wildlifeinsights.org/download/2008164/project/2002658/data-files/f7e0c470-072e-4755-8fbd-bfef391b8036	Kieran Braid	febff896-db40-4ac8-bcfe-5bb99a600950	Mammalia	Cetartiodactyla	Cervidae	Odocoileus	hemionus	Mule Deer	7/29/2020 0:24
2002658	4210_2020	e627bcf8-8f94-4c0a-b907-53bcc51fe92e		797353	https://app.wildlifeinsights.org/download/2008164/project/2002658/data-files/e627bcf8-8f94-4c0a-b907-53bcc51fe92e	Kieran Braid	febff896-db40-4ac8-bcfe-5bb99a600950	Mammalia	Cetartiodactyla	Cervidae	Odocoileus	hemionus	Mule Deer	7/29/2020 0:24
2002658	6249D1	abd29b62-06dd-4a14-917d-941fdf23866b		IMG_2481.JPG	https://app.wildlifeinsights.org/download/2008164/project/2002658/data-files/abd29b62-06dd-4a14-917d-941fdf23866b	Jared Wilkison	5c7ce479-8a45-40b3-ae21-7c97dfae22f5	Mammalia	Cetartiodactyla	Cervidae	Odocoileus	virginianus	White-tailed Deer	6/15/2020 23:09
2002658	2352.5_D3	b792a569-1496-4cf8-92ee-e413f2aa21e1		RCNX1094.JPG	https://app.wildlifeinsights.org/download/2008164/project/2002658/data-files/b792a569-1496-4cf8-92ee-e413f2aa21e1	Glen McCrae	febff896-db40-4ac8-bcfe-5bb99a600950	Mammalia	Cetartiodactyla	Cervidae	Odocoileus	hemionus	Mule Deer	7/24/2021 8:15
2002658	4879.4_D3	18d31942-b840-4631-a38e-f5b76ff5329d		RCNX2671.JPG	https://app.wildlifeinsights.org/download/2008164/project/2002658/data-files/18d31942-b840-4631-a38e-f5b76ff5329d	Michael Barrow	febff896-db40-4ac8-bcfe-5bb99a600950	Mammalia	Cetartiodactyla	Cervidae	Odocoileus	hemionus	Mule Deer	6/8/2021 6:20
2002658	23.1_D3	13ffe286-c513-4911-8e54-cda0bb3c1f0c		IMG_0916.JPG	https://app.wildlifeinsights.org/download/2008164/project/2002658/data-files/13ffe286-c513-4911-8e54-cda0bb3c1f0c	David Hay	5c7ce479-8a45-40b3-ae21-7c97dfae22f5	Mammalia	Cetartiodactyla	Cervidae	Odocoileus	virginianus	White-tailed Deer	8/21/2021 16:08
2002658	6310_D2	9b6be655-9c5c-4949-9f8d-5c2a43b80822		RCNX1071.JPG	https://app.wildlifeinsights.org/download/2008164/project/2002658/data-files/9b6be655-9c5c-4949-9f8d-5c2a43b80822	Marcus Lunt	febff896-db40-4ac8-bcfe-5bb99a600950	Mammalia	Cetartiodactyla	Cervidae	Odocoileus	hemionus	Mule Deer	7/13/2020 20:09
2002658	6310_D2	10bf533c-367c-41bd-8089-617acd0c46f3		RCNX1313.JPG	https://app.wildlifeinsights.org/download/2008164/project/2002658/data-files/10bf533c-367c-41bd-8089-617acd0c46f3	Marcus Lunt	febff896-db40-4ac8-bcfe-5bb99a600950	Mammalia	Cetartiodactyla	Cervidae	Odocoileus	hemionus	Mule Deer	8/23/2020 21:08
2002658	6310_D2	64210086-21cb-4cbb-805f-c37e4a0dc506		RCNX1314.JPG	https://app.wildlifeinsights.org/download/2008164/project/2002658/data-files/64210086-21cb-4cbb-805f-c37e4a0dc506	Marcus Lunt	febff896-db40-4ac8-bcfe-5bb99a600950	Mammalia	Cetartiodactyla	Cervidae	Odocoileus	hemionus	Mule Deer	8/23/2020 21:08
2002658	6310_D2	71fc1a7f-3ada-4d85-a1b1-a899cf7e1041		RCNX1264.JPG	https://app.wildlifeinsights.org/download/2008164/project/2002658/data-files/71fc1a7f-3ada-4d85-a1b1-a899cf7e1041	Marcus Lunt	febff896-db40-4ac8-bcfe-5bb99a600950	Mammalia	Cetartiodactyla	Cervidae	Odocoileus	hemionus	Mule Deer	8/19/2020 7:44
2002658	1024.2 _D3	bce7cfdf-0a31-4f38-a05d-fd26cc44c4c8		IMG_0806.JPG	https://app.wildlifeinsights.org/download/2008164/project/2002658/data-files/bce7cfdf-0a31-4f38-a05d-fd26cc44c4c8	David Hay	5c7ce479-8a45-40b3-ae21-7c97dfae22f5	Mammalia	Cetartiodactyla	Cervidae	Odocoileus	virginianus	White-tailed Deer	8/5/2021 20:52
2002658	1024.2 _D3	4e42b558-24a0-4f6d-a746-8d2e13dd8c36		IMG_0566.JPG	https://app.wildlifeinsights.org/download/2008164/project/2002658/data-files/4e42b558-24a0-4f6d-a746-8d2e13dd8c36	David Hay	5c7ce479-8a45-40b3-ae21-7c97dfae22f5	Mammalia	Cetartiodactyla	Cervidae	Odocoileus	virginianus	White-tailed Deer	8/5/2021 20:20
2002658	1024.2 _D3	45e915bf-fb8b-4637-9636-ca9188ba69ff		IMG_1574.JPG	https://app.wildlifeinsights.org/download/2008164/project/2002658/data-files/45e915bf-fb8b-4637-9636-ca9188ba69ff	David Hay	5c7ce479-8a45-40b3-ae21-7c97dfae22f5	Mammalia	Cetartiodactyla	Cervidae	Odocoileus	virginianus	White-tailed Deer	8/29/2021 6:37
2002658	1024.2 _D3	6b5dc277-9739-461c-8853-baf1b2db777f		IMG_1123.JPG	https://app.wildlifeinsights.org/download/2008164/project/2002658/data-files/6b5dc277-9739-461c-8853-baf1b2db777f	David Hay	5c7ce479-8a45-40b3-ae21-7c97dfae22f5	Mammalia	Cetartiodactyla	Cervidae	Odocoileus	virginianus	White-tailed Deer	8/16/2021 9:30
2002658	1024.2 _D3	e97fdcef-df57-4760-abd8-66e50e402815		IMG_1193.JPG	https://app.wildlifeinsights.org/download/2008164/project/2002658/data-files/e97fdcef-df57-4760-abd8-66e50e402815	David Hay	5c7ce479-8a45-40b3-ae21-7c97dfae22f5	Mammalia	Cetartiodactyla	Cervidae	Odocoileus	virginianus	White-tailed Deer	8/16/2021 14:33
2002658	1024.2 _D3	ef573555-71eb-464a-accb-5d0fd3165014		IMG_1439.JPG	https://app.wildlifeinsights.org/download/2008164/project/2002658/data-files/ef573555-71eb-464a-accb-5d0fd3165014	David Hay	5c7ce479-8a45-40b3-ae21-7c97dfae22f5	Mammalia	Cetartiodactyla	Cervidae	Odocoileus	virginianus	White-tailed Deer	8/16/2021 14:50
2002658	931_2020	62a7dbfb-235c-4f77-99ad-c0c913cbc53d		962990	https://app.wildlifeinsights.org/download/2008164/project/2002658/data-files/62a7dbfb-235c-4f77-99ad-c0c913cbc53d	Kieran Braid	febff896-db40-4ac8-bcfe-5bb99a600950	Mammalia	Cetartiodactyla	Cervidae	Odocoileus	hemionus	Mule Deer	8/30/2020 7:19
2002658	7774_D3	360eea3b-218f-48c9-9159-f6d51e4247e4		IMG_4780.JPG	https://app.wildlifeinsights.org/download/2008164/project/2002658/data-files/360eea3b-218f-48c9-9159-f6d51e4247e4	Reese Embree	febff896-db40-4ac8-bcfe-5bb99a600950	Mammalia	Cetartiodactyla	Cervidae	Odocoileus	hemionus	Mule Deer	6/24/2022 9:00
2002658	2806_R_D3	a78658f6-22ab-4928-9343-8caad28e8e97		01140215.JPG	https://app.wildlifeinsights.org/download/2008164/project/2002658/data-files/a78658f6-22ab-4928-9343-8caad28e8e97	Reese Embree	febff896-db40-4ac8-bcfe-5bb99a600950	Mammalia	Cetartiodactyla	Cervidae	Odocoileus	hemionus	Mule Deer	6/21/2021 21:40
2002658	2806_R_D3	a78658f6-22ab-4928-9343-8caad28e8e97		01140215.JPG	https://app.wildlifeinsights.org/download/2008164/project/2002658/data-files/a78658f6-22ab-4928-9343-8caad28e8e97	Reese Embree	febff896-db40-4ac8-bcfe-5bb99a600950	Mammalia	Cetartiodactyla	Cervidae	Odocoileus	hemionus	Mule Deer	6/21/2021 21:40
2002658	2806_R_D3	beaf52bf-d681-4216-b590-887c50d03abb		01150591.JPG	https://app.wildlifeinsights.org/download/2008164/project/2002658/data-files/beaf52bf-d681-4216-b590-887c50d03abb	Reese Embree	febff896-db40-4ac8-bcfe-5bb99a600950	Mammalia	Cetartiodactyla	Cervidae	Odocoileus	hemionus	Mule Deer	6/22/2021 22:46
2002658	6249.3_D3	310b0e6c-4d41-4247-9467-ed34203c4ec6		IMG_1074.JPG	https://app.wildlifeinsights.org/download/2008164/project/2002658/data-files/310b0e6c-4d41-4247-9467-ed34203c4ec6	Glen McCrae	c5ce946f-8f0d-4379-992b-cc0982381f5e	Mammalia	Cetartiodactyla	Cervidae	Cervus	canadensis	Elk	6/18/2021 5:34
2002658	3109D1	a3cf3444-91dc-41eb-a59f-6077b5bd5894		RCNX2164.JPG	https://app.wildlifeinsights.org/download/2008164/project/2002658/data-files/a3cf3444-91dc-41eb-a59f-6077b5bd5894	Emily Matthew	febff896-db40-4ac8-bcfe-5bb99a600950	Mammalia	Cetartiodactyla	Cervidae	Odocoileus	hemionus	Mule Deer	7/6/2020 3:49
2002658	6716_2020	c26f80f2-1b33-4e83-89d7-293422e3d160		229190	https://app.wildlifeinsights.org/download/2008164/project/2002658/data-files/c26f80f2-1b33-4e83-89d7-293422e3d160	Gerry Paille	febff896-db40-4ac8-bcfe-5bb99a600950	Mammalia	Cetartiodactyla	Cervidae	Odocoileus	hemionus	Mule Deer	7/7/2020 1:59
2002658	6716_2020	f9821fc2-1e79-4a31-9fc7-36f9387cbe94		231782	https://app.wildlifeinsights.org/download/2008164/project/2002658/data-files/f9821fc2-1e79-4a31-9fc7-36f9387cbe94	Gerry Paille	febff896-db40-4ac8-bcfe-5bb99a600950	Mammalia	Cetartiodactyla	Cervidae	Odocoileus	hemionus	Mule Deer	8/26/2020 8:07
2002658	1204_2020	9164edc0-48dc-46a1-81e8-fa0f6f4e5529		27488	https://app.wildlifeinsights.org/download/2008164/project/2002658/data-files/9164edc0-48dc-46a1-81e8-fa0f6f4e5529	Glen McCrae	febff896-db40-4ac8-bcfe-5bb99a600950	Mammalia	Cetartiodactyla	Cervidae	Odocoileus	hemionus	Mule Deer	8/17/2020 7:40
2002658	9192_D3	f888eebe-08fc-484f-9395-6d6cd5a3d080		RCNX1003.JPG	https://app.wildlifeinsights.org/download/2008164/project/2002658/data-files/f888eebe-08fc-484f-9395-6d6cd5a3d080	Reese Embree	febff896-db40-4ac8-bcfe-5bb99a600950	Mammalia	Cetartiodactyla	Cervidae	Odocoileus	hemionus	Mule Deer	7/31/2021 21:18
2002658	7255_D3	e2c30656-5fde-45cb-bdf5-fa4266699682		IMG_0330.JPG	https://app.wildlifeinsights.org/download/2008164/project/2002658/data-files/e2c30656-5fde-45cb-bdf5-fa4266699682	Michael Barrow	febff896-db40-4ac8-bcfe-5bb99a600950	Mammalia	Cetartiodactyla	Cervidae	Odocoileus	hemionus	Mule Deer	7/15/2021 3:44
2002658	1262_2020	20cfe2ea-0d8d-4ea4-901a-b4473f8cc45c		344745	https://app.wildlifeinsights.org/download/2008164/project/2002658/data-files/20cfe2ea-0d8d-4ea4-901a-b4473f8cc45c	Glen McCrae	5c7ce479-8a45-40b3-ae21-7c97dfae22f5	Mammalia	Cetartiodactyla	Cervidae	Odocoileus	virginianus	White-tailed Deer	6/21/2020 6:19
2002658	1262_2020	fc6a23a6-2ab1-4aad-87dc-9131490e7124		344805	https://app.wildlifeinsights.org/download/2008164/project/2002658/data-files/fc6a23a6-2ab1-4aad-87dc-9131490e7124	Glen McCrae	5c7ce479-8a45-40b3-ae21-7c97dfae22f5	Mammalia	Cetartiodactyla	Cervidae	Odocoileus	virginianus	White-tailed Deer	6/29/2020 9:39
2002658	1262_2020	81382c0a-e8c7-48e6-a505-fdb4e547d872		344859	https://app.wildlifeinsights.org/download/2008164/project/2002658/data-files/81382c0a-e8c7-48e6-a505-fdb4e547d872	Glen McCrae	5c7ce479-8a45-40b3-ae21-7c97dfae22f5	Mammalia	Cetartiodactyla	Cervidae	Odocoileus	virginianus	White-tailed Deer	6/30/2020 16:45
2002658	1262_2020	cf25b414-f1d9-475e-808d-96590d70f83b		344891	https://app.wildlifeinsights.org/download/2008164/project/2002658/data-files/cf25b414-f1d9-475e-808d-96590d70f83b	Glen McCrae	5c7ce479-8a45-40b3-ae21-7c97dfae22f5	Mammalia	Cetartiodactyla	Cervidae	Odocoileus	virginianus	White-tailed Deer	7/3/2020 13:11
2002658	1262_2020	2b583ad1-bf30-4290-92fb-f5bc320b6386		344984	https://app.wildlifeinsights.org/download/2008164/project/2002658/data-files/2b583ad1-bf30-4290-92fb-f5bc320b6386	Glen McCrae	5c7ce479-8a45-40b3-ae21-7c97dfae22f5	Mammalia	Cetartiodactyla	Cervidae	Odocoileus	virginianus	White-tailed Deer	7/5/2020 21:18
2002658	1204 Road_2020	91be6d72-bdb6-47cc-a47c-439a3d0793e3		28309	https://app.wildlifeinsights.org/download/2008164/project/2002658/data-files/91be6d72-bdb6-47cc-a47c-439a3d0793e3	Glen McCrae	febff896-db40-4ac8-bcfe-5bb99a600950	Mammalia	Cetartiodactyla	Cervidae	Odocoileus	hemionus	Mule Deer	7/3/2020 0:15
2002658	7255 Road_2020	a1dad9cc-2d53-461e-8f63-8b01da43df3d		243745	https://app.wildlifeinsights.org/download/2008164/project/2002658/data-files/a1dad9cc-2d53-461e-8f63-8b01da43df3d	Wayn Moody	febff896-db40-4ac8-bcfe-5bb99a600950	Mammalia	Cetartiodactyla	Cervidae	Odocoileus	hemionus	Mule Deer	6/16/2020 19:13
2002658	10015.1_D3	2005bfd7-7961-4834-9b29-e3eea837f14d		RCNX0497.JPG	https://app.wildlifeinsights.org/download/2008164/project/2002658/data-files/2005bfd7-7961-4834-9b29-e3eea837f14d	Glen McCrae	febff896-db40-4ac8-bcfe-5bb99a600950	Mammalia	Cetartiodactyla	Cervidae	Odocoileus	hemionus	Mule Deer	8/7/2021 18:46
2002658	10015.1_D3	306e8e4b-e98b-4501-93e8-e18a5e2f1e6b		RCNX0564.JPG	https://app.wildlifeinsights.org/download/2008164/project/2002658/data-files/306e8e4b-e98b-4501-93e8-e18a5e2f1e6b	Glen McCrae	febff896-db40-4ac8-bcfe-5bb99a600950	Mammalia	Cetartiodactyla	Cervidae	Odocoileus	hemionus	Mule Deer	8/9/2021 6:04
2002658	1842_D3	545a4f89-1fea-4c1c-a058-34e62dd981aa		IMG_1382.JPG	https://app.wildlifeinsights.org/download/2008164/project/2002658/data-files/545a4f89-1fea-4c1c-a058-34e62dd981aa	Glen McCrae	5c7ce479-8a45-40b3-ae21-7c97dfae22f5	Mammalia	Cetartiodactyla	Cervidae	Odocoileus	virginianus	White-tailed Deer	7/30/2021 21:18
2002658	8335D1	f5f34463-30c6-4568-8b42-71a4083ae9fe		RCNX4862.JPG	https://app.wildlifeinsights.org/download/2008164/project/2002658/data-files/f5f34463-30c6-4568-8b42-71a4083ae9fe	Bradley O'Brien	c5ce946f-8f0d-4379-992b-cc0982381f5e	Mammalia	Cetartiodactyla	Cervidae	Cervus	canadensis	Elk	6/8/2020 16:32
2002658	8335D1	f5f34463-30c6-4568-8b42-71a4083ae9fe		RCNX4862.JPG	https://app.wildlifeinsights.org/download/2008164/project/2002658/data-files/f5f34463-30c6-4568-8b42-71a4083ae9fe	Bradley O'Brien	c5ce946f-8f0d-4379-992b-cc0982381f5e	Mammalia	Cetartiodactyla	Cervidae	Cervus	canadensis	Elk	6/8/2020 16:32
2002658	8335D1	8c5a48a8-e38f-46ff-8a4e-a404616fc931		RCNX4848.JPG	https://app.wildlifeinsights.org/download/2008164/project/2002658/data-files/8c5a48a8-e38f-46ff-8a4e-a404616fc931	Bradley O'Brien	c5ce946f-8f0d-4379-992b-cc0982381f5e	Mammalia	Cetartiodactyla	Cervidae	Cervus	canadensis	Elk	6/8/2020 16:31
2002658	8335D1	8c5a48a8-e38f-46ff-8a4e-a404616fc931		RCNX4848.JPG	https://app.wildlifeinsights.org/download/2008164/project/2002658/data-files/8c5a48a8-e38f-46ff-8a4e-a404616fc931	Bradley O'Brien	c5ce946f-8f0d-4379-992b-cc0982381f5e	Mammalia	Cetartiodactyla	Cervidae	Cervus	canadensis	Elk	6/8/2020 16:31
2002658	6086_D3	99b8195f-9ac8-4839-9379-2cf4813adda9		IMG_0325.JPG	https://app.wildlifeinsights.org/download/2008164/project/2002658/data-files/99b8195f-9ac8-4839-9379-2cf4813adda9	Glen McCrae	c5ce946f-8f0d-4379-992b-cc0982381f5e	Mammalia	Cetartiodactyla	Cervidae	Cervus	canadensis	Elk	7/31/2021 7:09
2002658	6086_D3	1ecc41f8-17e8-431c-8eba-98fee2425c12		IMG_0373.JPG	https://app.wildlifeinsights.org/download/2008164/project/2002658/data-files/1ecc41f8-17e8-431c-8eba-98fee2425c12	Glen McCrae	c5ce946f-8f0d-4379-992b-cc0982381f5e	Mammalia	Cetartiodactyla	Cervidae	Cervus	canadensis	Elk	7/31/2021 7:11
2002658	7255_2020	eb30f7ba-0889-4fcb-ae35-ce1a5db55883		243009	https://app.wildlifeinsights.org/download/2008164/project/2002658/data-files/eb30f7ba-0889-4fcb-ae35-ce1a5db55883	Kieran Braid	febff896-db40-4ac8-bcfe-5bb99a600950	Mammalia	Cetartiodactyla	Cervidae	Odocoileus	hemionus	Mule Deer	8/31/2020 11:39
2002658	7255_2020	eb30f7ba-0889-4fcb-ae35-ce1a5db55883		243009	https://app.wildlifeinsights.org/download/2008164/project/2002658/data-files/eb30f7ba-0889-4fcb-ae35-ce1a5db55883	Kieran Braid	febff896-db40-4ac8-bcfe-5bb99a600950	Mammalia	Cetartiodactyla	Cervidae	Odocoileus	hemionus	Mule Deer	8/31/2020 11:39
2002658	1262 Road_2020	6440cdd7-0101-4160-9626-7c70c56a9820		347441	https://app.wildlifeinsights.org/download/2008164/project/2002658/data-files/6440cdd7-0101-4160-9626-7c70c56a9820	Glen McCrae	5c7ce479-8a45-40b3-ae21-7c97dfae22f5	Mammalia	Cetartiodactyla	Cervidae	Odocoileus	virginianus	White-tailed Deer	6/2/2020 14:38
2002658	6249.3_D3	13b6a470-0dcc-4f01-92dd-31d5754aeb9e		IMG_1149.JPG	https://app.wildlifeinsights.org/download/2008164/project/2002658/data-files/13b6a470-0dcc-4f01-92dd-31d5754aeb9e	Glen McCrae	c5ce946f-8f0d-4379-992b-cc0982381f5e	Mammalia	Cetartiodactyla	Cervidae	Cervus	canadensis	Elk	6/22/2021 1:16
2002658	6249.3_D3	296fb67f-a7c6-45d6-a661-be671adc1c56		IMG_2095.JPG	https://app.wildlifeinsights.org/download/2008164/project/2002658/data-files/296fb67f-a7c6-45d6-a661-be671adc1c56	Glen McCrae	c5ce946f-8f0d-4379-992b-cc0982381f5e	Mammalia	Cetartiodactyla	Cervidae	Cervus	canadensis	Elk	8/29/2021 6:39
2002658	6249.3_D3	a845878c-e042-4cea-a0ef-1190b73e851c		IMG_2211.JPG	https://app.wildlifeinsights.org/download/2008164/project/2002658/data-files/a845878c-e042-4cea-a0ef-1190b73e851c	Glen McCrae	5c7ce479-8a45-40b3-ae21-7c97dfae22f5	Mammalia	Cetartiodactyla	Cervidae	Odocoileus	virginianus	White-tailed Deer	8/31/2021 2:47
2002658	6249.3_D3	7684b728-fbd9-4c62-8784-5d72d91866b2		IMG_2234.JPG	https://app.wildlifeinsights.org/download/2008164/project/2002658/data-files/7684b728-fbd9-4c62-8784-5d72d91866b2	Glen McCrae	5c7ce479-8a45-40b3-ae21-7c97dfae22f5	Mammalia	Cetartiodactyla	Cervidae	Odocoileus	virginianus	White-tailed Deer	8/31/2021 2:50
2002658	6249.3_D3	703c7748-ba11-4677-9fb9-301393a056c8		IMG_1535.JPG	https://app.wildlifeinsights.org/download/2008164/project/2002658/data-files/703c7748-ba11-4677-9fb9-301393a056c8	Glen McCrae	febff896-db40-4ac8-bcfe-5bb99a600950	Mammalia	Cetartiodactyla	Cervidae	Odocoileus	hemionus	Mule Deer	7/22/2021 5:03
2002658	6249.3_D3	bc69c8d5-b02f-4366-b1f4-2f66dcab136d		IMG_1556.JPG	https://app.wildlifeinsights.org/download/2008164/project/2002658/data-files/bc69c8d5-b02f-4366-b1f4-2f66dcab136d	Glen McCrae	febff896-db40-4ac8-bcfe-5bb99a600950	Mammalia	Cetartiodactyla	Cervidae	Odocoileus	hemionus	Mule Deer	7/22/2021 8:43
2002658	6249.3_D3	355187f8-b477-435b-91d2-9747a5bd0b36		IMG_1601.JPG	https://app.wildlifeinsights.org/download/2008164/project/2002658/data-files/355187f8-b477-435b-91d2-9747a5bd0b36	Glen McCrae	c5ce946f-8f0d-4379-992b-cc0982381f5e	Mammalia	Cetartiodactyla	Cervidae	Cervus	canadensis	Elk	7/28/2021 23:35
2002658	6249.3_D3	c9d755ce-2395-493f-9e68-bfee9496da8c		IMG_1645.JPG	https://app.wildlifeinsights.org/download/2008164/project/2002658/data-files/c9d755ce-2395-493f-9e68-bfee9496da8c	Glen McCrae	febff896-db40-4ac8-bcfe-5bb99a600950	Mammalia	Cetartiodactyla	Cervidae	Odocoileus	hemionus	Mule Deer	8/2/2021 21:29
2002658	6249.3_D3	05976d76-3129-4528-a498-9eee27c02066		IMG_1669.JPG	https://app.wildlifeinsights.org/download/2008164/project/2002658/data-files/05976d76-3129-4528-a498-9eee27c02066	Glen McCrae	5c7ce479-8a45-40b3-ae21-7c97dfae22f5	Mammalia	Cetartiodactyla	Cervidae	Odocoileus	virginianus	White-tailed Deer	8/6/2021 8:29
2002658	6249.3_D3	20fa87f3-79e9-4104-b715-74a58f810084		IMG_1673.JPG	https://app.wildlifeinsights.org/download/2008164/project/2002658/data-files/20fa87f3-79e9-4104-b715-74a58f810084	Glen McCrae	5c7ce479-8a45-40b3-ae21-7c97dfae22f5	Mammalia	Cetartiodactyla	Cervidae	Odocoileus	virginianus	White-tailed Deer	8/6/2021 8:29
2002658	6249.3_D3	bb1108a6-3fc7-4d72-8593-6f5d1fdc3d68		IMG_4454.JPG	https://app.wildlifeinsights.org/download/2008164/project/2002658/data-files/bb1108a6-3fc7-4d72-8593-6f5d1fdc3d68	Glen McCrae	c5ce946f-8f0d-4379-992b-cc0982381f5e	Mammalia	Cetartiodactyla	Cervidae	Cervus	canadensis	Elk	7/12/2022 0:00
2002658	6717.4_D3	29e1b3e0-db40-483e-8a74-8fae2fa612ba		IMG_2164.JPG	https://app.wildlifeinsights.org/download/2008164/project/2002658/data-files/29e1b3e0-db40-483e-8a74-8fae2fa612ba	Glen McCrae	5c7ce479-8a45-40b3-ae21-7c97dfae22f5	Mammalia	Cetartiodactyla	Cervidae	Odocoileus	virginianus	White-tailed Deer	6/30/2022 9:52
2002658	7603.1_D3	e4475aa7-ecd7-40ae-8795-0512a1b141a4		IMG_3158.JPG	https://app.wildlifeinsights.org/download/2008164/project/2002658/data-files/e4475aa7-ecd7-40ae-8795-0512a1b141a4	Glen McCrae	febff896-db40-4ac8-bcfe-5bb99a600950	Mammalia	Cetartiodactyla	Cervidae	Odocoileus	hemionus	Mule Deer	6/8/2022 6:31
2002658	8311.1_R_D3	02bda241-f016-41ad-841b-dec77fda1a79		RCNX1281.JPG	https://app.wildlifeinsights.org/download/2008164/project/2002658/data-files/02bda241-f016-41ad-841b-dec77fda1a79	Michael Barrow	c5ce946f-8f0d-4379-992b-cc0982381f5e	Mammalia	Cetartiodactyla	Cervidae	Cervus	canadensis	Elk	8/17/2021 1:26
2002658	6729.1_D3	74380c7e-6555-43ab-92e6-2d069114340f		RCNX0706.JPG	https://app.wildlifeinsights.org/download/2008164/project/2002658/data-files/74380c7e-6555-43ab-92e6-2d069114340f	Glen McCrae	5c7ce479-8a45-40b3-ae21-7c97dfae22f5	Mammalia	Cetartiodactyla	Cervidae	Odocoileus	virginianus	White-tailed Deer	8/27/2021 9:47
2002658	6729.1_D3	7538ce97-d2bb-4204-b841-d3b970ff9508		RCNX0901.JPG	https://app.wildlifeinsights.org/download/2008164/project/2002658/data-files/7538ce97-d2bb-4204-b841-d3b970ff9508	Glen McCrae	5c7ce479-8a45-40b3-ae21-7c97dfae22f5	Mammalia	Cetartiodactyla	Cervidae	Odocoileus	virginianus	White-tailed Deer	8/31/2021 13:05
2002658	8335_D3	f8a05775-f30d-458b-8849-4fda92be78c4		RCNX7544.JPG	https://app.wildlifeinsights.org/download/2008164/project/2002658/data-files/f8a05775-f30d-458b-8849-4fda92be78c4	Timber Whitehouse	5c7ce479-8a45-40b3-ae21-7c97dfae22f5	Mammalia	Cetartiodactyla	Cervidae	Odocoileus	virginianus	White-tailed Deer	6/15/2022 23:03
2002658	8335_D3	e0603e54-70c3-444d-a1cf-4ca9be3a0240		RCNX7584.JPG	https://app.wildlifeinsights.org/download/2008164/project/2002658/data-files/e0603e54-70c3-444d-a1cf-4ca9be3a0240	Cynthia Kielpinski	3e4fac86-1e90-403c-b798-c20a93df373c	Mammalia	Cetartiodactyla	Cervidae	Cervus	canadensis	Elk	6/15/2022 23:25
2002658	8335_D3	7edace8a-116f-4965-a459-062789c743d7		RCNX8052.JPG	https://app.wildlifeinsights.org/download/2008164/project/2002658/data-files/7edace8a-116f-4965-a459-062789c743d7	Timber Whitehouse	c5ce946f-8f0d-4379-992b-cc0982381f5e	Mammalia	Cetartiodactyla	Cervidae	Cervus	canadensis	Elk	6/17/2022 6:17
2002658	8335_D3	777b6a93-729c-43fe-b33d-59482fbab2e5		RCNX1116.JPG	https://app.wildlifeinsights.org/download/2008164/project/2002658/data-files/777b6a93-729c-43fe-b33d-59482fbab2e5	Cynthia Kielpinski	3e4fac86-1e90-403c-b798-c20a93df373c	Mammalia	Cetartiodactyla	Cervidae	Cervus	canadensis	Elk	6/28/2022 18:49
2002658	8335_D3	777b6a93-729c-43fe-b33d-59482fbab2e5		RCNX1116.JPG	https://app.wildlifeinsights.org/download/2008164/project/2002658/data-files/777b6a93-729c-43fe-b33d-59482fbab2e5	Cynthia Kielpinski	3e4fac86-1e90-403c-b798-c20a93df373c	Mammalia	Cetartiodactyla	Cervidae	Cervus	canadensis	Elk	6/28/2022 18:49
2002658	8335_D3	b79d8610-166f-41b5-8569-810af4fd29c9		RCNX0507.JPG	https://app.wildlifeinsights.org/download/2008164/project/2002658/data-files/b79d8610-166f-41b5-8569-810af4fd29c9	Cynthia Kielpinski	3e4fac86-1e90-403c-b798-c20a93df373c	Mammalia	Cetartiodactyla	Cervidae	Cervus	canadensis	Elk	6/27/2022 12:45
2002658	8335_D3	b79d8610-166f-41b5-8569-810af4fd29c9		RCNX0507.JPG	https://app.wildlifeinsights.org/download/2008164/project/2002658/data-files/b79d8610-166f-41b5-8569-810af4fd29c9	Cynthia Kielpinski	3e4fac86-1e90-403c-b798-c20a93df373c	Mammalia	Cetartiodactyla	Cervidae	Cervus	canadensis	Elk	6/27/2022 12:45
2002658	8335_D3	3373f04d-bbcd-4d54-ab88-23d3ef288f4f		RCNX1242.JPG	https://app.wildlifeinsights.org/download/2008164/project/2002658/data-files/3373f04d-bbcd-4d54-ab88-23d3ef288f4f	Cynthia Kielpinski	3e4fac86-1e90-403c-b798-c20a93df373c	Mammalia	Cetartiodactyla	Cervidae	Cervus	canadensis	Elk	6/28/2022 19:08
2002658	8335_D3	d801eb2b-3354-4618-b69d-477205b2bda9		RCNX1743.JPG	https://app.wildlifeinsights.org/download/2008164/project/2002658/data-files/d801eb2b-3354-4618-b69d-477205b2bda9	Cynthia Kielpinski	3e4fac86-1e90-403c-b798-c20a93df373c	Mammalia	Cetartiodactyla	Cervidae	Cervus	canadensis	Elk	7/6/2022 10:16
2002658	8335_D3	d801eb2b-3354-4618-b69d-477205b2bda9		RCNX1743.JPG	https://app.wildlifeinsights.org/download/2008164/project/2002658/data-files/d801eb2b-3354-4618-b69d-477205b2bda9	Cynthia Kielpinski	3e4fac86-1e90-403c-b798-c20a93df373c	Mammalia	Cetartiodactyla	Cervidae	Cervus	canadensis	Elk	7/6/2022 10:16
2002658	8448.1_D3	9b3a178d-0cd4-450a-8053-ac80fa6435eb		RCNX0254.JPG	https://app.wildlifeinsights.org/download/2008164/project/2002658/data-files/9b3a178d-0cd4-450a-8053-ac80fa6435eb	Timber Whitehouse	febff896-db40-4ac8-bcfe-5bb99a600950	Mammalia	Cetartiodactyla	Cervidae	Odocoileus	hemionus	Mule Deer	6/30/2021 0:14
2002658	2858_D3	9879430c-7f46-4ddf-b3e7-ca387e7560c9		RCNX0795.JPG	https://app.wildlifeinsights.org/download/2008164/project/2002658/data-files/9879430c-7f46-4ddf-b3e7-ca387e7560c9	Reese Embree	febff896-db40-4ac8-bcfe-5bb99a600950	Mammalia	Cetartiodactyla	Cervidae	Odocoileus	hemionus	Mule Deer	6/1/2021 4:52
2002658	2858_D3	9879430c-7f46-4ddf-b3e7-ca387e7560c9		RCNX0795.JPG	https://app.wildlifeinsights.org/download/2008164/project/2002658/data-files/9879430c-7f46-4ddf-b3e7-ca387e7560c9	Reese Embree	febff896-db40-4ac8-bcfe-5bb99a600950	Mammalia	Cetartiodactyla	Cervidae	Odocoileus	hemionus	Mule Deer	6/1/2021 4:52
2002658	2292.2_D3	dee2ca41-3652-445c-a667-d9b64a08d177		RCNX0108.JPG	https://app.wildlifeinsights.org/download/2008164/project/2002658/data-files/dee2ca41-3652-445c-a667-d9b64a08d177	Glen McCrae	febff896-db40-4ac8-bcfe-5bb99a600950	Mammalia	Cetartiodactyla	Cervidae	Odocoileus	hemionus	Mule Deer	7/17/2021 8:29
2002658	7749_D3	2a428d22-caa4-4bf5-923d-1384a8bcdb7c		IMG_0802.JPG	https://app.wildlifeinsights.org/download/2008164/project/2002658/data-files/2a428d22-caa4-4bf5-923d-1384a8bcdb7c	Glen McCrae	5c7ce479-8a45-40b3-ae21-7c97dfae22f5	Mammalia	Cetartiodactyla	Cervidae	Odocoileus	virginianus	White-tailed Deer	7/7/2021 3:21
2002658	2858_D3	80d99966-4b98-41d6-8703-84d559cefe97		RCNX1253.JPG	https://app.wildlifeinsights.org/download/2008164/project/2002658/data-files/80d99966-4b98-41d6-8703-84d559cefe97	Reese Embree	febff896-db40-4ac8-bcfe-5bb99a600950	Mammalia	Cetartiodactyla	Cervidae	Odocoileus	hemionus	Mule Deer	6/18/2021 7:28
2002658	2861.1_D3	59e1a67a-1ebc-477a-9ee1-90366bb0e706		IMG_0615.JPG	https://app.wildlifeinsights.org/download/2008164/project/2002658/data-files/59e1a67a-1ebc-477a-9ee1-90366bb0e706	Reese Embree	febff896-db40-4ac8-bcfe-5bb99a600950	Mammalia	Cetartiodactyla	Cervidae	Odocoileus	hemionus	Mule Deer	6/16/2021 1:22
2002658	2861.1_D3	0e8eab7c-03aa-43d6-8c41-ad277268823d		IMG_0657.JPG	https://app.wildlifeinsights.org/download/2008164/project/2002658/data-files/0e8eab7c-03aa-43d6-8c41-ad277268823d	Reese Embree	febff896-db40-4ac8-bcfe-5bb99a600950	Mammalia	Cetartiodactyla	Cervidae	Odocoileus	hemionus	Mule Deer	6/16/2021 1:23
2002658	8335_D3	c2b94a3e-4693-4146-b200-3f480fca1944		RCNX0677.JPG	https://app.wildlifeinsights.org/download/2008164/project/2002658/data-files/c2b94a3e-4693-4146-b200-3f480fca1944	Cynthia Kielpinski	3e4fac86-1e90-403c-b798-c20a93df373c	Mammalia	Cetartiodactyla	Cervidae	Cervus	canadensis	Elk	6/27/2021 9:32
2002658	8335_D3	c2b94a3e-4693-4146-b200-3f480fca1944		RCNX0677.JPG	https://app.wildlifeinsights.org/download/2008164/project/2002658/data-files/c2b94a3e-4693-4146-b200-3f480fca1944	Cynthia Kielpinski	3e4fac86-1e90-403c-b798-c20a93df373c	Mammalia	Cetartiodactyla	Cervidae	Cervus	canadensis	Elk	6/27/2021 9:32
2002658	8335_D3	c2b94a3e-4693-4146-b200-3f480fca1944		RCNX0677.JPG	https://app.wildlifeinsights.org/download/2008164/project/2002658/data-files/c2b94a3e-4693-4146-b200-3f480fca1944	Cynthia Kielpinski	3e4fac86-1e90-403c-b798-c20a93df373c	Mammalia	Cetartiodactyla	Cervidae	Cervus	canadensis	Elk	6/27/2021 9:32
2002658	8335_D3	c2b94a3e-4693-4146-b200-3f480fca1944		RCNX0677.JPG	https://app.wildlifeinsights.org/download/2008164/project/2002658/data-files/c2b94a3e-4693-4146-b200-3f480fca1944	Cynthia Kielpinski	3e4fac86-1e90-403c-b798-c20a93df373c	Mammalia	Cetartiodactyla	Cervidae	Cervus	canadensis	Elk	6/27/2021 9:32
2002658	5709.1_D3	ac7e4a2c-457c-4552-8894-d3158b9dc026		IMG_0567.JPG	https://app.wildlifeinsights.org/download/2008164/project/2002658/data-files/ac7e4a2c-457c-4552-8894-d3158b9dc026	Glen McCrae	febff896-db40-4ac8-bcfe-5bb99a600950	Mammalia	Cetartiodactyla	Cervidae	Odocoileus	hemionus	Mule Deer	7/26/2021 8:18
2002658	6575_D3	d694e7b7-9c6b-4e31-b10c-70e7f751ffb3		RCNX0483.JPG	https://app.wildlifeinsights.org/download/2008164/project/2002658/data-files/d694e7b7-9c6b-4e31-b10c-70e7f751ffb3	Reese Embree	febff896-db40-4ac8-bcfe-5bb99a600950	Mammalia	Cetartiodactyla	Cervidae	Odocoileus	hemionus	Mule Deer	7/16/2021 17:37
2002658	6575_D3	d694e7b7-9c6b-4e31-b10c-70e7f751ffb3		RCNX0483.JPG	https://app.wildlifeinsights.org/download/2008164/project/2002658/data-files/d694e7b7-9c6b-4e31-b10c-70e7f751ffb3	Reese Embree	febff896-db40-4ac8-bcfe-5bb99a600950	Mammalia	Cetartiodactyla	Cervidae	Odocoileus	hemionus	Mule Deer	7/16/2021 17:37
2002658	7255_R_D3	0da45060-5cd2-4a2a-b7b2-a68498243120		RCNX0955.JPG	https://app.wildlifeinsights.org/download/2008164/project/2002658/data-files/0da45060-5cd2-4a2a-b7b2-a68498243120	Glen McCrae	febff896-db40-4ac8-bcfe-5bb99a600950	Mammalia	Cetartiodactyla	Cervidae	Odocoileus	hemionus	Mule Deer	8/6/2021 17:43
2002658	7255_R_D3	ac6351d7-c18a-457f-8fbf-8dc2f38a6dd1		RCNX0994.JPG	https://app.wildlifeinsights.org/download/2008164/project/2002658/data-files/ac6351d7-c18a-457f-8fbf-8dc2f38a6dd1	Glen McCrae	febff896-db40-4ac8-bcfe-5bb99a600950	Mammalia	Cetartiodactyla	Cervidae	Odocoileus	hemionus	Mule Deer	8/13/2021 6:13
2002658	4210_2020	2a38928c-1cf5-452c-b890-66d1d27bd40a		795993	https://app.wildlifeinsights.org/download/2008164/project/2002658/data-files/2a38928c-1cf5-452c-b890-66d1d27bd40a	Brittany Briere	febff896-db40-4ac8-bcfe-5bb99a600950	Mammalia	Cetartiodactyla	Cervidae	Odocoileus	hemionus	Mule Deer	6/1/2020 21:19
2002658	4210_2020	5df54a10-a1f1-4e94-a7e4-b43a57d670aa		796247	https://app.wildlifeinsights.org/download/2008164/project/2002658/data-files/5df54a10-a1f1-4e94-a7e4-b43a57d670aa	Brittany Briere	febff896-db40-4ac8-bcfe-5bb99a600950	Mammalia	Cetartiodactyla	Cervidae	Odocoileus	hemionus	Mule Deer	6/6/2020 9:05
2002658	4210_2020	24932094-5c06-4213-85aa-0cb8a93084b6		796404	https://app.wildlifeinsights.org/download/2008164/project/2002658/data-files/24932094-5c06-4213-85aa-0cb8a93084b6	Brittany Briere	febff896-db40-4ac8-bcfe-5bb99a600950	Mammalia	Cetartiodactyla	Cervidae	Odocoileus	hemionus	Mule Deer	6/13/2020 21:07
2002658	4210_2020	98124169-3a78-462e-9153-79e4d37c45f2		796363	https://app.wildlifeinsights.org/download/2008164/project/2002658/data-files/98124169-3a78-462e-9153-79e4d37c45f2	Brittany Briere	febff896-db40-4ac8-bcfe-5bb99a600950	Mammalia	Cetartiodactyla	Cervidae	Odocoileus	hemionus	Mule Deer	6/13/2020 3:10
2002658	4210_2020	d5f62daf-081f-46cb-b607-5640a7813859		797653	https://app.wildlifeinsights.org/download/2008164/project/2002658/data-files/d5f62daf-081f-46cb-b607-5640a7813859	Kieran Braid	febff896-db40-4ac8-bcfe-5bb99a600950	Mammalia	Cetartiodactyla	Cervidae	Odocoileus	hemionus	Mule Deer	8/13/2020 5:43
2002658	8335_D3	23332e4a-5928-4847-8ca4-8f87f597b6d1		RCNX6010.JPG	https://app.wildlifeinsights.org/download/2008164/project/2002658/data-files/23332e4a-5928-4847-8ca4-8f87f597b6d1	Cynthia Kielpinski	3e4fac86-1e90-403c-b798-c20a93df373c	Mammalia	Cetartiodactyla	Cervidae	Cervus	canadensis	Elk	6/4/2022 15:21
2002658	8335_D3	1b191272-e5ba-42fd-a54d-b59a27b52a2f		RCNX6615.JPG	https://app.wildlifeinsights.org/download/2008164/project/2002658/data-files/1b191272-e5ba-42fd-a54d-b59a27b52a2f	Cynthia Kielpinski	3e4fac86-1e90-403c-b798-c20a93df373c	Mammalia	Cetartiodactyla	Cervidae	Cervus	canadensis	Elk	6/12/2022 10:08
2002658	8335_D3	a51509af-1bc7-49f1-90fa-cb44091dd8dc		RCNX6389.JPG	https://app.wildlifeinsights.org/download/2008164/project/2002658/data-files/a51509af-1bc7-49f1-90fa-cb44091dd8dc	Cynthia Kielpinski	3e4fac86-1e90-403c-b798-c20a93df373c	Mammalia	Cetartiodactyla	Cervidae	Cervus	canadensis	Elk	6/12/2022 9:54
2002658	8335_D3	a51509af-1bc7-49f1-90fa-cb44091dd8dc		RCNX6389.JPG	https://app.wildlifeinsights.org/download/2008164/project/2002658/data-files/a51509af-1bc7-49f1-90fa-cb44091dd8dc	Cynthia Kielpinski	3e4fac86-1e90-403c-b798-c20a93df373c	Mammalia	Cetartiodactyla	Cervidae	Cervus	canadensis	Elk	6/12/2022 9:54
2002658	8335_D3	cf436da1-647b-4457-b454-beb101200638		RCNX6392.JPG	https://app.wildlifeinsights.org/download/2008164/project/2002658/data-files/cf436da1-647b-4457-b454-beb101200638	Cynthia Kielpinski	3e4fac86-1e90-403c-b798-c20a93df373c	Mammalia	Cetartiodactyla	Cervidae	Cervus	canadensis	Elk	6/12/2022 9:54
2002658	8335_D3	cf436da1-647b-4457-b454-beb101200638		RCNX6392.JPG	https://app.wildlifeinsights.org/download/2008164/project/2002658/data-files/cf436da1-647b-4457-b454-beb101200638	Cynthia Kielpinski	3e4fac86-1e90-403c-b798-c20a93df373c	Mammalia	Cetartiodactyla	Cervidae	Cervus	canadensis	Elk	6/12/2022 9:54
2002658	8335_D3	2b7b1e3d-772e-4fbe-8f3b-98db93b17c1d		RCNX6528.JPG	https://app.wildlifeinsights.org/download/2008164/project/2002658/data-files/2b7b1e3d-772e-4fbe-8f3b-98db93b17c1d	Cynthia Kielpinski	3e4fac86-1e90-403c-b798-c20a93df373c	Mammalia	Cetartiodactyla	Cervidae	Cervus	canadensis	Elk	6/12/2022 9:58
2002658	8335_D3	2b7b1e3d-772e-4fbe-8f3b-98db93b17c1d		RCNX6528.JPG	https://app.wildlifeinsights.org/download/2008164/project/2002658/data-files/2b7b1e3d-772e-4fbe-8f3b-98db93b17c1d	Cynthia Kielpinski	3e4fac86-1e90-403c-b798-c20a93df373c	Mammalia	Cetartiodactyla	Cervidae	Cervus	canadensis	Elk	6/12/2022 9:58
2002658	8335_D3	e5e01ead-9b75-4ba3-a55e-e8c05fa6fae3		RCNX6876.JPG	https://app.wildlifeinsights.org/download/2008164/project/2002658/data-files/e5e01ead-9b75-4ba3-a55e-e8c05fa6fae3	Cynthia Kielpinski	3e4fac86-1e90-403c-b798-c20a93df373c	Mammalia	Cetartiodactyla	Cervidae	Cervus	canadensis	Elk	6/14/2022 15:44
2002658	8335_D3	6e0e49fe-d733-4657-80b2-eef80343b469		RCNX7185.JPG	https://app.wildlifeinsights.org/download/2008164/project/2002658/data-files/6e0e49fe-d733-4657-80b2-eef80343b469	Cynthia Kielpinski	3e4fac86-1e90-403c-b798-c20a93df373c	Mammalia	Cetartiodactyla	Cervidae	Cervus	canadensis	Elk	6/15/2022 18:40
2002658	8335_D3	6e0e49fe-d733-4657-80b2-eef80343b469		RCNX7185.JPG	https://app.wildlifeinsights.org/download/2008164/project/2002658/data-files/6e0e49fe-d733-4657-80b2-eef80343b469	Cynthia Kielpinski	3e4fac86-1e90-403c-b798-c20a93df373c	Mammalia	Cetartiodactyla	Cervidae	Cervus	canadensis	Elk	6/15/2022 18:40
2002658	8335_D3	087fc2ff-2cd0-4210-a4b1-25d2ef2ae2fc		RCNX7672.JPG	https://app.wildlifeinsights.org/download/2008164/project/2002658/data-files/087fc2ff-2cd0-4210-a4b1-25d2ef2ae2fc	Cynthia Kielpinski	3e4fac86-1e90-403c-b798-c20a93df373c	Mammalia	Cetartiodactyla	Cervidae	Cervus	canadensis	Elk	6/17/2022 5:59
2002658	8335_D3	6a126884-84f0-42f8-b9d1-d4d2e3d5e9c5		RCNX8129.JPG	https://app.wildlifeinsights.org/download/2008164/project/2002658/data-files/6a126884-84f0-42f8-b9d1-d4d2e3d5e9c5	Cynthia Kielpinski	3e4fac86-1e90-403c-b798-c20a93df373c	Mammalia	Cetartiodactyla	Cervidae	Cervus	canadensis	Elk	6/17/2022 6:21
2002658	8335_D3	f2bad45f-2a5a-4a8d-9006-f198d3e2286d		RCNX8187.JPG	https://app.wildlifeinsights.org/download/2008164/project/2002658/data-files/f2bad45f-2a5a-4a8d-9006-f198d3e2286d	Cynthia Kielpinski	3e4fac86-1e90-403c-b798-c20a93df373c	Mammalia	Cetartiodactyla	Cervidae	Cervus	canadensis	Elk	6/17/2022 6:24
2002658	8335_D3	7078da68-ff12-41a2-8d8e-3c0e4f775393		RCNX8193.JPG	https://app.wildlifeinsights.org/download/2008164/project/2002658/data-files/7078da68-ff12-41a2-8d8e-3c0e4f775393	Cynthia Kielpinski	3e4fac86-1e90-403c-b798-c20a93df373c	Mammalia	Cetartiodactyla	Cervidae	Cervus	canadensis	Elk	6/17/2022 6:25
2002658	8335_D3	5d22c6ed-473d-4304-8892-745662040989		RCNX8249.JPG	https://app.wildlifeinsights.org/download/2008164/project/2002658/data-files/5d22c6ed-473d-4304-8892-745662040989	Cynthia Kielpinski	3e4fac86-1e90-403c-b798-c20a93df373c	Mammalia	Cetartiodactyla	Cervidae	Cervus	canadensis	Elk	6/17/2022 6:29
2002658	2098_R_D3	8ad9ddd4-1732-4a7a-9613-81e35d5a6d32		07130569.JPG	https://app.wildlifeinsights.org/download/2008164/project/2002658/data-files/8ad9ddd4-1732-4a7a-9613-81e35d5a6d32	Glen McCrae	5c7ce479-8a45-40b3-ae21-7c97dfae22f5	Mammalia	Cetartiodactyla	Cervidae	Odocoileus	virginianus	White-tailed Deer	7/13/2021 5:28
2002658	8335_D3	8c56b3c5-3311-4379-9af3-f3bf7f9e3ccf		RCNX8654.JPG	https://app.wildlifeinsights.org/download/2008164/project/2002658/data-files/8c56b3c5-3311-4379-9af3-f3bf7f9e3ccf	Cynthia Kielpinski	3e4fac86-1e90-403c-b798-c20a93df373c	Mammalia	Cetartiodactyla	Cervidae	Cervus	canadensis	Elk	6/21/2022 14:54
2002658	1842 Road_2020	cc8a3f0a-dc31-4d2d-97d4-ca399a28b719		421431	https://app.wildlifeinsights.org/download/2008164/project/2002658/data-files/cc8a3f0a-dc31-4d2d-97d4-ca399a28b719	Brittany Briere	c5ce946f-8f0d-4379-992b-cc0982381f5e	Mammalia	Cetartiodactyla	Cervidae	Cervus	canadensis	Elk	8/3/2020 4:57
2002658	1936_2020	9eeead9a-5c95-4922-960d-676cac4f4772		429723	https://app.wildlifeinsights.org/download/2008164/project/2002658/data-files/9eeead9a-5c95-4922-960d-676cac4f4772	Glen McCrae	5c7ce479-8a45-40b3-ae21-7c97dfae22f5	Mammalia	Cetartiodactyla	Cervidae	Odocoileus	virginianus	White-tailed Deer	7/5/2020 19:33
2002658	2806 Road_2020	de773ae8-afbd-488d-aeef-1c5c47dc5a2a		146371	https://app.wildlifeinsights.org/download/2008164/project/2002658/data-files/de773ae8-afbd-488d-aeef-1c5c47dc5a2a	ashley manky	febff896-db40-4ac8-bcfe-5bb99a600950	Mammalia	Cetartiodactyla	Cervidae	Odocoileus	hemionus	Mule Deer	7/20/2020 6:23
2002658	1262 Road_2020	ea4fe30c-7bcb-403c-bf9f-9f0ee26e4e7c		348021	https://app.wildlifeinsights.org/download/2008164/project/2002658/data-files/ea4fe30c-7bcb-403c-bf9f-9f0ee26e4e7c	Glen McCrae	5c7ce479-8a45-40b3-ae21-7c97dfae22f5	Mammalia	Cetartiodactyla	Cervidae	Odocoileus	virginianus	White-tailed Deer	6/19/2020 8:57
2002658	1451.1_D3	448fc541-7cdb-457b-bd80-abc49c7fb208		RCNX0549.JPG	https://app.wildlifeinsights.org/download/2008164/project/2002658/data-files/448fc541-7cdb-457b-bd80-abc49c7fb208	Glen McCrae	febff896-db40-4ac8-bcfe-5bb99a600950	Mammalia	Cetartiodactyla	Cervidae	Odocoileus	hemionus	Mule Deer	6/2/2021 15:57
2002658	1451.1_D3	f0c00794-3164-4844-920e-9af6f044cc35		RCNX2073.JPG	https://app.wildlifeinsights.org/download/2008164/project/2002658/data-files/f0c00794-3164-4844-920e-9af6f044cc35	Glen McCrae	5c7ce479-8a45-40b3-ae21-7c97dfae22f5	Mammalia	Cetartiodactyla	Cervidae	Odocoileus	virginianus	White-tailed Deer	8/14/2021 5:52
2002658	2098 Road_2020	4fdffd4b-054c-441e-a08d-48498eb9d6be		436052	https://app.wildlifeinsights.org/download/2008164/project/2002658/data-files/4fdffd4b-054c-441e-a08d-48498eb9d6be	Glen McCrae	5c7ce479-8a45-40b3-ae21-7c97dfae22f5	Mammalia	Cetartiodactyla	Cervidae	Odocoileus	virginianus	White-tailed Deer	8/30/2020 6:18
2002658	2352_2020	7136052e-e6d5-4f43-8716-79f4e12ace0e		107606	https://app.wildlifeinsights.org/download/2008164/project/2002658/data-files/7136052e-e6d5-4f43-8716-79f4e12ace0e	Glen McCrae	febff896-db40-4ac8-bcfe-5bb99a600950	Mammalia	Cetartiodactyla	Cervidae	Odocoileus	hemionus	Mule Deer	7/11/2020 8:49
2002658	8335_D3	3c574714-ab51-4664-8a2f-79b90291f61d		RCNX9050.JPG	https://app.wildlifeinsights.org/download/2008164/project/2002658/data-files/3c574714-ab51-4664-8a2f-79b90291f61d	Cynthia Kielpinski	3e4fac86-1e90-403c-b798-c20a93df373c	Mammalia	Cetartiodactyla	Cervidae	Cervus	canadensis	Elk	6/21/2022 20:34
2002658	8335_D3	3c574714-ab51-4664-8a2f-79b90291f61d		RCNX9050.JPG	https://app.wildlifeinsights.org/download/2008164/project/2002658/data-files/3c574714-ab51-4664-8a2f-79b90291f61d	Cynthia Kielpinski	3e4fac86-1e90-403c-b798-c20a93df373c	Mammalia	Cetartiodactyla	Cervidae	Cervus	canadensis	Elk	6/21/2022 20:34
2002658	8335_D3	30754c84-651a-4791-8c43-a97bcb2522d7		RCNX9107.JPG	https://app.wildlifeinsights.org/download/2008164/project/2002658/data-files/30754c84-651a-4791-8c43-a97bcb2522d7	Cynthia Kielpinski	3e4fac86-1e90-403c-b798-c20a93df373c	Mammalia	Cetartiodactyla	Cervidae	Cervus	canadensis	Elk	6/21/2022 20:35
2002658	8335_D3	30754c84-651a-4791-8c43-a97bcb2522d7		RCNX9107.JPG	https://app.wildlifeinsights.org/download/2008164/project/2002658/data-files/30754c84-651a-4791-8c43-a97bcb2522d7	Cynthia Kielpinski	3e4fac86-1e90-403c-b798-c20a93df373c	Mammalia	Cetartiodactyla	Cervidae	Cervus	canadensis	Elk	6/21/2022 20:35
2002658	8335_D3	4321c029-7c9e-4f93-aed3-39f1faf6c0ed		RCNX9703.JPG	https://app.wildlifeinsights.org/download/2008164/project/2002658/data-files/4321c029-7c9e-4f93-aed3-39f1faf6c0ed	Cynthia Kielpinski	3e4fac86-1e90-403c-b798-c20a93df373c	Mammalia	Cetartiodactyla	Cervidae	Cervus	canadensis	Elk	6/23/2022 5:24
2002658	8335_D3	4321c029-7c9e-4f93-aed3-39f1faf6c0ed		RCNX9703.JPG	https://app.wildlifeinsights.org/download/2008164/project/2002658/data-files/4321c029-7c9e-4f93-aed3-39f1faf6c0ed	Cynthia Kielpinski	3e4fac86-1e90-403c-b798-c20a93df373c	Mammalia	Cetartiodactyla	Cervidae	Cervus	canadensis	Elk	6/23/2022 5:24
2002658	8335_D3	8f963981-6871-470e-981e-f8205bcd8acb		RCNX0653.JPG	https://app.wildlifeinsights.org/download/2008164/project/2002658/data-files/8f963981-6871-470e-981e-f8205bcd8acb	Cynthia Kielpinski	3e4fac86-1e90-403c-b798-c20a93df373c	Mammalia	Cetartiodactyla	Cervidae	Cervus	canadensis	Elk	6/27/2022 20:06
2002658	8335_D3	8f963981-6871-470e-981e-f8205bcd8acb		RCNX0653.JPG	https://app.wildlifeinsights.org/download/2008164/project/2002658/data-files/8f963981-6871-470e-981e-f8205bcd8acb	Cynthia Kielpinski	3e4fac86-1e90-403c-b798-c20a93df373c	Mammalia	Cetartiodactyla	Cervidae	Cervus	canadensis	Elk	6/27/2022 20:06
2002658	8335_D3	6edb693c-65dc-4de3-b8ee-e3a837f9ca50		RCNX0944.JPG	https://app.wildlifeinsights.org/download/2008164/project/2002658/data-files/6edb693c-65dc-4de3-b8ee-e3a837f9ca50	Cynthia Kielpinski	3e4fac86-1e90-403c-b798-c20a93df373c	Mammalia	Cetartiodactyla	Cervidae	Cervus	canadensis	Elk	6/28/2022 18:04
2002658	4210 Road_2020	a6427d69-8bc7-4c01-8690-b5a29e83d534		802067	https://app.wildlifeinsights.org/download/2008164/project/2002658/data-files/a6427d69-8bc7-4c01-8690-b5a29e83d534	Kieran Braid	febff896-db40-4ac8-bcfe-5bb99a600950	Mammalia	Cetartiodactyla	Cervidae	Odocoileus	hemionus	Mule Deer	6/8/2020 20:53
2002658	1e8e0844-4536-4087-ab6f-7103a04b624e	d40bd6bf-a03e-420e-9cc7-79a90b3eaf3d		213279	https://app.wildlifeinsights.org/download/2008164/project/2002658/data-files/d40bd6bf-a03e-420e-9cc7-79a90b3eaf3d	Timber Whitehouse	5c7ce479-8a45-40b3-ae21-7c97dfae22f5	Mammalia	Cetartiodactyla	Cervidae	Odocoileus	virginianus	White-tailed Deer	7/5/2020 18:12
2002658	2098 Road_2020	2a6fec05-404b-48db-afdf-98849db55639		434503	https://app.wildlifeinsights.org/download/2008164/project/2002658/data-files/2a6fec05-404b-48db-afdf-98849db55639	Glen McCrae	5c7ce479-8a45-40b3-ae21-7c97dfae22f5	Mammalia	Cetartiodactyla	Cervidae	Odocoileus	virginianus	White-tailed Deer	8/12/2020 4:47
2002658	4210 Road_2020	5a290908-e49c-4606-815d-53df0ff4dd9e		802550	https://app.wildlifeinsights.org/download/2008164/project/2002658/data-files/5a290908-e49c-4606-815d-53df0ff4dd9e	Kieran Braid	febff896-db40-4ac8-bcfe-5bb99a600950	Mammalia	Cetartiodactyla	Cervidae	Odocoileus	hemionus	Mule Deer	7/2/2020 22:28
2002658	4210 Road_2020	a6de74b4-0f14-4227-9ccd-685482b0880a		802426	https://app.wildlifeinsights.org/download/2008164/project/2002658/data-files/a6de74b4-0f14-4227-9ccd-685482b0880a	Kieran Braid	febff896-db40-4ac8-bcfe-5bb99a600950	Mammalia	Cetartiodactyla	Cervidae	Odocoileus	hemionus	Mule Deer	6/28/2020 4:49
2002658	4210 Road_2020	4e5ebc80-350c-484c-9cb5-3f467cc15b7d		802555	https://app.wildlifeinsights.org/download/2008164/project/2002658/data-files/4e5ebc80-350c-484c-9cb5-3f467cc15b7d	Kieran Braid	febff896-db40-4ac8-bcfe-5bb99a600950	Mammalia	Cetartiodactyla	Cervidae	Odocoileus	hemionus	Mule Deer	7/3/2020 0:23
2002658	4233 Road_2020	e75bdcea-2acc-4647-aacd-ef5555f733e4		493423	https://app.wildlifeinsights.org/download/2008164/project/2002658/data-files/e75bdcea-2acc-4647-aacd-ef5555f733e4	Glen McCrae	febff896-db40-4ac8-bcfe-5bb99a600950	Mammalia	Cetartiodactyla	Cervidae	Odocoileus	hemionus	Mule Deer	7/14/2020 15:00
2002658	6716_2020	66577092-78bc-4b50-be7e-69d5a602c227		227859	https://app.wildlifeinsights.org/download/2008164/project/2002658/data-files/66577092-78bc-4b50-be7e-69d5a602c227	Gerry Paille	febff896-db40-4ac8-bcfe-5bb99a600950	Mammalia	Cetartiodactyla	Cervidae	Odocoileus	hemionus	Mule Deer	6/8/2020 7:26
2002658	128_2020	48cf36d4-dd93-4eca-8810-d90d89bbd854		357113	https://app.wildlifeinsights.org/download/2008164/project/2002658/data-files/48cf36d4-dd93-4eca-8810-d90d89bbd854	Glen McCrae	febff896-db40-4ac8-bcfe-5bb99a600950	Mammalia	Cetartiodactyla	Cervidae	Odocoileus	hemionus	Mule Deer	6/4/2020 5:47
2002658	128_2020	871ec51f-8476-4172-b6ec-87d4dff2e73b		357482	https://app.wildlifeinsights.org/download/2008164/project/2002658/data-files/871ec51f-8476-4172-b6ec-87d4dff2e73b	Glen McCrae	5c7ce479-8a45-40b3-ae21-7c97dfae22f5	Mammalia	Cetartiodactyla	Cervidae	Odocoileus	virginianus	White-tailed Deer	6/18/2020 18:54
2002658	23_2020	80a2f0b3-471e-4f21-b8c5-7739b04332fa		441978	https://app.wildlifeinsights.org/download/2008164/project/2002658/data-files/80a2f0b3-471e-4f21-b8c5-7739b04332fa	Glen McCrae	5c7ce479-8a45-40b3-ae21-7c97dfae22f5	Mammalia	Cetartiodactyla	Cervidae	Odocoileus	virginianus	White-tailed Deer	6/26/2020 5:37
2002658	3315_D3	b7d396b2-f3f4-4f6b-ba8f-4b8748a64c3a		RCNX4322.JPG	https://app.wildlifeinsights.org/download/2008164/project/2002658/data-files/b7d396b2-f3f4-4f6b-ba8f-4b8748a64c3a	Michael Barrow	febff896-db40-4ac8-bcfe-5bb99a600950	Mammalia	Cetartiodactyla	Cervidae	Odocoileus	hemionus	Mule Deer	8/12/2021 18:35
2002658	2129_D3	be5d8c96-98bd-4dec-b35a-fcc5894b9be7		IMG_0451.JPG	https://app.wildlifeinsights.org/download/2008164/project/2002658/data-files/be5d8c96-98bd-4dec-b35a-fcc5894b9be7	Reese Embree	febff896-db40-4ac8-bcfe-5bb99a600950	Mammalia	Cetartiodactyla	Cervidae	Odocoileus	hemionus	Mule Deer	6/22/2021 23:10
2002658	7255_R_D3	39af8a42-5be7-46a2-bbe2-c881150e2a4e		RCNX0386.JPG	https://app.wildlifeinsights.org/download/2008164/project/2002658/data-files/39af8a42-5be7-46a2-bbe2-c881150e2a4e	Mae Frank	febff896-db40-4ac8-bcfe-5bb99a600950	Mammalia	Cetartiodactyla	Cervidae	Odocoileus	hemionus	Mule Deer	7/11/2021 10:16
2002658	7255_R_D3	26db9bdf-aac8-4689-a71a-8386082d495c		RCNX0448.JPG	https://app.wildlifeinsights.org/download/2008164/project/2002658/data-files/26db9bdf-aac8-4689-a71a-8386082d495c	Mae Frank	febff896-db40-4ac8-bcfe-5bb99a600950	Mammalia	Cetartiodactyla	Cervidae	Odocoileus	hemionus	Mule Deer	7/14/2021 9:22
2002658	7749_D3	294f0b1a-5986-4312-948f-4857e1968572		IMG_1899.JPG	https://app.wildlifeinsights.org/download/2008164/project/2002658/data-files/294f0b1a-5986-4312-948f-4857e1968572	Glen McCrae	5c7ce479-8a45-40b3-ae21-7c97dfae22f5	Mammalia	Cetartiodactyla	Cervidae	Odocoileus	virginianus	White-tailed Deer	7/29/2021 7:12
2002658	1815_2020	fec5e0d4-9783-40a7-8d60-99fde0171fb2		662168	https://app.wildlifeinsights.org/download/2008164/project/2002658/data-files/fec5e0d4-9783-40a7-8d60-99fde0171fb2	Glen McCrae	febff896-db40-4ac8-bcfe-5bb99a600950	Mammalia	Cetartiodactyla	Cervidae	Odocoileus	hemionus	Mule Deer	8/31/2020 7:05
2002658	1815_2020	ac9b9cd7-59c3-4596-aa87-dfe00aa651d1		662194	https://app.wildlifeinsights.org/download/2008164/project/2002658/data-files/ac9b9cd7-59c3-4596-aa87-dfe00aa651d1	Glen McCrae	febff896-db40-4ac8-bcfe-5bb99a600950	Mammalia	Cetartiodactyla	Cervidae	Odocoileus	hemionus	Mule Deer	8/31/2020 7:23
2002658	6716_2020	8237b332-66a8-4592-8db5-127eb4d794d9		229222	https://app.wildlifeinsights.org/download/2008164/project/2002658/data-files/8237b332-66a8-4592-8db5-127eb4d794d9	Gerry Paille	febff896-db40-4ac8-bcfe-5bb99a600950	Mammalia	Cetartiodactyla	Cervidae	Odocoileus	hemionus	Mule Deer	7/9/2020 22:51
2002658	1e8e0844-4536-4087-ab6f-7103a04b624e	d7711c0f-8567-4b8e-a027-ce3ca7da0cc0		215232	https://app.wildlifeinsights.org/download/2008164/project/2002658/data-files/d7711c0f-8567-4b8e-a027-ce3ca7da0cc0	Timber Whitehouse	c5ce946f-8f0d-4379-992b-cc0982381f5e	Mammalia	Cetartiodactyla	Cervidae	Cervus	canadensis	Elk	8/3/2020 20:09
2002658	1e8e0844-4536-4087-ab6f-7103a04b624e	d7711c0f-8567-4b8e-a027-ce3ca7da0cc0		215232	https://app.wildlifeinsights.org/download/2008164/project/2002658/data-files/d7711c0f-8567-4b8e-a027-ce3ca7da0cc0	Timber Whitehouse	c5ce946f-8f0d-4379-992b-cc0982381f5e	Mammalia	Cetartiodactyla	Cervidae	Cervus	canadensis	Elk	8/3/2020 20:09
2002658	1815_2020	d17ac97f-64d0-4597-969a-95fd6e3d2de9		661701	https://app.wildlifeinsights.org/download/2008164/project/2002658/data-files/d17ac97f-64d0-4597-969a-95fd6e3d2de9	Glen McCrae	febff896-db40-4ac8-bcfe-5bb99a600950	Mammalia	Cetartiodactyla	Cervidae	Odocoileus	hemionus	Mule Deer	7/12/2020 13:17
2002658	3438_2020	ea47d4df-e890-4dd5-9cb5-ea23308f3793		723548	https://app.wildlifeinsights.org/download/2008164/project/2002658/data-files/ea47d4df-e890-4dd5-9cb5-ea23308f3793	Glen McCrae	febff896-db40-4ac8-bcfe-5bb99a600950	Mammalia	Cetartiodactyla	Cervidae	Odocoileus	hemionus	Mule Deer	8/30/2020 6:45
2002658	4483_2020	30a7811d-14da-42a1-80db-b655d97b154e		502860	https://app.wildlifeinsights.org/download/2008164/project/2002658/data-files/30a7811d-14da-42a1-80db-b655d97b154e	Marcus Lunt	febff896-db40-4ac8-bcfe-5bb99a600950	Mammalia	Cetartiodactyla	Cervidae	Odocoileus	hemionus	Mule Deer	7/27/2020 20:54
2002658	1815_2020	ed9af3d7-a240-4910-be18-e066c67efa47		661735	https://app.wildlifeinsights.org/download/2008164/project/2002658/data-files/ed9af3d7-a240-4910-be18-e066c67efa47	Glen McCrae	febff896-db40-4ac8-bcfe-5bb99a600950	Mammalia	Cetartiodactyla	Cervidae	Odocoileus	hemionus	Mule Deer	7/12/2020 13:17
2002658	2635_2020	a6a848d4-dc74-4df4-b5d8-b1c32e2b47ef		116870	https://app.wildlifeinsights.org/download/2008164/project/2002658/data-files/a6a848d4-dc74-4df4-b5d8-b1c32e2b47ef	Marcus Lunt	febff896-db40-4ac8-bcfe-5bb99a600950	Mammalia	Cetartiodactyla	Cervidae	Odocoileus	hemionus	Mule Deer	6/25/2020 9:26
2002658	3975.5_D3	334056fb-cc08-4151-b087-93eab308a232		RCNX0522.JPG	https://app.wildlifeinsights.org/download/2008164/project/2002658/data-files/334056fb-cc08-4151-b087-93eab308a232	Glen McCrae	c5ce946f-8f0d-4379-992b-cc0982381f5e	Mammalia	Cetartiodactyla	Cervidae	Cervus	canadensis	Elk	8/6/2021 18:06
2002658	2590_2020	31214e29-1d27-45f5-ad3a-78cb00fc27a7		668854	https://app.wildlifeinsights.org/download/2008164/project/2002658/data-files/31214e29-1d27-45f5-ad3a-78cb00fc27a7	Marcus Lunt	febff896-db40-4ac8-bcfe-5bb99a600950	Mammalia	Cetartiodactyla	Cervidae	Odocoileus	hemionus	Mule Deer	6/25/2020 5:36
2002658	2635_2020	edf3cd41-930e-4f41-87ca-c21ae9abc73e		117965	https://app.wildlifeinsights.org/download/2008164/project/2002658/data-files/edf3cd41-930e-4f41-87ca-c21ae9abc73e	Marcus Lunt	febff896-db40-4ac8-bcfe-5bb99a600950	Mammalia	Cetartiodactyla	Cervidae	Odocoileus	hemionus	Mule Deer	8/30/2020 19:27
2002658	2635_2020	43fec8ce-7278-4b2b-8fa7-160882269173		117347	https://app.wildlifeinsights.org/download/2008164/project/2002658/data-files/43fec8ce-7278-4b2b-8fa7-160882269173	Marcus Lunt	febff896-db40-4ac8-bcfe-5bb99a600950	Mammalia	Cetartiodactyla	Cervidae	Odocoileus	hemionus	Mule Deer	7/15/2020 7:31
2002658	2635_2020	39e23b82-8178-40e3-9a8e-83ebd2274a13		117009	https://app.wildlifeinsights.org/download/2008164/project/2002658/data-files/39e23b82-8178-40e3-9a8e-83ebd2274a13	Marcus Lunt	febff896-db40-4ac8-bcfe-5bb99a600950	Mammalia	Cetartiodactyla	Cervidae	Odocoileus	hemionus	Mule Deer	6/30/2020 14:21
2002658	2635_2020	6fc984b6-e788-466c-9e89-eb54ee865762		117207	https://app.wildlifeinsights.org/download/2008164/project/2002658/data-files/6fc984b6-e788-466c-9e89-eb54ee865762	Marcus Lunt	febff896-db40-4ac8-bcfe-5bb99a600950	Mammalia	Cetartiodactyla	Cervidae	Odocoileus	hemionus	Mule Deer	7/10/2020 5:40
2002658	1262_2020	5bef15cd-59da-4d4a-980b-043fe696893e		344672	https://app.wildlifeinsights.org/download/2008164/project/2002658/data-files/5bef15cd-59da-4d4a-980b-043fe696893e	Glen McCrae	5c7ce479-8a45-40b3-ae21-7c97dfae22f5	Mammalia	Cetartiodactyla	Cervidae	Odocoileus	virginianus	White-tailed Deer	6/20/2020 11:12
2002658	8868_2020	e0218eeb-0721-4b35-a514-1ea970edd20f		596413	https://app.wildlifeinsights.org/download/2008164/project/2002658/data-files/e0218eeb-0721-4b35-a514-1ea970edd20f	Brittany Briere	c5ce946f-8f0d-4379-992b-cc0982381f5e	Mammalia	Cetartiodactyla	Cervidae	Cervus	canadensis	Elk	7/10/2020 8:39
2002658	1320.1_D3	7d1dafbe-6125-47f1-b507-60a82d2bb62b		RCNX0176.JPG	https://app.wildlifeinsights.org/download/2008164/project/2002658/data-files/7d1dafbe-6125-47f1-b507-60a82d2bb62b	Michael Barrow	febff896-db40-4ac8-bcfe-5bb99a600950	Mammalia	Cetartiodactyla	Cervidae	Odocoileus	hemionus	Mule Deer	7/12/2021 18:42
2002658	3802_2020	ba9c4045-691e-49c0-8f08-fa9940626a73		769843	https://app.wildlifeinsights.org/download/2008164/project/2002658/data-files/ba9c4045-691e-49c0-8f08-fa9940626a73	Jamie Krimmer	febff896-db40-4ac8-bcfe-5bb99a600950	Mammalia	Cetartiodactyla	Cervidae	Odocoileus	hemionus	Mule Deer	7/12/2020 22:32
2002658	1529.4_D3	080772f8-2c74-4f25-8366-fea91a75830d		RCNX0285.JPG	https://app.wildlifeinsights.org/download/2008164/project/2002658/data-files/080772f8-2c74-4f25-8366-fea91a75830d	Glen McCrae	febff896-db40-4ac8-bcfe-5bb99a600950	Mammalia	Cetartiodactyla	Cervidae	Odocoileus	hemionus	Mule Deer	6/15/2021 9:20
2002658	2635 Road_2020	dec19fd1-40d5-4670-8dc2-c6fe2fb0454c		118938	https://app.wildlifeinsights.org/download/2008164/project/2002658/data-files/dec19fd1-40d5-4670-8dc2-c6fe2fb0454c	Wayn Moody	febff896-db40-4ac8-bcfe-5bb99a600950	Mammalia	Cetartiodactyla	Cervidae	Odocoileus	hemionus	Mule Deer	7/7/2020 4:53
2002658	5399_2020	a09c3742-dd52-4418-aa41-9102916dba63		825031	https://app.wildlifeinsights.org/download/2008164/project/2002658/data-files/a09c3742-dd52-4418-aa41-9102916dba63	Glen McCrae	febff896-db40-4ac8-bcfe-5bb99a600950	Mammalia	Cetartiodactyla	Cervidae	Odocoileus	hemionus	Mule Deer	7/2/2020 5:53
2002658	3014_2020	ef98d3cc-fd14-4566-bcf7-726f574a45a5		714944	https://app.wildlifeinsights.org/download/2008164/project/2002658/data-files/ef98d3cc-fd14-4566-bcf7-726f574a45a5	Glen McCrae	febff896-db40-4ac8-bcfe-5bb99a600950	Mammalia	Cetartiodactyla	Cervidae	Odocoileus	hemionus	Mule Deer	8/22/2020 9:50
2002658	2635 Road_2020	0dfdacfa-c712-49ac-a057-47989392d233		128442	https://app.wildlifeinsights.org/download/2008164/project/2002658/data-files/0dfdacfa-c712-49ac-a057-47989392d233	ashley manky	febff896-db40-4ac8-bcfe-5bb99a600950	Mammalia	Cetartiodactyla	Cervidae	Odocoileus	hemionus	Mule Deer	8/21/2020 9:06
2002658	5399_2020	36fc7618-e167-41c5-a4eb-9e7784ff0678		818075	https://app.wildlifeinsights.org/download/2008164/project/2002658/data-files/36fc7618-e167-41c5-a4eb-9e7784ff0678	Glen McCrae	febff896-db40-4ac8-bcfe-5bb99a600950	Mammalia	Cetartiodactyla	Cervidae	Odocoileus	hemionus	Mule Deer	6/12/2020 4:25
2002658	3011_2020	b8aba15d-425f-46cb-849c-e9727d6012c4		708152	https://app.wildlifeinsights.org/download/2008164/project/2002658/data-files/b8aba15d-425f-46cb-849c-e9727d6012c4	Jim Hilland	febff896-db40-4ac8-bcfe-5bb99a600950	Mammalia	Cetartiodactyla	Cervidae	Odocoileus	hemionus	Mule Deer	8/31/2020 1:09
2002658	3011_2020	2ab0948d-bbd2-40e2-8226-174f9c4b48a7		708095	https://app.wildlifeinsights.org/download/2008164/project/2002658/data-files/2ab0948d-bbd2-40e2-8226-174f9c4b48a7	Jim Hilland	febff896-db40-4ac8-bcfe-5bb99a600950	Mammalia	Cetartiodactyla	Cervidae	Odocoileus	hemionus	Mule Deer	8/30/2020 22:03
2002658	104_2020	033168a9-5bd3-4913-901a-d88e504b8cb7		1844	https://app.wildlifeinsights.org/download/2008164/project/2002658/data-files/033168a9-5bd3-4913-901a-d88e504b8cb7	Glen McCrae	febff896-db40-4ac8-bcfe-5bb99a600950	Mammalia	Cetartiodactyla	Cervidae	Odocoileus	hemionus	Mule Deer	7/11/2020 6:32
2002658	3087_2020	8cb9b443-7ec8-4981-a7a6-cfefc0ce0c7e		716894	https://app.wildlifeinsights.org/download/2008164/project/2002658/data-files/8cb9b443-7ec8-4981-a7a6-cfefc0ce0c7e	Jamie Krimmer	febff896-db40-4ac8-bcfe-5bb99a600950	Mammalia	Cetartiodactyla	Cervidae	Odocoileus	hemionus	Mule Deer	8/24/2020 12:03
2002658	1936_2020	94b9fc93-8348-4433-94c1-1be27034143e		429588	https://app.wildlifeinsights.org/download/2008164/project/2002658/data-files/94b9fc93-8348-4433-94c1-1be27034143e	Glen McCrae	5c7ce479-8a45-40b3-ae21-7c97dfae22f5	Mammalia	Cetartiodactyla	Cervidae	Odocoileus	virginianus	White-tailed Deer	6/30/2020 7:15
2002658	104_2020	d53df308-797a-40c9-a21c-a3b675c304ca		1826	https://app.wildlifeinsights.org/download/2008164/project/2002658/data-files/d53df308-797a-40c9-a21c-a3b675c304ca	Glen McCrae	febff896-db40-4ac8-bcfe-5bb99a600950	Mammalia	Cetartiodactyla	Cervidae	Odocoileus	hemionus	Mule Deer	7/11/2020 6:29
2002658	2858_2020	6597b8cd-7f4b-4cce-8fa0-3c6ac16a6f18		697621	https://app.wildlifeinsights.org/download/2008164/project/2002658/data-files/6597b8cd-7f4b-4cce-8fa0-3c6ac16a6f18	Glen McCrae	febff896-db40-4ac8-bcfe-5bb99a600950	Mammalia	Cetartiodactyla	Cervidae	Odocoileus	hemionus	Mule Deer	7/17/2020 5:38
2002658	1936_2020	de673216-337d-469c-b28d-47e2972a02ad		429545	https://app.wildlifeinsights.org/download/2008164/project/2002658/data-files/de673216-337d-469c-b28d-47e2972a02ad	Glen McCrae	febff896-db40-4ac8-bcfe-5bb99a600950	Mammalia	Cetartiodactyla	Cervidae	Odocoileus	hemionus	Mule Deer	6/28/2020 20:44
2002658	1936_2020	8055503b-ad72-413d-a9d3-e5b6413c5620		429618	https://app.wildlifeinsights.org/download/2008164/project/2002658/data-files/8055503b-ad72-413d-a9d3-e5b6413c5620	Glen McCrae	febff896-db40-4ac8-bcfe-5bb99a600950	Mammalia	Cetartiodactyla	Cervidae	Odocoileus	hemionus	Mule Deer	6/30/2020 8:08
2002658	1936_2020	b3b37183-4073-41b9-ba20-a6b9c8121217		430018	https://app.wildlifeinsights.org/download/2008164/project/2002658/data-files/b3b37183-4073-41b9-ba20-a6b9c8121217	Glen McCrae	febff896-db40-4ac8-bcfe-5bb99a600950	Mammalia	Cetartiodactyla	Cervidae	Odocoileus	hemionus	Mule Deer	7/17/2020 19:57
2002658	4543.4_D3	0e554423-7735-461e-b2c7-bb5b8405952e		IMG_0834.JPG	https://app.wildlifeinsights.org/download/2008164/project/2002658/data-files/0e554423-7735-461e-b2c7-bb5b8405952e	Reese Embree	febff896-db40-4ac8-bcfe-5bb99a600950	Mammalia	Cetartiodactyla	Cervidae	Odocoileus	hemionus	Mule Deer	6/12/2021 9:02
2002658	4543.4_D3	0e554423-7735-461e-b2c7-bb5b8405952e		IMG_0834.JPG	https://app.wildlifeinsights.org/download/2008164/project/2002658/data-files/0e554423-7735-461e-b2c7-bb5b8405952e	Reese Embree	febff896-db40-4ac8-bcfe-5bb99a600950	Mammalia	Cetartiodactyla	Cervidae	Odocoileus	hemionus	Mule Deer	6/12/2021 9:02
2002658	2858_2020	5bda995a-d563-46c9-8b14-9bb289e90745		697991	https://app.wildlifeinsights.org/download/2008164/project/2002658/data-files/5bda995a-d563-46c9-8b14-9bb289e90745	Glen McCrae	febff896-db40-4ac8-bcfe-5bb99a600950	Mammalia	Cetartiodactyla	Cervidae	Odocoileus	hemionus	Mule Deer	7/21/2020 9:10
2002658	2858_2020	0379c594-8760-4e3b-b322-00e96a047f74		696828	https://app.wildlifeinsights.org/download/2008164/project/2002658/data-files/0379c594-8760-4e3b-b322-00e96a047f74	Glen McCrae	febff896-db40-4ac8-bcfe-5bb99a600950	Mammalia	Cetartiodactyla	Cervidae	Odocoileus	hemionus	Mule Deer	6/26/2020 7:53
2002658	2362_2020	57d5e2fa-e461-4d5a-a75a-2e65d965d690		109942	https://app.wildlifeinsights.org/download/2008164/project/2002658/data-files/57d5e2fa-e461-4d5a-a75a-2e65d965d690	Glen McCrae	febff896-db40-4ac8-bcfe-5bb99a600950	Mammalia	Cetartiodactyla	Cervidae	Odocoileus	hemionus	Mule Deer	7/13/2020 5:22
2002658	2858_2020	6eb39340-91e7-474b-bd17-d99c80701bf9		696043	https://app.wildlifeinsights.org/download/2008164/project/2002658/data-files/6eb39340-91e7-474b-bd17-d99c80701bf9	Glen McCrae	febff896-db40-4ac8-bcfe-5bb99a600950	Mammalia	Cetartiodactyla	Cervidae	Odocoileus	hemionus	Mule Deer	6/15/2020 5:50
2002658	2858_2020	762a91e7-a902-4cd0-aaeb-54f899438b3f		699319	https://app.wildlifeinsights.org/download/2008164/project/2002658/data-files/762a91e7-a902-4cd0-aaeb-54f899438b3f	Glen McCrae	febff896-db40-4ac8-bcfe-5bb99a600950	Mammalia	Cetartiodactyla	Cervidae	Odocoileus	hemionus	Mule Deer	8/15/2020 6:38
2002658	2858_2020	6fb9c686-3e61-4279-a844-7e2bf01da8ef		697646	https://app.wildlifeinsights.org/download/2008164/project/2002658/data-files/6fb9c686-3e61-4279-a844-7e2bf01da8ef	Glen McCrae	febff896-db40-4ac8-bcfe-5bb99a600950	Mammalia	Cetartiodactyla	Cervidae	Odocoileus	hemionus	Mule Deer	7/17/2020 20:34
2002658	2858_2020	ef6c2614-1df7-4663-ad24-b1569ada09b5		696842	https://app.wildlifeinsights.org/download/2008164/project/2002658/data-files/ef6c2614-1df7-4663-ad24-b1569ada09b5	Glen McCrae	febff896-db40-4ac8-bcfe-5bb99a600950	Mammalia	Cetartiodactyla	Cervidae	Odocoileus	hemionus	Mule Deer	6/26/2020 7:56
2002658	2858_2020	c3d09fed-7376-4957-84b1-976c7c66fd30		697925	https://app.wildlifeinsights.org/download/2008164/project/2002658/data-files/c3d09fed-7376-4957-84b1-976c7c66fd30	Glen McCrae	febff896-db40-4ac8-bcfe-5bb99a600950	Mammalia	Cetartiodactyla	Cervidae	Odocoileus	hemionus	Mule Deer	7/20/2020 5:33
2002658	2362_2020	c4d8d1f5-739b-4a15-8cb0-df9311d3cdb6		109800	https://app.wildlifeinsights.org/download/2008164/project/2002658/data-files/c4d8d1f5-739b-4a15-8cb0-df9311d3cdb6	Steve Flynn	febff896-db40-4ac8-bcfe-5bb99a600950	Mammalia	Cetartiodactyla	Cervidae	Odocoileus	hemionus	Mule Deer	7/13/2020 5:16
2002658	2362_2020	c4d8d1f5-739b-4a15-8cb0-df9311d3cdb6		109800	https://app.wildlifeinsights.org/download/2008164/project/2002658/data-files/c4d8d1f5-739b-4a15-8cb0-df9311d3cdb6	Steve Flynn	febff896-db40-4ac8-bcfe-5bb99a600950	Mammalia	Cetartiodactyla	Cervidae	Odocoileus	hemionus	Mule Deer	7/13/2020 5:16
2002658	2362_2020	49a6eec3-466d-44f2-a783-378c3303fee3		109643	https://app.wildlifeinsights.org/download/2008164/project/2002658/data-files/49a6eec3-466d-44f2-a783-378c3303fee3	Glen McCrae	febff896-db40-4ac8-bcfe-5bb99a600950	Mammalia	Cetartiodactyla	Cervidae	Odocoileus	hemionus	Mule Deer	6/15/2020 23:26
2002658	2858_2020	6c1c773e-4ab7-4012-b1e6-1cfcbcef00d4		698773	https://app.wildlifeinsights.org/download/2008164/project/2002658/data-files/6c1c773e-4ab7-4012-b1e6-1cfcbcef00d4	Glen McCrae	febff896-db40-4ac8-bcfe-5bb99a600950	Mammalia	Cetartiodactyla	Cervidae	Odocoileus	hemionus	Mule Deer	8/7/2020 12:45
2002658	2858_2020	d3418135-699a-4d84-9d5d-d32a181c489f		698523	https://app.wildlifeinsights.org/download/2008164/project/2002658/data-files/d3418135-699a-4d84-9d5d-d32a181c489f	Glen McCrae	febff896-db40-4ac8-bcfe-5bb99a600950	Mammalia	Cetartiodactyla	Cervidae	Odocoileus	hemionus	Mule Deer	8/3/2020 5:18
2002658	8335_2020	3c118510-b83e-4d19-838c-358052343b44		585196	https://app.wildlifeinsights.org/download/2008164/project/2002658/data-files/3c118510-b83e-4d19-838c-358052343b44	Jim Witiw	c5ce946f-8f0d-4379-992b-cc0982381f5e	Mammalia	Cetartiodactyla	Cervidae	Cervus	canadensis	Elk	6/9/2021 5:54
2002658	8335_2020	3c118510-b83e-4d19-838c-358052343b44		585196	https://app.wildlifeinsights.org/download/2008164/project/2002658/data-files/3c118510-b83e-4d19-838c-358052343b44	Jim Witiw	c5ce946f-8f0d-4379-992b-cc0982381f5e	Mammalia	Cetartiodactyla	Cervidae	Cervus	canadensis	Elk	6/9/2021 5:54
2002658	1451.1_D3	d939138c-9c7b-4fa9-86b2-e3f3d31148d7		RCNX1805.JPG	https://app.wildlifeinsights.org/download/2008164/project/2002658/data-files/d939138c-9c7b-4fa9-86b2-e3f3d31148d7	Glen McCrae	5c7ce479-8a45-40b3-ae21-7c97dfae22f5	Mammalia	Cetartiodactyla	Cervidae	Odocoileus	virginianus	White-tailed Deer	7/11/2021 17:58
2002658	8335_2020	cf09961d-c553-467b-8e0b-b852983dea83		585053	https://app.wildlifeinsights.org/download/2008164/project/2002658/data-files/cf09961d-c553-467b-8e0b-b852983dea83	Jim Witiw	5c7ce479-8a45-40b3-ae21-7c97dfae22f5	Mammalia	Cetartiodactyla	Cervidae	Odocoileus	virginianus	White-tailed Deer	6/7/2021 20:10
2002658	1451.1_D3	9def3743-ebb4-4f0b-90c0-8d159bf75a09		RCNX1883.JPG	https://app.wildlifeinsights.org/download/2008164/project/2002658/data-files/9def3743-ebb4-4f0b-90c0-8d159bf75a09	Glen McCrae	5c7ce479-8a45-40b3-ae21-7c97dfae22f5	Mammalia	Cetartiodactyla	Cervidae	Odocoileus	virginianus	White-tailed Deer	7/16/2021 13:24
2002658	8335_2020	d1d63b88-e196-4349-95c0-dc8ebd25598b		585785	https://app.wildlifeinsights.org/download/2008164/project/2002658/data-files/d1d63b88-e196-4349-95c0-dc8ebd25598b	Jim Witiw	c5ce946f-8f0d-4379-992b-cc0982381f5e	Mammalia	Cetartiodactyla	Cervidae	Cervus	canadensis	Elk	6/9/2021 17:34
2002658	8335_2020	d1d63b88-e196-4349-95c0-dc8ebd25598b		585785	https://app.wildlifeinsights.org/download/2008164/project/2002658/data-files/d1d63b88-e196-4349-95c0-dc8ebd25598b	Jim Witiw	c5ce946f-8f0d-4379-992b-cc0982381f5e	Mammalia	Cetartiodactyla	Cervidae	Cervus	canadensis	Elk	6/9/2021 17:34
2002658	8335_2020	ecf866bb-370f-40e7-bf94-b773458a8fd2		586238	https://app.wildlifeinsights.org/download/2008164/project/2002658/data-files/ecf866bb-370f-40e7-bf94-b773458a8fd2	Kevin Bereck	c5ce946f-8f0d-4379-992b-cc0982381f5e	Mammalia	Cetartiodactyla	Cervidae	Cervus	canadensis	Elk	6/11/2021 8:39
2002658	2806_2020	711e72d9-4942-4b88-a8e7-beff61db15f6		144351	https://app.wildlifeinsights.org/download/2008164/project/2002658/data-files/711e72d9-4942-4b88-a8e7-beff61db15f6	Marcus Lunt	5c7ce479-8a45-40b3-ae21-7c97dfae22f5	Mammalia	Cetartiodactyla	Cervidae	Odocoileus	virginianus	White-tailed Deer	8/6/2020 2:49
2002658	5009_2020	3cbaa78d-5f2d-43cf-9968-584629e9d61e		505114	https://app.wildlifeinsights.org/download/2008164/project/2002658/data-files/3cbaa78d-5f2d-43cf-9968-584629e9d61e	Kieran Braid	febff896-db40-4ac8-bcfe-5bb99a600950	Mammalia	Cetartiodactyla	Cervidae	Odocoileus	hemionus	Mule Deer	7/19/2020 6:14
2002658	5009_2020	3cbaa78d-5f2d-43cf-9968-584629e9d61e		505114	https://app.wildlifeinsights.org/download/2008164/project/2002658/data-files/3cbaa78d-5f2d-43cf-9968-584629e9d61e	Kieran Braid	febff896-db40-4ac8-bcfe-5bb99a600950	Mammalia	Cetartiodactyla	Cervidae	Odocoileus	hemionus	Mule Deer	7/19/2020 6:14
2002658	44_2020	113b3aed-e8e1-49f6-a829-74557559b357		496508	https://app.wildlifeinsights.org/download/2008164/project/2002658/data-files/113b3aed-e8e1-49f6-a829-74557559b357	Michael Barrow	5c7ce479-8a45-40b3-ae21-7c97dfae22f5	Mammalia	Cetartiodactyla	Cervidae	Odocoileus	virginianus	White-tailed Deer	6/8/2020 21:39
2002658	2806_2020	a553fc2c-3502-4c37-9a9d-41f9fe367fc2		143740	https://app.wildlifeinsights.org/download/2008164/project/2002658/data-files/a553fc2c-3502-4c37-9a9d-41f9fe367fc2	Marcus Lunt	febff896-db40-4ac8-bcfe-5bb99a600950	Mammalia	Cetartiodactyla	Cervidae	Odocoileus	hemionus	Mule Deer	6/22/2020 23:26
2002658	3311_2020	6674ca12-0bc2-476d-897a-77dd988044ea		160734	https://app.wildlifeinsights.org/download/2008164/project/2002658/data-files/6674ca12-0bc2-476d-897a-77dd988044ea	Marcus Lunt	febff896-db40-4ac8-bcfe-5bb99a600950	Mammalia	Cetartiodactyla	Cervidae	Odocoileus	hemionus	Mule Deer	8/17/2020 21:37
2002658	44_2020	c9c8e239-6e9d-463b-b4a7-dda327b747c8		496477	https://app.wildlifeinsights.org/download/2008164/project/2002658/data-files/c9c8e239-6e9d-463b-b4a7-dda327b747c8	Michael Barrow	5c7ce479-8a45-40b3-ae21-7c97dfae22f5	Mammalia	Cetartiodactyla	Cervidae	Odocoileus	virginianus	White-tailed Deer	6/8/2020 4:51
2002658	44_2020	7656ee61-2338-4e27-8984-bb07dc015aac		497362	https://app.wildlifeinsights.org/download/2008164/project/2002658/data-files/7656ee61-2338-4e27-8984-bb07dc015aac	Kieran Braid	5c7ce479-8a45-40b3-ae21-7c97dfae22f5	Mammalia	Cetartiodactyla	Cervidae	Odocoileus	virginianus	White-tailed Deer	6/28/2020 20:13
2002658	6249_2020	eea6f70f-a5d1-4cc4-a0ff-3c9ae10c479b		520509	https://app.wildlifeinsights.org/download/2008164/project/2002658/data-files/eea6f70f-a5d1-4cc4-a0ff-3c9ae10c479b	Marcus Lunt	c5ce946f-8f0d-4379-992b-cc0982381f5e	Mammalia	Cetartiodactyla	Cervidae	Cervus	canadensis	Elk	7/16/2020 5:36
2002658	44_2020	10012c60-c238-4f00-b083-d6369ca71f38		497140	https://app.wildlifeinsights.org/download/2008164/project/2002658/data-files/10012c60-c238-4f00-b083-d6369ca71f38	Michael Barrow	c5ce946f-8f0d-4379-992b-cc0982381f5e	Mammalia	Cetartiodactyla	Cervidae	Cervus	canadensis	Elk	6/25/2020 13:34
2002658	6249_2020	1296ef3f-8558-48b8-bd03-a98040e217c9		519995	https://app.wildlifeinsights.org/download/2008164/project/2002658/data-files/1296ef3f-8558-48b8-bd03-a98040e217c9	Marcus Lunt	c5ce946f-8f0d-4379-992b-cc0982381f5e	Mammalia	Cetartiodactyla	Cervidae	Cervus	canadensis	Elk	7/15/2020 22:52
2002658	1879_2020	01e7cb01-6c48-4d8c-a9ec-b8e94ac3942e		104651	https://app.wildlifeinsights.org/download/2008164/project/2002658/data-files/01e7cb01-6c48-4d8c-a9ec-b8e94ac3942e	Glen McCrae	febff896-db40-4ac8-bcfe-5bb99a600950	Mammalia	Cetartiodactyla	Cervidae	Odocoileus	hemionus	Mule Deer	8/10/2020 9:06
2002658	4123_2020	eb40113f-46eb-43b0-8bf4-a39b93ee6445		490875	https://app.wildlifeinsights.org/download/2008164/project/2002658/data-files/eb40113f-46eb-43b0-8bf4-a39b93ee6445	Felix Kuhn	5c7ce479-8a45-40b3-ae21-7c97dfae22f5	Mammalia	Cetartiodactyla	Cervidae	Odocoileus	virginianus	White-tailed Deer	7/8/2020 11:45
2002658	4123_2020	eb40113f-46eb-43b0-8bf4-a39b93ee6445		490875	https://app.wildlifeinsights.org/download/2008164/project/2002658/data-files/eb40113f-46eb-43b0-8bf4-a39b93ee6445	Felix Kuhn	5c7ce479-8a45-40b3-ae21-7c97dfae22f5	Mammalia	Cetartiodactyla	Cervidae	Odocoileus	virginianus	White-tailed Deer	7/8/2020 11:45
2002658	44_2020	b14026ec-9692-4b0a-a061-49de1cd7f08a		497295	https://app.wildlifeinsights.org/download/2008164/project/2002658/data-files/b14026ec-9692-4b0a-a061-49de1cd7f08a	Michael Barrow	c5ce946f-8f0d-4379-992b-cc0982381f5e	Mammalia	Cetartiodactyla	Cervidae	Cervus	canadensis	Elk	6/25/2020 16:14
2002658	44_2020	f95e586c-42b1-4775-b0ee-f4f0912cc83a		497422	https://app.wildlifeinsights.org/download/2008164/project/2002658/data-files/f95e586c-42b1-4775-b0ee-f4f0912cc83a	Michael Barrow	5c7ce479-8a45-40b3-ae21-7c97dfae22f5	Mammalia	Cetartiodactyla	Cervidae	Odocoileus	virginianus	White-tailed Deer	6/30/2020 19:10
2002658	6249_2020	f92363e3-fb56-4d8d-9dea-a4dd1819cef8		519785	https://app.wildlifeinsights.org/download/2008164/project/2002658/data-files/f92363e3-fb56-4d8d-9dea-a4dd1819cef8	Marcus Lunt	c5ce946f-8f0d-4379-992b-cc0982381f5e	Mammalia	Cetartiodactyla	Cervidae	Cervus	canadensis	Elk	7/15/2020 1:30
2002658	1879_2020	c917613b-2644-4b26-a8e4-7726608ab8b5		104654	https://app.wildlifeinsights.org/download/2008164/project/2002658/data-files/c917613b-2644-4b26-a8e4-7726608ab8b5	Glen McCrae	febff896-db40-4ac8-bcfe-5bb99a600950	Mammalia	Cetartiodactyla	Cervidae	Odocoileus	hemionus	Mule Deer	8/10/2020 9:06
2002658	44_2020	ec9f9f39-072b-4d3a-b81f-7aade80d58de		497127	https://app.wildlifeinsights.org/download/2008164/project/2002658/data-files/ec9f9f39-072b-4d3a-b81f-7aade80d58de	Michael Barrow	c5ce946f-8f0d-4379-992b-cc0982381f5e	Mammalia	Cetartiodactyla	Cervidae	Cervus	canadensis	Elk	6/25/2020 13:32
2002658	1204_2020	89ac3159-f9e5-4f08-8525-9251a2323628		27547	https://app.wildlifeinsights.org/download/2008164/project/2002658/data-files/89ac3159-f9e5-4f08-8525-9251a2323628	Glen McCrae	febff896-db40-4ac8-bcfe-5bb99a600950	Mammalia	Cetartiodactyla	Cervidae	Odocoileus	hemionus	Mule Deer	8/17/2020 7:41
2002658	1204_2020	9f9952bc-4307-499d-852d-8a2be0fe9fbc		26104	https://app.wildlifeinsights.org/download/2008164/project/2002658/data-files/9f9952bc-4307-499d-852d-8a2be0fe9fbc	Glen McCrae	febff896-db40-4ac8-bcfe-5bb99a600950	Mammalia	Cetartiodactyla	Cervidae	Odocoileus	hemionus	Mule Deer	7/20/2020 0:19
2002658	2806_2020	b1d9303a-f65d-4467-9231-3b7dd3bffd87		143913	https://app.wildlifeinsights.org/download/2008164/project/2002658/data-files/b1d9303a-f65d-4467-9231-3b7dd3bffd87	Marcus Lunt	febff896-db40-4ac8-bcfe-5bb99a600950	Mammalia	Cetartiodactyla	Cervidae	Odocoileus	hemionus	Mule Deer	7/4/2020 21:56
2002658	2806_2020	b1d9303a-f65d-4467-9231-3b7dd3bffd87		143913	https://app.wildlifeinsights.org/download/2008164/project/2002658/data-files/b1d9303a-f65d-4467-9231-3b7dd3bffd87	Marcus Lunt	febff896-db40-4ac8-bcfe-5bb99a600950	Mammalia	Cetartiodactyla	Cervidae	Odocoileus	hemionus	Mule Deer	7/4/2020 21:56
2002658	2806_2020	322d9abd-da59-4be8-901d-070f25f30c0f		144427	https://app.wildlifeinsights.org/download/2008164/project/2002658/data-files/322d9abd-da59-4be8-901d-070f25f30c0f	Marcus Lunt	5c7ce479-8a45-40b3-ae21-7c97dfae22f5	Mammalia	Cetartiodactyla	Cervidae	Odocoileus	virginianus	White-tailed Deer	8/9/2020 4:03
2002658	1204_2020	5176656c-7fb3-44ee-a87b-790ebfff4d7f		26075	https://app.wildlifeinsights.org/download/2008164/project/2002658/data-files/5176656c-7fb3-44ee-a87b-790ebfff4d7f	Glen McCrae	febff896-db40-4ac8-bcfe-5bb99a600950	Mammalia	Cetartiodactyla	Cervidae	Odocoileus	hemionus	Mule Deer	7/19/2020 4:53
2002658	4543_2020	afcbae76-fb45-4b89-bd0a-f62ad6e1616e		815732	https://app.wildlifeinsights.org/download/2008164/project/2002658/data-files/afcbae76-fb45-4b89-bd0a-f62ad6e1616e	Holly Antifay	febff896-db40-4ac8-bcfe-5bb99a600950	Mammalia	Cetartiodactyla	Cervidae	Odocoileus	hemionus	Mule Deer	8/19/2020 5:47
2002658	4123_2020	2fae7fa3-9273-4f3f-aeb9-cab138d24cf4		162109	https://app.wildlifeinsights.org/download/2008164/project/2002658/data-files/2fae7fa3-9273-4f3f-aeb9-cab138d24cf4	Glen McCrae	5c7ce479-8a45-40b3-ae21-7c97dfae22f5	Mammalia	Cetartiodactyla	Cervidae	Odocoileus	virginianus	White-tailed Deer	8/20/2020 7:49
2002658	3014_2020	233bd4a0-def7-4411-acb6-4b8e479fb827		714784	https://app.wildlifeinsights.org/download/2008164/project/2002658/data-files/233bd4a0-def7-4411-acb6-4b8e479fb827	Cory Shipka	febff896-db40-4ac8-bcfe-5bb99a600950	Mammalia	Cetartiodactyla	Cervidae	Odocoileus	hemionus	Mule Deer	8/22/2020 9:37
2002658	6249_2020	926137cb-707a-43b2-96a2-a9fba568ec21		520207	https://app.wildlifeinsights.org/download/2008164/project/2002658/data-files/926137cb-707a-43b2-96a2-a9fba568ec21	Marcus Lunt	c5ce946f-8f0d-4379-992b-cc0982381f5e	Mammalia	Cetartiodactyla	Cervidae	Cervus	canadensis	Elk	7/15/2020 22:59
2002658	6249_2020	820a3bac-6e7e-4f9e-996b-cabbbdaf9c8c		520301	https://app.wildlifeinsights.org/download/2008164/project/2002658/data-files/820a3bac-6e7e-4f9e-996b-cabbbdaf9c8c	Marcus Lunt	c5ce946f-8f0d-4379-992b-cc0982381f5e	Mammalia	Cetartiodactyla	Cervidae	Cervus	canadensis	Elk	7/15/2020 23:11
2002658	6249_2020	1355aaf6-2618-47f1-9cdd-ee8e9b2ac9c6		520098	https://app.wildlifeinsights.org/download/2008164/project/2002658/data-files/1355aaf6-2618-47f1-9cdd-ee8e9b2ac9c6	Marcus Lunt	c5ce946f-8f0d-4379-992b-cc0982381f5e	Mammalia	Cetartiodactyla	Cervidae	Cervus	canadensis	Elk	7/15/2020 22:55
2002658	3014_2020	7e8e4098-b2b0-4983-88b1-b8256c6f58d2		713713	https://app.wildlifeinsights.org/download/2008164/project/2002658/data-files/7e8e4098-b2b0-4983-88b1-b8256c6f58d2	Cory Shipka	febff896-db40-4ac8-bcfe-5bb99a600950	Mammalia	Cetartiodactyla	Cervidae	Odocoileus	hemionus	Mule Deer	7/14/2020 4:58
2002658	6249_2020	55bf2465-b4b0-4e60-a9bc-55a2eed14cd9		521321	https://app.wildlifeinsights.org/download/2008164/project/2002658/data-files/55bf2465-b4b0-4e60-a9bc-55a2eed14cd9	Marcus Lunt	c5ce946f-8f0d-4379-992b-cc0982381f5e	Mammalia	Cetartiodactyla	Cervidae	Cervus	canadensis	Elk	8/10/2020 20:14
2002658	6249_2020	31de8895-befb-4d6d-b658-de37a42518d0		520814	https://app.wildlifeinsights.org/download/2008164/project/2002658/data-files/31de8895-befb-4d6d-b658-de37a42518d0	Marcus Lunt	c5ce946f-8f0d-4379-992b-cc0982381f5e	Mammalia	Cetartiodactyla	Cervidae	Cervus	canadensis	Elk	7/21/2020 21:36
2002658	2861_2020	338fd618-4b9d-4494-8df0-9fb2e08dc9b1		701205	https://app.wildlifeinsights.org/download/2008164/project/2002658/data-files/338fd618-4b9d-4494-8df0-9fb2e08dc9b1	Glen McCrae	febff896-db40-4ac8-bcfe-5bb99a600950	Mammalia	Cetartiodactyla	Cervidae	Odocoileus	hemionus	Mule Deer	6/21/2020 6:08
2002658	6249_2020	528934f3-ac57-4b83-b300-ea398841f40e		520498	https://app.wildlifeinsights.org/download/2008164/project/2002658/data-files/528934f3-ac57-4b83-b300-ea398841f40e	Marcus Lunt	c5ce946f-8f0d-4379-992b-cc0982381f5e	Mammalia	Cetartiodactyla	Cervidae	Cervus	canadensis	Elk	7/16/2020 5:35
2002658	2861_2020	2ec912dd-b34d-4af8-9af7-86dfdaaef5d7		701075	https://app.wildlifeinsights.org/download/2008164/project/2002658/data-files/2ec912dd-b34d-4af8-9af7-86dfdaaef5d7	Glen McCrae	febff896-db40-4ac8-bcfe-5bb99a600950	Mammalia	Cetartiodactyla	Cervidae	Odocoileus	hemionus	Mule Deer	6/17/2020 7:47
2002658	3014_2020	e5df6f91-723f-4219-92e7-f60123dfcd3b		713571	https://app.wildlifeinsights.org/download/2008164/project/2002658/data-files/e5df6f91-723f-4219-92e7-f60123dfcd3b	Cory Shipka	febff896-db40-4ac8-bcfe-5bb99a600950	Mammalia	Cetartiodactyla	Cervidae	Odocoileus	hemionus	Mule Deer	7/14/2020 4:53
2002658	3014_2020	9739b239-f62a-4173-9e63-4ae6e46b893a		714966	https://app.wildlifeinsights.org/download/2008164/project/2002658/data-files/9739b239-f62a-4173-9e63-4ae6e46b893a	Glen McCrae	febff896-db40-4ac8-bcfe-5bb99a600950	Mammalia	Cetartiodactyla	Cervidae	Odocoileus	hemionus	Mule Deer	8/22/2020 9:56
2002658	3014_2020	2ae63e90-f660-4596-aa33-7e3283701fca		715423	https://app.wildlifeinsights.org/download/2008164/project/2002658/data-files/2ae63e90-f660-4596-aa33-7e3283701fca	Glen McCrae	febff896-db40-4ac8-bcfe-5bb99a600950	Mammalia	Cetartiodactyla	Cervidae	Odocoileus	hemionus	Mule Deer	8/22/2020 11:20
2002658	6249_2020	315ab3ff-0557-4869-8e4e-d98b700fcf1b		520880	https://app.wildlifeinsights.org/download/2008164/project/2002658/data-files/315ab3ff-0557-4869-8e4e-d98b700fcf1b	Marcus Lunt	c5ce946f-8f0d-4379-992b-cc0982381f5e	Mammalia	Cetartiodactyla	Cervidae	Cervus	canadensis	Elk	7/22/2020 1:08
2002658	3014_2020	726c270d-c5e8-40e9-9f9b-0ff973464dc1		713890	https://app.wildlifeinsights.org/download/2008164/project/2002658/data-files/726c270d-c5e8-40e9-9f9b-0ff973464dc1	Glen McCrae	febff896-db40-4ac8-bcfe-5bb99a600950	Mammalia	Cetartiodactyla	Cervidae	Odocoileus	hemionus	Mule Deer	7/24/2020 15:33
2002658	3014_2020	f31b13cf-dd1d-4fe4-84e9-0734b169e20b		714840	https://app.wildlifeinsights.org/download/2008164/project/2002658/data-files/f31b13cf-dd1d-4fe4-84e9-0734b169e20b	Glen McCrae	febff896-db40-4ac8-bcfe-5bb99a600950	Mammalia	Cetartiodactyla	Cervidae	Odocoileus	hemionus	Mule Deer	8/22/2020 9:41
2002658	3014_2020	ea9e7507-b00f-4efc-ab51-d14ee180d606		713600	https://app.wildlifeinsights.org/download/2008164/project/2002658/data-files/ea9e7507-b00f-4efc-ab51-d14ee180d606	Cory Shipka	febff896-db40-4ac8-bcfe-5bb99a600950	Mammalia	Cetartiodactyla	Cervidae	Odocoileus	hemionus	Mule Deer	7/14/2020 4:54
2002658	3014_2020	016b3dd9-6a3a-441f-91af-734f4350f4ff		713674	https://app.wildlifeinsights.org/download/2008164/project/2002658/data-files/016b3dd9-6a3a-441f-91af-734f4350f4ff	Cory Shipka	febff896-db40-4ac8-bcfe-5bb99a600950	Mammalia	Cetartiodactyla	Cervidae	Odocoileus	hemionus	Mule Deer	7/14/2020 4:57
2002658	2861_2020	8242da74-43d7-4a26-82fe-98d673f2301d		701369	https://app.wildlifeinsights.org/download/2008164/project/2002658/data-files/8242da74-43d7-4a26-82fe-98d673f2301d	Glen McCrae	febff896-db40-4ac8-bcfe-5bb99a600950	Mammalia	Cetartiodactyla	Cervidae	Odocoileus	hemionus	Mule Deer	6/30/2020 4:47
2002658	3014_2020	239b8a94-780e-49f8-ac90-39408bedd0dc		714591	https://app.wildlifeinsights.org/download/2008164/project/2002658/data-files/239b8a94-780e-49f8-ac90-39408bedd0dc	Cory Shipka	febff896-db40-4ac8-bcfe-5bb99a600950	Mammalia	Cetartiodactyla	Cervidae	Odocoileus	hemionus	Mule Deer	8/22/2020 9:22
2002658	5047_2020	50a77926-1241-40b3-91b2-53fc66e36fe8		172155	https://app.wildlifeinsights.org/download/2008164/project/2002658/data-files/50a77926-1241-40b3-91b2-53fc66e36fe8	Glen McCrae	5c7ce479-8a45-40b3-ae21-7c97dfae22f5	Mammalia	Cetartiodactyla	Cervidae	Odocoileus	virginianus	White-tailed Deer	8/8/2020 0:30
2002658	3014_2020	ac201e22-3f97-4f53-807e-bbe626ff64d5		713595	https://app.wildlifeinsights.org/download/2008164/project/2002658/data-files/ac201e22-3f97-4f53-807e-bbe626ff64d5	Cory Shipka	febff896-db40-4ac8-bcfe-5bb99a600950	Mammalia	Cetartiodactyla	Cervidae	Odocoileus	hemionus	Mule Deer	7/14/2020 4:54
2002658	3014_2020	5300b23e-78a3-4d0c-9c7f-f387ae92cc61		714614	https://app.wildlifeinsights.org/download/2008164/project/2002658/data-files/5300b23e-78a3-4d0c-9c7f-f387ae92cc61	Cory Shipka	febff896-db40-4ac8-bcfe-5bb99a600950	Mammalia	Cetartiodactyla	Cervidae	Odocoileus	hemionus	Mule Deer	8/22/2020 9:23
2002658	3014_2020	4f78c525-8f6b-4efd-b6bc-6983c7c50bf1		715057	https://app.wildlifeinsights.org/download/2008164/project/2002658/data-files/4f78c525-8f6b-4efd-b6bc-6983c7c50bf1	Glen McCrae	febff896-db40-4ac8-bcfe-5bb99a600950	Mammalia	Cetartiodactyla	Cervidae	Odocoileus	hemionus	Mule Deer	8/22/2020 10:29
2002658	3311_2020	b7d2fbdb-32f2-4001-aad3-9f75369d6afd		160662	https://app.wildlifeinsights.org/download/2008164/project/2002658/data-files/b7d2fbdb-32f2-4001-aad3-9f75369d6afd	Marcus Lunt	febff896-db40-4ac8-bcfe-5bb99a600950	Mammalia	Cetartiodactyla	Cervidae	Odocoileus	hemionus	Mule Deer	8/9/2020 19:45
2002658	2590 Road_2020	5deeec72-938f-4679-973e-c92b28bb356f		672719	https://app.wildlifeinsights.org/download/2008164/project/2002658/data-files/5deeec72-938f-4679-973e-c92b28bb356f	Larisa Murdoch	febff896-db40-4ac8-bcfe-5bb99a600950	Mammalia	Cetartiodactyla	Cervidae	Odocoileus	hemionus	Mule Deer	8/12/2020 9:29
2002658	4388 Road_2020	f8ac7953-7b6c-480e-80bc-5dfd62066a52		169760	https://app.wildlifeinsights.org/download/2008164/project/2002658/data-files/f8ac7953-7b6c-480e-80bc-5dfd62066a52	Cory Shipka	5c7ce479-8a45-40b3-ae21-7c97dfae22f5	Mammalia	Cetartiodactyla	Cervidae	Odocoileus	virginianus	White-tailed Deer	7/13/2020 1:59
2002658	2590 Road_2020	a12e2df3-e053-4748-a7d1-63b40fcae450		672896	https://app.wildlifeinsights.org/download/2008164/project/2002658/data-files/a12e2df3-e053-4748-a7d1-63b40fcae450	Larisa Murdoch	febff896-db40-4ac8-bcfe-5bb99a600950	Mammalia	Cetartiodactyla	Cervidae	Odocoileus	hemionus	Mule Deer	8/29/2020 10:55
2002658	2590 Road_2020	a5544c99-98be-4ca0-a166-8649f70d8bd6		671232	https://app.wildlifeinsights.org/download/2008164/project/2002658/data-files/a5544c99-98be-4ca0-a166-8649f70d8bd6	Larisa Murdoch	febff896-db40-4ac8-bcfe-5bb99a600950	Mammalia	Cetartiodactyla	Cervidae	Odocoileus	hemionus	Mule Deer	7/24/2020 5:11
2002658	4388 Road_2020	46b745cd-51e7-4570-b2a2-3f61bccc7949		169513	https://app.wildlifeinsights.org/download/2008164/project/2002658/data-files/46b745cd-51e7-4570-b2a2-3f61bccc7949	Mackenzie Askin	5c7ce479-8a45-40b3-ae21-7c97dfae22f5	Mammalia	Cetartiodactyla	Cervidae	Odocoileus	virginianus	White-tailed Deer	7/8/2020 16:33
2002658	4388 Road_2020	f6f4a106-69e0-4eb1-b3a8-35b1ab803223		169641	https://app.wildlifeinsights.org/download/2008164/project/2002658/data-files/f6f4a106-69e0-4eb1-b3a8-35b1ab803223	Mackenzie Askin	5c7ce479-8a45-40b3-ae21-7c97dfae22f5	Mammalia	Cetartiodactyla	Cervidae	Odocoileus	virginianus	White-tailed Deer	7/9/2020 12:50
2002658	5717_2020	109fa31b-3901-4a77-8d39-3a049822d6a2		826765	https://app.wildlifeinsights.org/download/2008164/project/2002658/data-files/109fa31b-3901-4a77-8d39-3a049822d6a2	Kieran Braid	febff896-db40-4ac8-bcfe-5bb99a600950	Mammalia	Cetartiodactyla	Cervidae	Odocoileus	hemionus	Mule Deer	6/9/2020 4:37
2002658	4388 Road_2020	083c4f80-3e70-409e-a941-fe6c6b9ea2f8		169608	https://app.wildlifeinsights.org/download/2008164/project/2002658/data-files/083c4f80-3e70-409e-a941-fe6c6b9ea2f8	Mackenzie Askin	5c7ce479-8a45-40b3-ae21-7c97dfae22f5	Mammalia	Cetartiodactyla	Cervidae	Odocoileus	virginianus	White-tailed Deer	7/8/2020 16:47
2002658	4388 Road_2020	b9605893-9c1f-4e42-9ea6-c9e7d58efaad		170359	https://app.wildlifeinsights.org/download/2008164/project/2002658/data-files/b9605893-9c1f-4e42-9ea6-c9e7d58efaad	Larisa Murdoch	c5ce946f-8f0d-4379-992b-cc0982381f5e	Mammalia	Cetartiodactyla	Cervidae	Cervus	canadensis	Elk	8/8/2020 7:30
2002658	5717_2020	c7833924-5ebc-496f-8534-5368ee464783		827186	https://app.wildlifeinsights.org/download/2008164/project/2002658/data-files/c7833924-5ebc-496f-8534-5368ee464783	Kieran Braid	febff896-db40-4ac8-bcfe-5bb99a600950	Mammalia	Cetartiodactyla	Cervidae	Odocoileus	hemionus	Mule Deer	8/21/2020 9:10
2002658	5717_2020	9f04c238-b6d1-457f-ba60-833f2ca51a59		827118	https://app.wildlifeinsights.org/download/2008164/project/2002658/data-files/9f04c238-b6d1-457f-ba60-833f2ca51a59	Kieran Braid	febff896-db40-4ac8-bcfe-5bb99a600950	Mammalia	Cetartiodactyla	Cervidae	Odocoileus	hemionus	Mule Deer	8/7/2020 14:13
2002658	1451_2020	3a5ddf1f-4ac9-4e52-bdc4-0f7f4737c595		53444	https://app.wildlifeinsights.org/download/2008164/project/2002658/data-files/3a5ddf1f-4ac9-4e52-bdc4-0f7f4737c595	Glen McCrae	febff896-db40-4ac8-bcfe-5bb99a600950	Mammalia	Cetartiodactyla	Cervidae	Odocoileus	hemionus	Mule Deer	8/18/2020 17:01
2002658	2098_2020	b966acf5-399c-4b7d-b196-76b857c1c612		433475	https://app.wildlifeinsights.org/download/2008164/project/2002658/data-files/b966acf5-399c-4b7d-b196-76b857c1c612	Jim Hilland	5c7ce479-8a45-40b3-ae21-7c97dfae22f5	Mammalia	Cetartiodactyla	Cervidae	Odocoileus	virginianus	White-tailed Deer	8/27/2020 20:36
2002658	365_2020	7e54b702-c3c0-45d4-9325-d5a2f0f8843c		761467	https://app.wildlifeinsights.org/download/2008164/project/2002658/data-files/7e54b702-c3c0-45d4-9325-d5a2f0f8843c	Jim Hilland	febff896-db40-4ac8-bcfe-5bb99a600950	Mammalia	Cetartiodactyla	Cervidae	Odocoileus	hemionus	Mule Deer	7/4/2020 5:26
2002658	1602 Road_2020	dcf974e9-bda5-40ab-ab02-a3a9872ab716		616690	https://app.wildlifeinsights.org/download/2008164/project/2002658/data-files/dcf974e9-bda5-40ab-ab02-a3a9872ab716	Michael Barrow	febff896-db40-4ac8-bcfe-5bb99a600950	Mammalia	Cetartiodactyla	Cervidae	Odocoileus	hemionus	Mule Deer	7/8/2020 7:15
2002658	1451_2020	a85d08a4-97ec-4742-b7a3-db9544ecb778		53577	https://app.wildlifeinsights.org/download/2008164/project/2002658/data-files/a85d08a4-97ec-4742-b7a3-db9544ecb778	Glen McCrae	febff896-db40-4ac8-bcfe-5bb99a600950	Mammalia	Cetartiodactyla	Cervidae	Odocoileus	hemionus	Mule Deer	8/28/2020 6:53
2002658	2817_2020	332a9f7e-d835-4fb0-864c-000b1ede93ab		689542	https://app.wildlifeinsights.org/download/2008164/project/2002658/data-files/332a9f7e-d835-4fb0-864c-000b1ede93ab	Marcus Lunt	febff896-db40-4ac8-bcfe-5bb99a600950	Mammalia	Cetartiodactyla	Cervidae	Odocoileus	hemionus	Mule Deer	8/8/2020 0:54
2002658	1602 Road_2020	9d399a21-000e-40ca-b2ac-433653b765fd		619640	https://app.wildlifeinsights.org/download/2008164/project/2002658/data-files/9d399a21-000e-40ca-b2ac-433653b765fd	Geoffrey Barrow	febff896-db40-4ac8-bcfe-5bb99a600950	Mammalia	Cetartiodactyla	Cervidae	Odocoileus	hemionus	Mule Deer	7/22/2020 1:15
2002658	1602 Road_2020	b80fb60b-f0d3-4b34-bec6-fa5b4074759f		622910	https://app.wildlifeinsights.org/download/2008164/project/2002658/data-files/b80fb60b-f0d3-4b34-bec6-fa5b4074759f	Geoffrey Barrow	febff896-db40-4ac8-bcfe-5bb99a600950	Mammalia	Cetartiodactyla	Cervidae	Odocoileus	hemionus	Mule Deer	8/10/2020 7:03
2002658	1602 Road_2020	27ee18eb-a0e1-4c56-bde5-6ebe85ad0a2d		616633	https://app.wildlifeinsights.org/download/2008164/project/2002658/data-files/27ee18eb-a0e1-4c56-bde5-6ebe85ad0a2d	Geoffrey Barrow	febff896-db40-4ac8-bcfe-5bb99a600950	Mammalia	Cetartiodactyla	Cervidae	Odocoileus	hemionus	Mule Deer	7/7/2020 13:00
2002658	2817_2020	f840c79e-e968-462c-b8bd-a7d70c03d307		689341	https://app.wildlifeinsights.org/download/2008164/project/2002658/data-files/f840c79e-e968-462c-b8bd-a7d70c03d307	Marcus Lunt	febff896-db40-4ac8-bcfe-5bb99a600950	Mammalia	Cetartiodactyla	Cervidae	Odocoileus	hemionus	Mule Deer	7/31/2020 10:35
2002658	1291_2020	1e1fe8ee-8b11-438a-b02e-59170cbf63a8		610048	https://app.wildlifeinsights.org/download/2008164/project/2002658/data-files/1e1fe8ee-8b11-438a-b02e-59170cbf63a8	Glen McCrae	5c7ce479-8a45-40b3-ae21-7c97dfae22f5	Mammalia	Cetartiodactyla	Cervidae	Odocoileus	virginianus	White-tailed Deer	6/12/2020 21:50
2002658	2817_2020	2d96c001-8a4c-4c96-9608-d03705097fa9		689557	https://app.wildlifeinsights.org/download/2008164/project/2002658/data-files/2d96c001-8a4c-4c96-9608-d03705097fa9	Marcus Lunt	febff896-db40-4ac8-bcfe-5bb99a600950	Mammalia	Cetartiodactyla	Cervidae	Odocoileus	hemionus	Mule Deer	8/8/2020 0:55
2002658	3109_2020	1a3b1023-e305-4ab0-b66f-6ab17b2dcae0		473126	https://app.wildlifeinsights.org/download/2008164/project/2002658/data-files/1a3b1023-e305-4ab0-b66f-6ab17b2dcae0	Glen McCrae	febff896-db40-4ac8-bcfe-5bb99a600950	Mammalia	Cetartiodactyla	Cervidae	Odocoileus	hemionus	Mule Deer	8/19/2020 5:43
2002658	3109_2020	4ce48bb2-8264-4e98-9185-e38d86b7dd40		473081	https://app.wildlifeinsights.org/download/2008164/project/2002658/data-files/4ce48bb2-8264-4e98-9185-e38d86b7dd40	Glen McCrae	febff896-db40-4ac8-bcfe-5bb99a600950	Mammalia	Cetartiodactyla	Cervidae	Odocoileus	hemionus	Mule Deer	8/19/2020 2:16
2002658	3109_2020	b37ae62a-e64d-4611-b0f0-5141a0d06fc0		473044	https://app.wildlifeinsights.org/download/2008164/project/2002658/data-files/b37ae62a-e64d-4611-b0f0-5141a0d06fc0	Glen McCrae	febff896-db40-4ac8-bcfe-5bb99a600950	Mammalia	Cetartiodactyla	Cervidae	Odocoileus	hemionus	Mule Deer	8/19/2020 2:15
2002658	3109_2020	266108f0-3264-43b8-8fb4-9391a4911573		473100	https://app.wildlifeinsights.org/download/2008164/project/2002658/data-files/266108f0-3264-43b8-8fb4-9391a4911573	Glen McCrae	febff896-db40-4ac8-bcfe-5bb99a600950	Mammalia	Cetartiodactyla	Cervidae	Odocoileus	hemionus	Mule Deer	8/19/2020 2:16
2002658	1291_2020	3f7885f5-ee5c-44ca-aa86-3469804bf393		610732	https://app.wildlifeinsights.org/download/2008164/project/2002658/data-files/3f7885f5-ee5c-44ca-aa86-3469804bf393	Glen McCrae	febff896-db40-4ac8-bcfe-5bb99a600950	Mammalia	Cetartiodactyla	Cervidae	Odocoileus	hemionus	Mule Deer	8/4/2020 20:48
2002658	3109_2020	3ccf7445-592b-45ea-9ea1-ec73b88ddf45		473588	https://app.wildlifeinsights.org/download/2008164/project/2002658/data-files/3ccf7445-592b-45ea-9ea1-ec73b88ddf45	Glen McCrae	febff896-db40-4ac8-bcfe-5bb99a600950	Mammalia	Cetartiodactyla	Cervidae	Odocoileus	hemionus	Mule Deer	8/27/2020 7:42
2002658	1602 Road_2020	d434ae25-67c0-4eaa-af72-67e6c0395d60		626803	https://app.wildlifeinsights.org/download/2008164/project/2002658/data-files/d434ae25-67c0-4eaa-af72-67e6c0395d60	Geoffrey Barrow	febff896-db40-4ac8-bcfe-5bb99a600950	Mammalia	Cetartiodactyla	Cervidae	Odocoileus	hemionus	Mule Deer	8/19/2020 6:09
2002658	1815.3_D3	6513892f-ca14-49c6-a278-0296c6bd80c3		RCNX0190.JPG	https://app.wildlifeinsights.org/download/2008164/project/2002658/data-files/6513892f-ca14-49c6-a278-0296c6bd80c3	Shannon O'Reilly	febff896-db40-4ac8-bcfe-5bb99a600950	Mammalia	Cetartiodactyla	Cervidae	Odocoileus	hemionus	Mule Deer	6/20/2021 21:58
2002658	1815.3_D3	f29bdddc-d542-4695-9d14-b69493f17b74		RCNX0680.JPG	https://app.wildlifeinsights.org/download/2008164/project/2002658/data-files/f29bdddc-d542-4695-9d14-b69493f17b74	Shannon O'Reilly	febff896-db40-4ac8-bcfe-5bb99a600950	Mammalia	Cetartiodactyla	Cervidae	Odocoileus	hemionus	Mule Deer	8/12/2021 6:55
2002658	1602.1_R_D3	0e08aed8-899a-42c8-b332-1650bde8b9a6		IMG_0224.JPG	https://app.wildlifeinsights.org/download/2008164/project/2002658/data-files/0e08aed8-899a-42c8-b332-1650bde8b9a6	Geoffrey Barrow	febff896-db40-4ac8-bcfe-5bb99a600950	Mammalia	Cetartiodactyla	Cervidae	Odocoileus	hemionus	Mule Deer	6/14/2021 14:17
2002658	9155.5_D3	01ea7fd3-1d2a-4e10-81fa-ee5017488c63		RCNX5428.JPG	https://app.wildlifeinsights.org/download/2008164/project/2002658/data-files/01ea7fd3-1d2a-4e10-81fa-ee5017488c63	Marcus Lunt	febff896-db40-4ac8-bcfe-5bb99a600950	Mammalia	Cetartiodactyla	Cervidae	Odocoileus	hemionus	Mule Deer	6/17/2022 18:08
2002658	1602.1_R_D3	421251ad-6488-4a39-898d-3b87cca0b726		IMG_0643.JPG	https://app.wildlifeinsights.org/download/2008164/project/2002658/data-files/421251ad-6488-4a39-898d-3b87cca0b726	Geoffrey Barrow	febff896-db40-4ac8-bcfe-5bb99a600950	Mammalia	Cetartiodactyla	Cervidae	Odocoileus	hemionus	Mule Deer	7/1/2021 10:14
2002658	1961.1_D3	210132f3-c2a2-44df-b1ed-19226036993c		IMG_3160.JPG	https://app.wildlifeinsights.org/download/2008164/project/2002658/data-files/210132f3-c2a2-44df-b1ed-19226036993c	Glen McCrae	febff896-db40-4ac8-bcfe-5bb99a600950	Mammalia	Cetartiodactyla	Cervidae	Odocoileus	hemionus	Mule Deer	8/15/2021 3:20
2002658	1961.1_D3	373bc3cb-3739-42db-a084-5d7467742a89		IMG_3635.JPG	https://app.wildlifeinsights.org/download/2008164/project/2002658/data-files/373bc3cb-3739-42db-a084-5d7467742a89	Glen McCrae	febff896-db40-4ac8-bcfe-5bb99a600950	Mammalia	Cetartiodactyla	Cervidae	Odocoileus	hemionus	Mule Deer	8/26/2021 5:37
2002658	1961.1_D3	c9741a4f-9322-4a83-8e54-4df2a971bd0e		IMG_3672.JPG	https://app.wildlifeinsights.org/download/2008164/project/2002658/data-files/c9741a4f-9322-4a83-8e54-4df2a971bd0e	Glen McCrae	febff896-db40-4ac8-bcfe-5bb99a600950	Mammalia	Cetartiodactyla	Cervidae	Odocoileus	hemionus	Mule Deer	8/26/2021 5:38
2002658	7255_D3	051bbe07-7b33-493c-abdd-790fc8068a9e		IMG_0631.JPG	https://app.wildlifeinsights.org/download/2008164/project/2002658/data-files/051bbe07-7b33-493c-abdd-790fc8068a9e	Reese Embree	febff896-db40-4ac8-bcfe-5bb99a600950	Mammalia	Cetartiodactyla	Cervidae	Odocoileus	hemionus	Mule Deer	8/26/2021 6:36
2002658	3011_D3	f3c5a48b-6595-4174-a40e-907283e2b27f		RCNX0869.JPG	https://app.wildlifeinsights.org/download/2008164/project/2002658/data-files/f3c5a48b-6595-4174-a40e-907283e2b27f	Glen McCrae	febff896-db40-4ac8-bcfe-5bb99a600950	Mammalia	Cetartiodactyla	Cervidae	Odocoileus	hemionus	Mule Deer	7/28/2021 23:41
2002658	365D2	83216109-ef46-40d7-aa32-1b453efd4ebb		IMG_2120.JPG	https://app.wildlifeinsights.org/download/2008164/project/2002658/data-files/83216109-ef46-40d7-aa32-1b453efd4ebb	Reese Embree	febff896-db40-4ac8-bcfe-5bb99a600950	Mammalia	Cetartiodactyla	Cervidae	Odocoileus	hemionus	Mule Deer	8/15/2020 8:19
2002658	8335D1	b1523311-e68a-4633-9862-90433aa089c0		RCNX5062.JPG	https://app.wildlifeinsights.org/download/2008164/project/2002658/data-files/b1523311-e68a-4633-9862-90433aa089c0	Bradley O'Brien	c5ce946f-8f0d-4379-992b-cc0982381f5e	Mammalia	Cetartiodactyla	Cervidae	Cervus	canadensis	Elk	6/9/2020 6:02
2002658	8335D1	b1523311-e68a-4633-9862-90433aa089c0		RCNX5062.JPG	https://app.wildlifeinsights.org/download/2008164/project/2002658/data-files/b1523311-e68a-4633-9862-90433aa089c0	Bradley O'Brien	c5ce946f-8f0d-4379-992b-cc0982381f5e	Mammalia	Cetartiodactyla	Cervidae	Cervus	canadensis	Elk	6/9/2020 6:02
2002658	8335D1	5a0de8ba-f7fd-453f-8ad0-e5f7d545279e		RCNX5241.JPG	https://app.wildlifeinsights.org/download/2008164/project/2002658/data-files/5a0de8ba-f7fd-453f-8ad0-e5f7d545279e	Bradley O'Brien	c5ce946f-8f0d-4379-992b-cc0982381f5e	Mammalia	Cetartiodactyla	Cervidae	Cervus	canadensis	Elk	6/9/2020 9:29
2002658	8335D1	10be2f3c-c9e8-41eb-aa4f-c998ca691c2d		RCNX5152.JPG	https://app.wildlifeinsights.org/download/2008164/project/2002658/data-files/10be2f3c-c9e8-41eb-aa4f-c998ca691c2d	Bradley O'Brien	c5ce946f-8f0d-4379-992b-cc0982381f5e	Mammalia	Cetartiodactyla	Cervidae	Cervus	canadensis	Elk	6/9/2020 6:06
2002658	8335D1	10be2f3c-c9e8-41eb-aa4f-c998ca691c2d		RCNX5152.JPG	https://app.wildlifeinsights.org/download/2008164/project/2002658/data-files/10be2f3c-c9e8-41eb-aa4f-c998ca691c2d	Bradley O'Brien	c5ce946f-8f0d-4379-992b-cc0982381f5e	Mammalia	Cetartiodactyla	Cervidae	Cervus	canadensis	Elk	6/9/2020 6:06
2002658	8335D1	0a8255de-c2f2-4238-b5c6-24f504b63770		RCNX5169.JPG	https://app.wildlifeinsights.org/download/2008164/project/2002658/data-files/0a8255de-c2f2-4238-b5c6-24f504b63770	Bradley O'Brien	c5ce946f-8f0d-4379-992b-cc0982381f5e	Mammalia	Cetartiodactyla	Cervidae	Cervus	canadensis	Elk	6/9/2020 6:07
2002658	8335D1	0a8255de-c2f2-4238-b5c6-24f504b63770		RCNX5169.JPG	https://app.wildlifeinsights.org/download/2008164/project/2002658/data-files/0a8255de-c2f2-4238-b5c6-24f504b63770	Bradley O'Brien	c5ce946f-8f0d-4379-992b-cc0982381f5e	Mammalia	Cetartiodactyla	Cervidae	Cervus	canadensis	Elk	6/9/2020 6:07
2002658	119_D3	307be790-8ff7-4cb2-bc9d-64268c2013b3		IMG_1677.JPG	https://app.wildlifeinsights.org/download/2008164/project/2002658/data-files/307be790-8ff7-4cb2-bc9d-64268c2013b3	Glen McCrae	5c7ce479-8a45-40b3-ae21-7c97dfae22f5	Mammalia	Cetartiodactyla	Cervidae	Odocoileus	virginianus	White-tailed Deer	6/10/2022 4:25
2002658	8335D1	ed862d3d-d093-4052-a8e5-902c1402e7a7		RCNX5628.JPG	https://app.wildlifeinsights.org/download/2008164/project/2002658/data-files/ed862d3d-d093-4052-a8e5-902c1402e7a7	Bradley O'Brien	c5ce946f-8f0d-4379-992b-cc0982381f5e	Mammalia	Cetartiodactyla	Cervidae	Cervus	canadensis	Elk	6/20/2020 12:53
2002658	1602.1_R_D3	ba98937b-4819-439a-9551-64be5a7ad816		IMG_1293.JPG	https://app.wildlifeinsights.org/download/2008164/project/2002658/data-files/ba98937b-4819-439a-9551-64be5a7ad816	Brittany Briere	5c7ce479-8a45-40b3-ae21-7c97dfae22f5	Mammalia	Cetartiodactyla	Cervidae	Odocoileus	virginianus	White-tailed Deer	8/9/2021 19:18
2002658	1602.1_R_D3	55707cb1-7f7a-4376-befa-d107a97c5383		IMG_2494.JPG	https://app.wildlifeinsights.org/download/2008164/project/2002658/data-files/55707cb1-7f7a-4376-befa-d107a97c5383	Brittany Briere	febff896-db40-4ac8-bcfe-5bb99a600950	Mammalia	Cetartiodactyla	Cervidae	Odocoileus	hemionus	Mule Deer	8/17/2021 6:22
2002658	1602.1_D3	79fab3d1-2b76-4d4e-864c-023908c4145e		RCNX5047.JPG	https://app.wildlifeinsights.org/download/2008164/project/2002658/data-files/79fab3d1-2b76-4d4e-864c-023908c4145e	Geoffrey Barrow	febff896-db40-4ac8-bcfe-5bb99a600950	Mammalia	Cetartiodactyla	Cervidae	Odocoileus	hemionus	Mule Deer	8/12/2021 6:30
2002658	2590.1_D3	e4e4ae19-cec6-4d49-959c-c35db9254587		IMG_1241.JPG	https://app.wildlifeinsights.org/download/2008164/project/2002658/data-files/e4e4ae19-cec6-4d49-959c-c35db9254587	Jim Hilland	febff896-db40-4ac8-bcfe-5bb99a600950	Mammalia	Cetartiodactyla	Cervidae	Odocoileus	hemionus	Mule Deer	8/19/2021 23:33
2002658	4543_2020	7db213b4-d1f2-476a-bb20-19e8e710acd2		815647	https://app.wildlifeinsights.org/download/2008164/project/2002658/data-files/7db213b4-d1f2-476a-bb20-19e8e710acd2	Holly Antifay	febff896-db40-4ac8-bcfe-5bb99a600950	Mammalia	Cetartiodactyla	Cervidae	Odocoileus	hemionus	Mule Deer	8/14/2020 6:09
2002658	2635.2_D3	2f5b0835-92e3-4033-a5e5-016ba41a8a2a		RCNX0304.JPG	https://app.wildlifeinsights.org/download/2008164/project/2002658/data-files/2f5b0835-92e3-4033-a5e5-016ba41a8a2a	Jim Hilland	febff896-db40-4ac8-bcfe-5bb99a600950	Mammalia	Cetartiodactyla	Cervidae	Odocoileus	hemionus	Mule Deer	6/25/2021 5:07
2002658	2635.2_D3	07a7e2a0-1362-49f1-901c-76ae42cf30b7		RCNX1168.JPG	https://app.wildlifeinsights.org/download/2008164/project/2002658/data-files/07a7e2a0-1362-49f1-901c-76ae42cf30b7	Jim Hilland	febff896-db40-4ac8-bcfe-5bb99a600950	Mammalia	Cetartiodactyla	Cervidae	Odocoileus	hemionus	Mule Deer	8/21/2021 3:15
2002658	2635.2_D3	7cc1a3da-75cc-47d8-a48d-720ab2722aa9		RCNX0594.JPG	https://app.wildlifeinsights.org/download/2008164/project/2002658/data-files/7cc1a3da-75cc-47d8-a48d-720ab2722aa9	Jim Hilland	febff896-db40-4ac8-bcfe-5bb99a600950	Mammalia	Cetartiodactyla	Cervidae	Odocoileus	hemionus	Mule Deer	7/11/2021 1:27
2002658	1936_2020	9a851961-af0a-4cda-9e5a-4fd68f173716		429608	https://app.wildlifeinsights.org/download/2008164/project/2002658/data-files/9a851961-af0a-4cda-9e5a-4fd68f173716	Glen McCrae	5c7ce479-8a45-40b3-ae21-7c97dfae22f5	Mammalia	Cetartiodactyla	Cervidae	Odocoileus	virginianus	White-tailed Deer	6/30/2020 7:15
2002658	7246D1	cc29865a-f10c-4b30-8430-e95a9ba925f3		IMG_2653.JPG	https://app.wildlifeinsights.org/download/2008164/project/2002658/data-files/cc29865a-f10c-4b30-8430-e95a9ba925f3	Reese Embree	febff896-db40-4ac8-bcfe-5bb99a600950	Mammalia	Cetartiodactyla	Cervidae	Odocoileus	hemionus	Mule Deer	6/1/2020 4:56
2002658	2352_2020	cf88a7ee-164d-408a-a65f-9056a671f05e		107112	https://app.wildlifeinsights.org/download/2008164/project/2002658/data-files/cf88a7ee-164d-408a-a65f-9056a671f05e	Glen McCrae	febff896-db40-4ac8-bcfe-5bb99a600950	Mammalia	Cetartiodactyla	Cervidae	Odocoileus	hemionus	Mule Deer	6/17/2020 19:59
2002658	209_D3	ba6edab7-3a36-463e-b93b-dcdf568f87d5		RCNX2057.JPG	https://app.wildlifeinsights.org/download/2008164/project/2002658/data-files/ba6edab7-3a36-463e-b93b-dcdf568f87d5	Glen McCrae	febff896-db40-4ac8-bcfe-5bb99a600950	Mammalia	Cetartiodactyla	Cervidae	Odocoileus	hemionus	Mule Deer	6/12/2022 19:31
2002658	9042.4_D3	d3d57480-5fbc-43f2-8a01-e9c9d6100b87		07180676.JPG	https://app.wildlifeinsights.org/download/2008164/project/2002658/data-files/d3d57480-5fbc-43f2-8a01-e9c9d6100b87	Reese Embree	febff896-db40-4ac8-bcfe-5bb99a600950	Mammalia	Cetartiodactyla	Cervidae	Odocoileus	hemionus	Mule Deer	7/18/2021 8:56
2002658	9042.4_D3	d3d57480-5fbc-43f2-8a01-e9c9d6100b87		07180676.JPG	https://app.wildlifeinsights.org/download/2008164/project/2002658/data-files/d3d57480-5fbc-43f2-8a01-e9c9d6100b87	Reese Embree	febff896-db40-4ac8-bcfe-5bb99a600950	Mammalia	Cetartiodactyla	Cervidae	Odocoileus	hemionus	Mule Deer	7/18/2021 8:56
2002658	9042.4_D3	d36786e8-e246-4393-83c8-5fa550d4d32d		07180738.JPG	https://app.wildlifeinsights.org/download/2008164/project/2002658/data-files/d36786e8-e246-4393-83c8-5fa550d4d32d	Reese Embree	febff896-db40-4ac8-bcfe-5bb99a600950	Mammalia	Cetartiodactyla	Cervidae	Odocoileus	hemionus	Mule Deer	7/18/2021 9:01
2002658	9042.4_D3	d36786e8-e246-4393-83c8-5fa550d4d32d		07180738.JPG	https://app.wildlifeinsights.org/download/2008164/project/2002658/data-files/d36786e8-e246-4393-83c8-5fa550d4d32d	Reese Embree	febff896-db40-4ac8-bcfe-5bb99a600950	Mammalia	Cetartiodactyla	Cervidae	Odocoileus	hemionus	Mule Deer	7/18/2021 9:01
2002658	9042_R_D3	5560ed2e-a919-4870-a60f-2977f59d7d58		RCNX0423.JPG	https://app.wildlifeinsights.org/download/2008164/project/2002658/data-files/5560ed2e-a919-4870-a60f-2977f59d7d58	Reese Embree	febff896-db40-4ac8-bcfe-5bb99a600950	Mammalia	Cetartiodactyla	Cervidae	Odocoileus	hemionus	Mule Deer	7/12/2021 5:15
2002658	9042_R_D3	7c801500-048f-4672-83a1-e7c3cc02a4c1		RCNX0441.JPG	https://app.wildlifeinsights.org/download/2008164/project/2002658/data-files/7c801500-048f-4672-83a1-e7c3cc02a4c1	Reese Embree	febff896-db40-4ac8-bcfe-5bb99a600950	Mammalia	Cetartiodactyla	Cervidae	Odocoileus	hemionus	Mule Deer	7/12/2021 5:16
2002658	2806 Road_2020	202a45cf-389e-41b6-809a-0c79b7d820cd		145787	https://app.wildlifeinsights.org/download/2008164/project/2002658/data-files/202a45cf-389e-41b6-809a-0c79b7d820cd	ashley manky	febff896-db40-4ac8-bcfe-5bb99a600950	Mammalia	Cetartiodactyla	Cervidae	Odocoileus	hemionus	Mule Deer	6/15/2020 21:42
2002658	2806 Road_2020	4e3fcd10-980f-4962-bfb9-09c2d2a56a15		146035	https://app.wildlifeinsights.org/download/2008164/project/2002658/data-files/4e3fcd10-980f-4962-bfb9-09c2d2a56a15	ashley manky	febff896-db40-4ac8-bcfe-5bb99a600950	Mammalia	Cetartiodactyla	Cervidae	Odocoileus	hemionus	Mule Deer	6/29/2020 21:15
2002658	2806 Road_2020	ecb44acc-9bd2-403a-8f0e-cf0b24cbb57c		146162	https://app.wildlifeinsights.org/download/2008164/project/2002658/data-files/ecb44acc-9bd2-403a-8f0e-cf0b24cbb57c	ashley manky	febff896-db40-4ac8-bcfe-5bb99a600950	Mammalia	Cetartiodactyla	Cervidae	Odocoileus	hemionus	Mule Deer	7/6/2020 6:09
2002658	2590 Road_2020	ea1467fd-c3e5-4e35-8114-d75bc91fc3db		670782	https://app.wildlifeinsights.org/download/2008164/project/2002658/data-files/ea1467fd-c3e5-4e35-8114-d75bc91fc3db	Glen McCrae	febff896-db40-4ac8-bcfe-5bb99a600950	Mammalia	Cetartiodactyla	Cervidae	Odocoileus	hemionus	Mule Deer	7/15/2020 4:57
2002658	23_2020	50282a08-9443-4ae6-912c-beae1d3a007e		442229	https://app.wildlifeinsights.org/download/2008164/project/2002658/data-files/50282a08-9443-4ae6-912c-beae1d3a007e	Glen McCrae	5c7ce479-8a45-40b3-ae21-7c97dfae22f5	Mammalia	Cetartiodactyla	Cervidae	Odocoileus	virginianus	White-tailed Deer	7/16/2020 4:52
2002658	2352.5_D3	31aa3b9e-5fc5-4398-b16f-97c22e279f92		RCNX0674.JPG	https://app.wildlifeinsights.org/download/2008164/project/2002658/data-files/31aa3b9e-5fc5-4398-b16f-97c22e279f92	Glen McCrae	febff896-db40-4ac8-bcfe-5bb99a600950	Mammalia	Cetartiodactyla	Cervidae	Odocoileus	hemionus	Mule Deer	6/26/2021 8:31
2002658	2352.5_D3	44063bee-1b4f-4621-ac08-ef22d23c6d03		RCNX0787.JPG	https://app.wildlifeinsights.org/download/2008164/project/2002658/data-files/44063bee-1b4f-4621-ac08-ef22d23c6d03	Glen McCrae	febff896-db40-4ac8-bcfe-5bb99a600950	Mammalia	Cetartiodactyla	Cervidae	Odocoileus	hemionus	Mule Deer	7/5/2021 4:42
2002658	2352.5_D3	8806965d-95d3-4182-87e8-f44bb7d155c5		RCNX1000.JPG	https://app.wildlifeinsights.org/download/2008164/project/2002658/data-files/8806965d-95d3-4182-87e8-f44bb7d155c5	Glen McCrae	febff896-db40-4ac8-bcfe-5bb99a600950	Mammalia	Cetartiodactyla	Cervidae	Odocoileus	hemionus	Mule Deer	7/17/2021 5:19
2002658	6249_2020	41e92ffb-2975-4a7a-bb74-f9a6487740ca		520989	https://app.wildlifeinsights.org/download/2008164/project/2002658/data-files/41e92ffb-2975-4a7a-bb74-f9a6487740ca	Marcus Lunt	c5ce946f-8f0d-4379-992b-cc0982381f5e	Mammalia	Cetartiodactyla	Cervidae	Cervus	canadensis	Elk	7/22/2020 1:11
2002658	1e8e0844-4536-4087-ab6f-7103a04b624e	a269a59e-df8d-48ee-8209-12a0574bf3a3		214873	https://app.wildlifeinsights.org/download/2008164/project/2002658/data-files/a269a59e-df8d-48ee-8209-12a0574bf3a3	Timber Whitehouse	c5ce946f-8f0d-4379-992b-cc0982381f5e	Mammalia	Cetartiodactyla	Cervidae	Cervus	canadensis	Elk	8/3/2020 19:17
2002658	1e8e0844-4536-4087-ab6f-7103a04b624e	04c8b802-fb01-471f-8c9c-22e16a0142bb		215397	https://app.wildlifeinsights.org/download/2008164/project/2002658/data-files/04c8b802-fb01-471f-8c9c-22e16a0142bb	Timber Whitehouse	c5ce946f-8f0d-4379-992b-cc0982381f5e	Mammalia	Cetartiodactyla	Cervidae	Cervus	canadensis	Elk	8/3/2020 20:14
2002658	1e8e0844-4536-4087-ab6f-7103a04b624e	04c8b802-fb01-471f-8c9c-22e16a0142bb		215397	https://app.wildlifeinsights.org/download/2008164/project/2002658/data-files/04c8b802-fb01-471f-8c9c-22e16a0142bb	Timber Whitehouse	c5ce946f-8f0d-4379-992b-cc0982381f5e	Mammalia	Cetartiodactyla	Cervidae	Cervus	canadensis	Elk	8/3/2020 20:14
2002658	3014_2020	7d2d6d5b-463d-4c32-8d0d-845ddfc19ddc		713838	https://app.wildlifeinsights.org/download/2008164/project/2002658/data-files/7d2d6d5b-463d-4c32-8d0d-845ddfc19ddc	Glen McCrae	febff896-db40-4ac8-bcfe-5bb99a600950	Mammalia	Cetartiodactyla	Cervidae	Odocoileus	hemionus	Mule Deer	7/24/2020 15:32
2002658	3014_2020	7c185d78-b914-4223-9fd7-78ce2c6a62e1		713841	https://app.wildlifeinsights.org/download/2008164/project/2002658/data-files/7c185d78-b914-4223-9fd7-78ce2c6a62e1	Glen McCrae	febff896-db40-4ac8-bcfe-5bb99a600950	Mammalia	Cetartiodactyla	Cervidae	Odocoileus	hemionus	Mule Deer	7/24/2020 15:32
2002658	3014_2020	126a0482-cf33-414d-be08-d981b376d218		714107	https://app.wildlifeinsights.org/download/2008164/project/2002658/data-files/126a0482-cf33-414d-be08-d981b376d218	Cory Shipka	febff896-db40-4ac8-bcfe-5bb99a600950	Mammalia	Cetartiodactyla	Cervidae	Odocoileus	hemionus	Mule Deer	8/13/2020 18:25
2002658	3014_2020	3e163bdc-4b7d-4d6b-9cff-39538b550ede		714713	https://app.wildlifeinsights.org/download/2008164/project/2002658/data-files/3e163bdc-4b7d-4d6b-9cff-39538b550ede	Cory Shipka	febff896-db40-4ac8-bcfe-5bb99a600950	Mammalia	Cetartiodactyla	Cervidae	Odocoileus	hemionus	Mule Deer	8/22/2020 9:30
2002658	3011_2020	fb9de5a8-ad2d-4ff2-8792-642aadbfaf28		707804	https://app.wildlifeinsights.org/download/2008164/project/2002658/data-files/fb9de5a8-ad2d-4ff2-8792-642aadbfaf28	Jim Hilland	febff896-db40-4ac8-bcfe-5bb99a600950	Mammalia	Cetartiodactyla	Cervidae	Odocoileus	hemionus	Mule Deer	8/24/2020 0:02
2002658	3087_2020	736b6a95-ba49-4c8a-b149-7cc0571360a1		716159	https://app.wildlifeinsights.org/download/2008164/project/2002658/data-files/736b6a95-ba49-4c8a-b149-7cc0571360a1	Glen McCrae	febff896-db40-4ac8-bcfe-5bb99a600950	Mammalia	Cetartiodactyla	Cervidae	Odocoileus	hemionus	Mule Deer	7/11/2020 0:41
2002658	3087_2020	51a03a1d-ced4-496c-941d-f0ca2699557b		716470	https://app.wildlifeinsights.org/download/2008164/project/2002658/data-files/51a03a1d-ced4-496c-941d-f0ca2699557b	Glen McCrae	febff896-db40-4ac8-bcfe-5bb99a600950	Mammalia	Cetartiodactyla	Cervidae	Odocoileus	hemionus	Mule Deer	8/8/2020 9:30
2002658	3087_2020	fad10817-94be-478f-8a54-e2c2ccb2dc4d		717046	https://app.wildlifeinsights.org/download/2008164/project/2002658/data-files/fad10817-94be-478f-8a54-e2c2ccb2dc4d	Glen McCrae	febff896-db40-4ac8-bcfe-5bb99a600950	Mammalia	Cetartiodactyla	Cervidae	Odocoileus	hemionus	Mule Deer	8/31/2020 8:34
2002658	3311.1_D3	5f15d46a-c736-4cf7-86d3-1be4322b7634		RCNX0662.JPG	https://app.wildlifeinsights.org/download/2008164/project/2002658/data-files/5f15d46a-c736-4cf7-86d3-1be4322b7634	Glen McCrae	febff896-db40-4ac8-bcfe-5bb99a600950	Mammalia	Cetartiodactyla	Cervidae	Odocoileus	hemionus	Mule Deer	7/9/2021 18:45
2002658	3311.1_D3	effeca5b-ce42-4341-bddc-27a42257f714		RCNX1224.JPG	https://app.wildlifeinsights.org/download/2008164/project/2002658/data-files/effeca5b-ce42-4341-bddc-27a42257f714	Glen McCrae	febff896-db40-4ac8-bcfe-5bb99a600950	Mammalia	Cetartiodactyla	Cervidae	Odocoileus	hemionus	Mule Deer	8/6/2021 20:40
2002658	3014_2020	b92f8b8f-5b0a-4b48-af0f-e853d7e58836		714929	https://app.wildlifeinsights.org/download/2008164/project/2002658/data-files/b92f8b8f-5b0a-4b48-af0f-e853d7e58836	Glen McCrae	febff896-db40-4ac8-bcfe-5bb99a600950	Mammalia	Cetartiodactyla	Cervidae	Odocoileus	hemionus	Mule Deer	8/22/2020 9:50
2002658	3014_2020	5bac9ed1-8d40-406d-9f7a-07928b2de5f5		715414	https://app.wildlifeinsights.org/download/2008164/project/2002658/data-files/5bac9ed1-8d40-406d-9f7a-07928b2de5f5	Glen McCrae	febff896-db40-4ac8-bcfe-5bb99a600950	Mammalia	Cetartiodactyla	Cervidae	Odocoileus	hemionus	Mule Deer	8/22/2020 11:19
2002658	3014_2020	bd28d4aa-b02b-4ccb-9694-ec58dfc3b2f3		715427	https://app.wildlifeinsights.org/download/2008164/project/2002658/data-files/bd28d4aa-b02b-4ccb-9694-ec58dfc3b2f3	Glen McCrae	febff896-db40-4ac8-bcfe-5bb99a600950	Mammalia	Cetartiodactyla	Cervidae	Odocoileus	hemionus	Mule Deer	8/22/2020 11:20
2002658	6249_2020	6a3ffad3-f5ac-45cf-a7e3-832538a4a659		520860	https://app.wildlifeinsights.org/download/2008164/project/2002658/data-files/6a3ffad3-f5ac-45cf-a7e3-832538a4a659	Marcus Lunt	c5ce946f-8f0d-4379-992b-cc0982381f5e	Mammalia	Cetartiodactyla	Cervidae	Cervus	canadensis	Elk	7/22/2020 1:07
2002658	6249D1	ecce5ad4-b4bb-4601-a475-027c2c3a5b43		IMG_2514.JPG	https://app.wildlifeinsights.org/download/2008164/project/2002658/data-files/ecce5ad4-b4bb-4601-a475-027c2c3a5b43	Jared Wilkison	5c7ce479-8a45-40b3-ae21-7c97dfae22f5	Mammalia	Cetartiodactyla	Cervidae	Odocoileus	virginianus	White-tailed Deer	6/18/2020 3:10
2002658	4483_2020	3e365654-586a-4c27-8aea-5bbf620b9633		502960	https://app.wildlifeinsights.org/download/2008164/project/2002658/data-files/3e365654-586a-4c27-8aea-5bbf620b9633	Marcus Lunt	febff896-db40-4ac8-bcfe-5bb99a600950	Mammalia	Cetartiodactyla	Cervidae	Odocoileus	hemionus	Mule Deer	8/2/2020 22:00
2002658	9239.1_D3_R	352ad80f-8e82-46ee-9a16-da7ed11f42fb		03050934.JPG	https://app.wildlifeinsights.org/download/2008164/project/2002658/data-files/352ad80f-8e82-46ee-9a16-da7ed11f42fb	Reese Embree	febff896-db40-4ac8-bcfe-5bb99a600950	Mammalia	Cetartiodactyla	Cervidae	Odocoileus	hemionus	Mule Deer	8/28/2021 17:11
2002658	9192_2020	16b3fd70-b013-4655-aeab-3e16cc354b6c		601375	https://app.wildlifeinsights.org/download/2008164/project/2002658/data-files/16b3fd70-b013-4655-aeab-3e16cc354b6c	Marcus Lunt	5c7ce479-8a45-40b3-ae21-7c97dfae22f5	Mammalia	Cetartiodactyla	Cervidae	Odocoileus	virginianus	White-tailed Deer	6/25/2020 6:28
2002658	8448.1_D3	adc1c878-38b7-4fc5-9581-593d5916e3e5		RCNX0342.JPG	https://app.wildlifeinsights.org/download/2008164/project/2002658/data-files/adc1c878-38b7-4fc5-9581-593d5916e3e5	Timber Whitehouse	febff896-db40-4ac8-bcfe-5bb99a600950	Mammalia	Cetartiodactyla	Cervidae	Odocoileus	hemionus	Mule Deer	7/10/2021 5:33
2002658	8448.1_D3	adc1c878-38b7-4fc5-9581-593d5916e3e5		RCNX0342.JPG	https://app.wildlifeinsights.org/download/2008164/project/2002658/data-files/adc1c878-38b7-4fc5-9581-593d5916e3e5	Timber Whitehouse	febff896-db40-4ac8-bcfe-5bb99a600950	Mammalia	Cetartiodactyla	Cervidae	Odocoileus	hemionus	Mule Deer	7/10/2021 5:33
2002658	8448.1_D3	96af9b5c-f14f-4860-85a2-3bfafc4e9edf		RCNX0589.JPG	https://app.wildlifeinsights.org/download/2008164/project/2002658/data-files/96af9b5c-f14f-4860-85a2-3bfafc4e9edf	Timber Whitehouse	febff896-db40-4ac8-bcfe-5bb99a600950	Mammalia	Cetartiodactyla	Cervidae	Odocoileus	hemionus	Mule Deer	8/3/2021 10:23
2002658	8448.1_D3	96af9b5c-f14f-4860-85a2-3bfafc4e9edf		RCNX0589.JPG	https://app.wildlifeinsights.org/download/2008164/project/2002658/data-files/96af9b5c-f14f-4860-85a2-3bfafc4e9edf	Timber Whitehouse	febff896-db40-4ac8-bcfe-5bb99a600950	Mammalia	Cetartiodactyla	Cervidae	Odocoileus	hemionus	Mule Deer	8/3/2021 10:23
2002658	3315_2020	11ade2ac-1a90-4617-9b21-e1c12351ccae		721533	https://app.wildlifeinsights.org/download/2008164/project/2002658/data-files/11ade2ac-1a90-4617-9b21-e1c12351ccae	Alicia Nightingale	febff896-db40-4ac8-bcfe-5bb99a600950	Mammalia	Cetartiodactyla	Cervidae	Odocoileus	hemionus	Mule Deer	8/8/2020 6:35
2002658	3315_2020	11ade2ac-1a90-4617-9b21-e1c12351ccae		721533	https://app.wildlifeinsights.org/download/2008164/project/2002658/data-files/11ade2ac-1a90-4617-9b21-e1c12351ccae	Alicia Nightingale	febff896-db40-4ac8-bcfe-5bb99a600950	Mammalia	Cetartiodactyla	Cervidae	Odocoileus	hemionus	Mule Deer	8/8/2020 6:35
2002658	3802_2020	6ce92b0e-ed7a-4c7e-a12e-7bf5b5891247		769643	https://app.wildlifeinsights.org/download/2008164/project/2002658/data-files/6ce92b0e-ed7a-4c7e-a12e-7bf5b5891247	Jamie Krimmer	febff896-db40-4ac8-bcfe-5bb99a600950	Mammalia	Cetartiodactyla	Cervidae	Odocoileus	hemionus	Mule Deer	6/27/2020 22:51
2002658	365_D3	d13b7d1f-f4a9-4b74-acf7-0232c34ac1ca		IMG_1256.JPG	https://app.wildlifeinsights.org/download/2008164/project/2002658/data-files/d13b7d1f-f4a9-4b74-acf7-0232c34ac1ca	Marcus Lunt	febff896-db40-4ac8-bcfe-5bb99a600950	Mammalia	Cetartiodactyla	Cervidae	Odocoileus	hemionus	Mule Deer	8/12/2021 21:44
2002658	2635_R_D3	92145d93-9b97-4864-a8ad-b787219022f7		00001686.jpg	https://app.wildlifeinsights.org/download/2008164/project/2002658/data-files/92145d93-9b97-4864-a8ad-b787219022f7	Jim Hilland	febff896-db40-4ac8-bcfe-5bb99a600950	Mammalia	Cetartiodactyla	Cervidae	Odocoileus	hemionus	Mule Deer	8/26/2021 7:41
2002658	2635_R_D3	92145d93-9b97-4864-a8ad-b787219022f7		00001686.jpg	https://app.wildlifeinsights.org/download/2008164/project/2002658/data-files/92145d93-9b97-4864-a8ad-b787219022f7	Jim Hilland	febff896-db40-4ac8-bcfe-5bb99a600950	Mammalia	Cetartiodactyla	Cervidae	Odocoileus	hemionus	Mule Deer	8/26/2021 7:41
2002658	3315_D3	b3c7bb36-11b9-4da9-9cc0-8a2350903574		RCNX1421.JPG	https://app.wildlifeinsights.org/download/2008164/project/2002658/data-files/b3c7bb36-11b9-4da9-9cc0-8a2350903574	Michael Barrow	febff896-db40-4ac8-bcfe-5bb99a600950	Mammalia	Cetartiodactyla	Cervidae	Odocoileus	hemionus	Mule Deer	6/28/2021 7:14
2002658	4543_2020	8fa7569b-df14-460f-874f-b760b3deb20f		815407	https://app.wildlifeinsights.org/download/2008164/project/2002658/data-files/8fa7569b-df14-460f-874f-b760b3deb20f	Holly Antifay	febff896-db40-4ac8-bcfe-5bb99a600950	Mammalia	Cetartiodactyla	Cervidae	Odocoileus	hemionus	Mule Deer	7/27/2020 23:54
2002658	4543_2020	8fa7569b-df14-460f-874f-b760b3deb20f		815407	https://app.wildlifeinsights.org/download/2008164/project/2002658/data-files/8fa7569b-df14-460f-874f-b760b3deb20f	Holly Antifay	febff896-db40-4ac8-bcfe-5bb99a600950	Mammalia	Cetartiodactyla	Cervidae	Odocoileus	hemionus	Mule Deer	7/27/2020 23:54
2002658	2858_2020	8aba80df-b32b-4feb-9fae-626352d55ac3		699889	https://app.wildlifeinsights.org/download/2008164/project/2002658/data-files/8aba80df-b32b-4feb-9fae-626352d55ac3	Glen McCrae	febff896-db40-4ac8-bcfe-5bb99a600950	Mammalia	Cetartiodactyla	Cervidae	Odocoileus	hemionus	Mule Deer	8/27/2020 7:49
2002658	2858_2020	bc1371ec-9138-4988-a742-4e2b9628edcf		698381	https://app.wildlifeinsights.org/download/2008164/project/2002658/data-files/bc1371ec-9138-4988-a742-4e2b9628edcf	Glen McCrae	febff896-db40-4ac8-bcfe-5bb99a600950	Mammalia	Cetartiodactyla	Cervidae	Odocoileus	hemionus	Mule Deer	7/31/2020 7:40
2002658	2858_D3	13393c95-717d-4a1a-9d63-8e27dba4549a		RCNX2246.JPG	https://app.wildlifeinsights.org/download/2008164/project/2002658/data-files/13393c95-717d-4a1a-9d63-8e27dba4549a	Julia Kozak	febff896-db40-4ac8-bcfe-5bb99a600950	Mammalia	Cetartiodactyla	Cervidae	Odocoileus	hemionus	Mule Deer	8/8/2021 2:03
2002658	6310_D2	75235063-27c2-4147-ae6c-68832e4ad917		RCNX1330.JPG	https://app.wildlifeinsights.org/download/2008164/project/2002658/data-files/75235063-27c2-4147-ae6c-68832e4ad917	Marcus Lunt	febff896-db40-4ac8-bcfe-5bb99a600950	Mammalia	Cetartiodactyla	Cervidae	Odocoileus	hemionus	Mule Deer	8/23/2020 21:09
2002658	6310_D2	b16b1ef9-0dbe-45e8-a8f1-740f49915aa7		RCNX2988.JPG	https://app.wildlifeinsights.org/download/2008164/project/2002658/data-files/b16b1ef9-0dbe-45e8-a8f1-740f49915aa7	Marcus Lunt	febff896-db40-4ac8-bcfe-5bb99a600950	Mammalia	Cetartiodactyla	Cervidae	Odocoileus	hemionus	Mule Deer	7/20/2021 4:59
2002658	2858_2020	abfdaadd-1888-4da3-a6cb-14d8ff4dd9b7		699721	https://app.wildlifeinsights.org/download/2008164/project/2002658/data-files/abfdaadd-1888-4da3-a6cb-14d8ff4dd9b7	Glen McCrae	febff896-db40-4ac8-bcfe-5bb99a600950	Mammalia	Cetartiodactyla	Cervidae	Odocoileus	hemionus	Mule Deer	8/23/2020 23:12
2002658	2858_2020	bdeee22c-b9f3-4ee3-b4ed-a41e6a6dc3cc		699591	https://app.wildlifeinsights.org/download/2008164/project/2002658/data-files/bdeee22c-b9f3-4ee3-b4ed-a41e6a6dc3cc	Glen McCrae	febff896-db40-4ac8-bcfe-5bb99a600950	Mammalia	Cetartiodactyla	Cervidae	Odocoileus	hemionus	Mule Deer	8/20/2020 7:36
2002658	5399_2020	d992d210-02d1-46c6-b11d-7d54ef01f3ef		825667	https://app.wildlifeinsights.org/download/2008164/project/2002658/data-files/d992d210-02d1-46c6-b11d-7d54ef01f3ef	Jim Witiw	febff896-db40-4ac8-bcfe-5bb99a600950	Mammalia	Cetartiodactyla	Cervidae	Odocoileus	hemionus	Mule Deer	8/16/2020 10:18
2002658	5399_2020	7fe1d53f-e3fb-4201-ae57-b7c5805137c6		825283	https://app.wildlifeinsights.org/download/2008164/project/2002658/data-files/7fe1d53f-e3fb-4201-ae57-b7c5805137c6	Jim Witiw	febff896-db40-4ac8-bcfe-5bb99a600950	Mammalia	Cetartiodactyla	Cervidae	Odocoileus	hemionus	Mule Deer	7/25/2020 9:52
2002658	5399_2020	3973260d-d4d9-4bed-9bf3-05eb42c9eb7e		825301	https://app.wildlifeinsights.org/download/2008164/project/2002658/data-files/3973260d-d4d9-4bed-9bf3-05eb42c9eb7e	Jim Witiw	febff896-db40-4ac8-bcfe-5bb99a600950	Mammalia	Cetartiodactyla	Cervidae	Odocoileus	hemionus	Mule Deer	7/26/2020 0:36
2002658	5399_2020	38b3066d-d872-4a56-b939-8f2a85186768		818636	https://app.wildlifeinsights.org/download/2008164/project/2002658/data-files/38b3066d-d872-4a56-b939-8f2a85186768	Jim Witiw	febff896-db40-4ac8-bcfe-5bb99a600950	Mammalia	Cetartiodactyla	Cervidae	Odocoileus	hemionus	Mule Deer	7/28/2020 21:33
2002658	5399_2020	38b3066d-d872-4a56-b939-8f2a85186768		818636	https://app.wildlifeinsights.org/download/2008164/project/2002658/data-files/38b3066d-d872-4a56-b939-8f2a85186768	Jim Witiw	febff896-db40-4ac8-bcfe-5bb99a600950	Mammalia	Cetartiodactyla	Cervidae	Odocoileus	hemionus	Mule Deer	7/28/2020 21:33
2002658	5399_2020	fe4cb491-8271-43e0-91cc-ec3e3a198e10		825359	https://app.wildlifeinsights.org/download/2008164/project/2002658/data-files/fe4cb491-8271-43e0-91cc-ec3e3a198e10	Jim Witiw	febff896-db40-4ac8-bcfe-5bb99a600950	Mammalia	Cetartiodactyla	Cervidae	Odocoileus	hemionus	Mule Deer	7/29/2020 4:21
2002658	5399_2020	1ee2c5f9-5445-415b-820b-0a4a1d40d115		825413	https://app.wildlifeinsights.org/download/2008164/project/2002658/data-files/1ee2c5f9-5445-415b-820b-0a4a1d40d115	Jim Witiw	febff896-db40-4ac8-bcfe-5bb99a600950	Mammalia	Cetartiodactyla	Cervidae	Odocoileus	hemionus	Mule Deer	7/31/2020 23:35
2002658	4210 Road_2020	30f3e305-1e51-4e3e-a5b9-bba39775703e		803320	https://app.wildlifeinsights.org/download/2008164/project/2002658/data-files/30f3e305-1e51-4e3e-a5b9-bba39775703e	Alicia Nightingale	febff896-db40-4ac8-bcfe-5bb99a600950	Mammalia	Cetartiodactyla	Cervidae	Odocoileus	hemionus	Mule Deer	8/5/2020 8:11
2002658	4210 Road_2020	cb2f4bd9-1957-44bc-a8e9-cb76bf39082f		807750	https://app.wildlifeinsights.org/download/2008164/project/2002658/data-files/cb2f4bd9-1957-44bc-a8e9-cb76bf39082f	Alicia Nightingale	febff896-db40-4ac8-bcfe-5bb99a600950	Mammalia	Cetartiodactyla	Cervidae	Odocoileus	hemionus	Mule Deer	6/4/2021 4:35
2002658	5399_2020	bff793fa-af04-4acc-9a8b-ef6304f3e03d		819020	https://app.wildlifeinsights.org/download/2008164/project/2002658/data-files/bff793fa-af04-4acc-9a8b-ef6304f3e03d	Glen McCrae	febff896-db40-4ac8-bcfe-5bb99a600950	Mammalia	Cetartiodactyla	Cervidae	Odocoileus	hemionus	Mule Deer	8/20/2020 3:33
2002658	7774_D3	1c246e10-6868-4da9-88b1-76b28a5a132d		IMG_4262.JPG	https://app.wildlifeinsights.org/download/2008164/project/2002658/data-files/1c246e10-6868-4da9-88b1-76b28a5a132d	Reese Embree	febff896-db40-4ac8-bcfe-5bb99a600950	Mammalia	Cetartiodactyla	Cervidae	Odocoileus	hemionus	Mule Deer	6/9/2022 8:48
2002658	931.4_D3	98c9af94-163f-4c9e-a9f1-5b1dac3d8009		RCNX0202.JPG	https://app.wildlifeinsights.org/download/2008164/project/2002658/data-files/98c9af94-163f-4c9e-a9f1-5b1dac3d8009	Kieran Braid	febff896-db40-4ac8-bcfe-5bb99a600950	Mammalia	Cetartiodactyla	Cervidae	Odocoileus	hemionus	Mule Deer	7/18/2021 6:25
2002658	7520_2020	e764606b-be3e-439b-b21f-b4c62f4a727c		245546	https://app.wildlifeinsights.org/download/2008164/project/2002658/data-files/e764606b-be3e-439b-b21f-b4c62f4a727c	Paul Solimano	febff896-db40-4ac8-bcfe-5bb99a600950	Mammalia	Cetartiodactyla	Cervidae	Odocoileus	hemionus	Mule Deer	6/17/2020 6:48
2002658	931_2020	f7393c05-ebe4-46dd-9f2f-86d601c8478f		963024	https://app.wildlifeinsights.org/download/2008164/project/2002658/data-files/f7393c05-ebe4-46dd-9f2f-86d601c8478f	Kieran Braid	febff896-db40-4ac8-bcfe-5bb99a600950	Mammalia	Cetartiodactyla	Cervidae	Odocoileus	hemionus	Mule Deer	8/30/2020 7:20
2002658	1e8e0844-4536-4087-ab6f-7103a04b624e	101b86a8-11e7-47bd-83a7-f31736892bbc		214620	https://app.wildlifeinsights.org/download/2008164/project/2002658/data-files/101b86a8-11e7-47bd-83a7-f31736892bbc	Timber Whitehouse	c5ce946f-8f0d-4379-992b-cc0982381f5e	Mammalia	Cetartiodactyla	Cervidae	Cervus	canadensis	Elk	8/3/2020 18:10
2002658	1e8e0844-4536-4087-ab6f-7103a04b624e	101b86a8-11e7-47bd-83a7-f31736892bbc		214620	https://app.wildlifeinsights.org/download/2008164/project/2002658/data-files/101b86a8-11e7-47bd-83a7-f31736892bbc	Timber Whitehouse	c5ce946f-8f0d-4379-992b-cc0982381f5e	Mammalia	Cetartiodactyla	Cervidae	Cervus	canadensis	Elk	8/3/2020 18:10
2002658	931_2020	bf242c8a-e573-4ded-a860-e0c157b5c782		962885	https://app.wildlifeinsights.org/download/2008164/project/2002658/data-files/bf242c8a-e573-4ded-a860-e0c157b5c782	Kieran Braid	febff896-db40-4ac8-bcfe-5bb99a600950	Mammalia	Cetartiodactyla	Cervidae	Odocoileus	hemionus	Mule Deer	8/11/2020 7:40
2002658	9341_2020	19b09364-e7b4-4c3d-b0dd-cc9b5f203926		316415	https://app.wildlifeinsights.org/download/2008164/project/2002658/data-files/19b09364-e7b4-4c3d-b0dd-cc9b5f203926	J Wayne Foster	febff896-db40-4ac8-bcfe-5bb99a600950	Mammalia	Cetartiodactyla	Cervidae	Odocoileus	hemionus	Mule Deer	7/26/2020 0:41
2002658	9341_2020	b659d170-599a-422e-b562-afa4fd79da6e		318517	https://app.wildlifeinsights.org/download/2008164/project/2002658/data-files/b659d170-599a-422e-b562-afa4fd79da6e	Aidan Otto	c5ce946f-8f0d-4379-992b-cc0982381f5e	Mammalia	Cetartiodactyla	Cervidae	Cervus	canadensis	Elk	8/5/2020 21:18
2002658	9239 Road_2020	67c5f324-2379-4cb9-b02e-510fe8f63b84		296217	https://app.wildlifeinsights.org/download/2008164/project/2002658/data-files/67c5f324-2379-4cb9-b02e-510fe8f63b84	Kieran Braid	c5ce946f-8f0d-4379-992b-cc0982381f5e	Mammalia	Cetartiodactyla	Cervidae	Cervus	canadensis	Elk	7/22/2020 5:58
2002658	9239 Road_2020	67c5f324-2379-4cb9-b02e-510fe8f63b84		296217	https://app.wildlifeinsights.org/download/2008164/project/2002658/data-files/67c5f324-2379-4cb9-b02e-510fe8f63b84	Kieran Braid	c5ce946f-8f0d-4379-992b-cc0982381f5e	Mammalia	Cetartiodactyla	Cervidae	Cervus	canadensis	Elk	7/22/2020 5:58
2002658	8335_D3	2e2be84e-b6ad-4150-b961-7de82f057941		RCNX0995.JPG	https://app.wildlifeinsights.org/download/2008164/project/2002658/data-files/2e2be84e-b6ad-4150-b961-7de82f057941	Aidan Otto	c5ce946f-8f0d-4379-992b-cc0982381f5e	Mammalia	Cetartiodactyla	Cervidae	Cervus	canadensis	Elk	6/30/2021 8:17
2002658	1e8e0844-4536-4087-ab6f-7103a04b624e	c44de451-09f9-4755-b3b0-1ab1a52705cb		214972	https://app.wildlifeinsights.org/download/2008164/project/2002658/data-files/c44de451-09f9-4755-b3b0-1ab1a52705cb	Timber Whitehouse	c5ce946f-8f0d-4379-992b-cc0982381f5e	Mammalia	Cetartiodactyla	Cervidae	Cervus	canadensis	Elk	8/3/2020 19:56
2002658	1e8e0844-4536-4087-ab6f-7103a04b624e	c44de451-09f9-4755-b3b0-1ab1a52705cb		214972	https://app.wildlifeinsights.org/download/2008164/project/2002658/data-files/c44de451-09f9-4755-b3b0-1ab1a52705cb	Timber Whitehouse	c5ce946f-8f0d-4379-992b-cc0982381f5e	Mammalia	Cetartiodactyla	Cervidae	Cervus	canadensis	Elk	8/3/2020 19:56
2002658	1e8e0844-4536-4087-ab6f-7103a04b624e	3a2bfe17-f001-4b5b-9ff2-9dd40ae38ea6		214974	https://app.wildlifeinsights.org/download/2008164/project/2002658/data-files/3a2bfe17-f001-4b5b-9ff2-9dd40ae38ea6	Timber Whitehouse	c5ce946f-8f0d-4379-992b-cc0982381f5e	Mammalia	Cetartiodactyla	Cervidae	Cervus	canadensis	Elk	8/3/2020 19:56
2002658	1e8e0844-4536-4087-ab6f-7103a04b624e	3a2bfe17-f001-4b5b-9ff2-9dd40ae38ea6		214974	https://app.wildlifeinsights.org/download/2008164/project/2002658/data-files/3a2bfe17-f001-4b5b-9ff2-9dd40ae38ea6	Timber Whitehouse	c5ce946f-8f0d-4379-992b-cc0982381f5e	Mammalia	Cetartiodactyla	Cervidae	Cervus	canadensis	Elk	8/3/2020 19:56
2002658	1e8e0844-4536-4087-ab6f-7103a04b624e	220f72e7-3886-4d8d-a824-b0e7a02b323d		215628	https://app.wildlifeinsights.org/download/2008164/project/2002658/data-files/220f72e7-3886-4d8d-a824-b0e7a02b323d	Timber Whitehouse	c5ce946f-8f0d-4379-992b-cc0982381f5e	Mammalia	Cetartiodactyla	Cervidae	Cervus	canadensis	Elk	8/5/2020 7:20
2002658	1e8e0844-4536-4087-ab6f-7103a04b624e	220f72e7-3886-4d8d-a824-b0e7a02b323d		215628	https://app.wildlifeinsights.org/download/2008164/project/2002658/data-files/220f72e7-3886-4d8d-a824-b0e7a02b323d	Timber Whitehouse	c5ce946f-8f0d-4379-992b-cc0982381f5e	Mammalia	Cetartiodactyla	Cervidae	Cervus	canadensis	Elk	8/5/2020 7:20
2002658	1e8e0844-4536-4087-ab6f-7103a04b624e	2d2553c2-e8e5-463a-8c11-3e0fc85db05f		214830	https://app.wildlifeinsights.org/download/2008164/project/2002658/data-files/2d2553c2-e8e5-463a-8c11-3e0fc85db05f	Timber Whitehouse	c5ce946f-8f0d-4379-992b-cc0982381f5e	Mammalia	Cetartiodactyla	Cervidae	Cervus	canadensis	Elk	8/3/2020 19:15
2002658	8335_D3	bc91a5a4-2b9a-496f-b93b-0f7b654a35ad		RCNX0942.JPG	https://app.wildlifeinsights.org/download/2008164/project/2002658/data-files/bc91a5a4-2b9a-496f-b93b-0f7b654a35ad	Aidan Otto	c5ce946f-8f0d-4379-992b-cc0982381f5e	Mammalia	Cetartiodactyla	Cervidae	Cervus	canadensis	Elk	6/30/2021 8:16
2002658	7395_2020	bb639824-972e-494a-9381-9df067fa4b55		900053	https://app.wildlifeinsights.org/download/2008164/project/2002658/data-files/bb639824-972e-494a-9381-9df067fa4b55	Jim Hilland	febff896-db40-4ac8-bcfe-5bb99a600950	Mammalia	Cetartiodactyla	Cervidae	Odocoileus	hemionus	Mule Deer	7/6/2020 6:21
2002658	7395_2020	7e1d050b-7812-4980-aff0-73d2c5b3ed6c		900135	https://app.wildlifeinsights.org/download/2008164/project/2002658/data-files/7e1d050b-7812-4980-aff0-73d2c5b3ed6c	Jim Hilland	febff896-db40-4ac8-bcfe-5bb99a600950	Mammalia	Cetartiodactyla	Cervidae	Odocoileus	hemionus	Mule Deer	7/18/2020 5:41
2002658	6747_2020	48b92dd1-0c5a-4e56-a8d3-5a8211c6d50d		550431	https://app.wildlifeinsights.org/download/2008164/project/2002658/data-files/48b92dd1-0c5a-4e56-a8d3-5a8211c6d50d	Julia Kozak	5c7ce479-8a45-40b3-ae21-7c97dfae22f5	Mammalia	Cetartiodactyla	Cervidae	Odocoileus	virginianus	White-tailed Deer	6/13/2021 7:16
2002658	8335_D3	1d3f9683-28b3-4bd3-bd6d-575acf85e34e		RCNX5758.JPG	https://app.wildlifeinsights.org/download/2008164/project/2002658/data-files/1d3f9683-28b3-4bd3-bd6d-575acf85e34e	Aidan Otto	c5ce946f-8f0d-4379-992b-cc0982381f5e	Mammalia	Cetartiodactyla	Cervidae	Cervus	canadensis	Elk	6/2/2022 19:02
2002658	1e8e0844-4536-4087-ab6f-7103a04b624e	1c1eb046-6ffd-4a7e-9788-92ae16811b77		215735	https://app.wildlifeinsights.org/download/2008164/project/2002658/data-files/1c1eb046-6ffd-4a7e-9788-92ae16811b77	Timber Whitehouse	c5ce946f-8f0d-4379-992b-cc0982381f5e	Mammalia	Cetartiodactyla	Cervidae	Cervus	canadensis	Elk	8/9/2020 1:11
2002658	1e8e0844-4536-4087-ab6f-7103a04b624e	1c1eb046-6ffd-4a7e-9788-92ae16811b77		215735	https://app.wildlifeinsights.org/download/2008164/project/2002658/data-files/1c1eb046-6ffd-4a7e-9788-92ae16811b77	Timber Whitehouse	c5ce946f-8f0d-4379-992b-cc0982381f5e	Mammalia	Cetartiodactyla	Cervidae	Cervus	canadensis	Elk	8/9/2020 1:11
2002658	1e8e0844-4536-4087-ab6f-7103a04b624e	a2265d3c-d31c-42c7-a72e-54cc40ccf06e		215845	https://app.wildlifeinsights.org/download/2008164/project/2002658/data-files/a2265d3c-d31c-42c7-a72e-54cc40ccf06e	Timber Whitehouse	c5ce946f-8f0d-4379-992b-cc0982381f5e	Mammalia	Cetartiodactyla	Cervidae	Cervus	canadensis	Elk	8/9/2020 1:14
2002658	1e8e0844-4536-4087-ab6f-7103a04b624e	a2265d3c-d31c-42c7-a72e-54cc40ccf06e		215845	https://app.wildlifeinsights.org/download/2008164/project/2002658/data-files/a2265d3c-d31c-42c7-a72e-54cc40ccf06e	Timber Whitehouse	c5ce946f-8f0d-4379-992b-cc0982381f5e	Mammalia	Cetartiodactyla	Cervidae	Cervus	canadensis	Elk	8/9/2020 1:14
2002658	1e8e0844-4536-4087-ab6f-7103a04b624e	ac5b9840-692c-44f8-aafb-aa0161f4f176		215934	https://app.wildlifeinsights.org/download/2008164/project/2002658/data-files/ac5b9840-692c-44f8-aafb-aa0161f4f176	Timber Whitehouse	c5ce946f-8f0d-4379-992b-cc0982381f5e	Mammalia	Cetartiodactyla	Cervidae	Cervus	canadensis	Elk	8/9/2020 1:16
2002658	1e8e0844-4536-4087-ab6f-7103a04b624e	ac5b9840-692c-44f8-aafb-aa0161f4f176		215934	https://app.wildlifeinsights.org/download/2008164/project/2002658/data-files/ac5b9840-692c-44f8-aafb-aa0161f4f176	Timber Whitehouse	c5ce946f-8f0d-4379-992b-cc0982381f5e	Mammalia	Cetartiodactyla	Cervidae	Cervus	canadensis	Elk	8/9/2020 1:16
2002658	8335_D3	fbedacd9-deda-472c-9c86-c53d7efbfcf5		RCNX6218.JPG	https://app.wildlifeinsights.org/download/2008164/project/2002658/data-files/fbedacd9-deda-472c-9c86-c53d7efbfcf5	Aidan Otto	c5ce946f-8f0d-4379-992b-cc0982381f5e	Mammalia	Cetartiodactyla	Cervidae	Cervus	canadensis	Elk	6/9/2022 7:25
2002658	8335_D3	4e1f7e3a-d342-475f-bf54-b246d829e1b3		RCNX6180.JPG	https://app.wildlifeinsights.org/download/2008164/project/2002658/data-files/4e1f7e3a-d342-475f-bf54-b246d829e1b3	Aidan Otto	c5ce946f-8f0d-4379-992b-cc0982381f5e	Mammalia	Cetartiodactyla	Cervidae	Cervus	canadensis	Elk	6/9/2022 7:24
2002658	8335_D3	0a3a6372-bd4b-488f-8090-05faa71711cb		RCNX6738.JPG	https://app.wildlifeinsights.org/download/2008164/project/2002658/data-files/0a3a6372-bd4b-488f-8090-05faa71711cb	Aidan Otto	c5ce946f-8f0d-4379-992b-cc0982381f5e	Mammalia	Cetartiodactyla	Cervidae	Cervus	canadensis	Elk	6/12/2022 11:20
2002658	8335_D3	45df4119-32db-4fac-a659-099cf97721c9		RCNX7167.JPG	https://app.wildlifeinsights.org/download/2008164/project/2002658/data-files/45df4119-32db-4fac-a659-099cf97721c9	Aidan Otto	c5ce946f-8f0d-4379-992b-cc0982381f5e	Mammalia	Cetartiodactyla	Cervidae	Cervus	canadensis	Elk	6/15/2022 18:38
2002658	9155.5_D3	0049ef36-89b2-47f4-955e-80f68085f8dd		RCNX2101.JPG	https://app.wildlifeinsights.org/download/2008164/project/2002658/data-files/0049ef36-89b2-47f4-955e-80f68085f8dd	Marcus Lunt	febff896-db40-4ac8-bcfe-5bb99a600950	Mammalia	Cetartiodactyla	Cervidae	Odocoileus	hemionus	Mule Deer	8/26/2021 19:49
2002658	9155.5_D3	0049ef36-89b2-47f4-955e-80f68085f8dd		RCNX2101.JPG	https://app.wildlifeinsights.org/download/2008164/project/2002658/data-files/0049ef36-89b2-47f4-955e-80f68085f8dd	Marcus Lunt	febff896-db40-4ac8-bcfe-5bb99a600950	Mammalia	Cetartiodactyla	Cervidae	Odocoileus	hemionus	Mule Deer	8/26/2021 19:49
2002658	8311.1_D3	85ceb66d-7b88-4759-848e-59681d99c098		RCNX0560.JPG	https://app.wildlifeinsights.org/download/2008164/project/2002658/data-files/85ceb66d-7b88-4759-848e-59681d99c098	Marcus Lunt	5c7ce479-8a45-40b3-ae21-7c97dfae22f5	Mammalia	Cetartiodactyla	Cervidae	Odocoileus	virginianus	White-tailed Deer	7/28/2021 9:58
2002658	8868.1_D3	27ef9a29-95f7-4e7e-8232-93aa1b8fbdc4		RCNX0575.JPG	https://app.wildlifeinsights.org/download/2008164/project/2002658/data-files/27ef9a29-95f7-4e7e-8232-93aa1b8fbdc4	Amy Chaulk	febff896-db40-4ac8-bcfe-5bb99a600950	Mammalia	Cetartiodactyla	Cervidae	Odocoileus	hemionus	Mule Deer	8/31/2021 22:55
2002658	8335_2020	99a7b81f-92e9-4f68-9b96-b49662301e04		586515	https://app.wildlifeinsights.org/download/2008164/project/2002658/data-files/99a7b81f-92e9-4f68-9b96-b49662301e04	Mackenzie Askin	c5ce946f-8f0d-4379-992b-cc0982381f5e	Mammalia	Cetartiodactyla	Cervidae	Cervus	canadensis	Elk	6/11/2021 17:20
2002658	8335_2020	009cf3ba-2d5a-4662-b695-f401c967d6e8		586958	https://app.wildlifeinsights.org/download/2008164/project/2002658/data-files/009cf3ba-2d5a-4662-b695-f401c967d6e8	Mackenzie Askin	c5ce946f-8f0d-4379-992b-cc0982381f5e	Mammalia	Cetartiodactyla	Cervidae	Cervus	canadensis	Elk	6/11/2021 17:40
2002658	8335_2020	009cf3ba-2d5a-4662-b695-f401c967d6e8		586958	https://app.wildlifeinsights.org/download/2008164/project/2002658/data-files/009cf3ba-2d5a-4662-b695-f401c967d6e8	Mackenzie Askin	c5ce946f-8f0d-4379-992b-cc0982381f5e	Mammalia	Cetartiodactyla	Cervidae	Cervus	canadensis	Elk	6/11/2021 17:40
2002658	2861.1_D3	163230fb-c602-42bd-8ee3-1da777903f88		IMG_0742.JPG	https://app.wildlifeinsights.org/download/2008164/project/2002658/data-files/163230fb-c602-42bd-8ee3-1da777903f88	Reese Embree	febff896-db40-4ac8-bcfe-5bb99a600950	Mammalia	Cetartiodactyla	Cervidae	Odocoileus	hemionus	Mule Deer	6/17/2021 6:09
2002658	2858_D3	a91ec9d2-3094-4d69-91be-e616f951fb5e		RCNX1531.JPG	https://app.wildlifeinsights.org/download/2008164/project/2002658/data-files/a91ec9d2-3094-4d69-91be-e616f951fb5e	Reese Embree	febff896-db40-4ac8-bcfe-5bb99a600950	Mammalia	Cetartiodactyla	Cervidae	Odocoileus	hemionus	Mule Deer	7/11/2021 6:58
2002658	2858_D3	a91ec9d2-3094-4d69-91be-e616f951fb5e		RCNX1531.JPG	https://app.wildlifeinsights.org/download/2008164/project/2002658/data-files/a91ec9d2-3094-4d69-91be-e616f951fb5e	Reese Embree	febff896-db40-4ac8-bcfe-5bb99a600950	Mammalia	Cetartiodactyla	Cervidae	Odocoileus	hemionus	Mule Deer	7/11/2021 6:58
2002658	6810_2020	0b48c93d-501a-4d6e-bfcf-8fea89b08462		559310	https://app.wildlifeinsights.org/download/2008164/project/2002658/data-files/0b48c93d-501a-4d6e-bfcf-8fea89b08462	Timber Whitehouse	febff896-db40-4ac8-bcfe-5bb99a600950	Mammalia	Cetartiodactyla	Cervidae	Odocoileus	hemionus	Mule Deer	6/12/2021 13:56
2002658	6810_2020	a1948df3-35e6-4ba3-ba7b-947fec4ed8cd		559377	https://app.wildlifeinsights.org/download/2008164/project/2002658/data-files/a1948df3-35e6-4ba3-ba7b-947fec4ed8cd	Timber Whitehouse	febff896-db40-4ac8-bcfe-5bb99a600950	Mammalia	Cetartiodactyla	Cervidae	Odocoileus	hemionus	Mule Deer	6/26/2021 1:40
2002658	6810_2020	34874305-4bef-4eb8-86a0-4c186a75a2bd		559417	https://app.wildlifeinsights.org/download/2008164/project/2002658/data-files/34874305-4bef-4eb8-86a0-4c186a75a2bd	Timber Whitehouse	febff896-db40-4ac8-bcfe-5bb99a600950	Mammalia	Cetartiodactyla	Cervidae	Odocoileus	hemionus	Mule Deer	7/1/2021 0:11
2002658	6852_2020	231ea952-384d-47bd-8fca-87d7821bbde9		241234	https://app.wildlifeinsights.org/download/2008164/project/2002658/data-files/231ea952-384d-47bd-8fca-87d7821bbde9	Timber Whitehouse	5c7ce479-8a45-40b3-ae21-7c97dfae22f5	Mammalia	Cetartiodactyla	Cervidae	Odocoileus	virginianus	White-tailed Deer	6/21/2020 4:21
2002658	6852_2020	5a70294a-9e37-442b-b2d4-b2921ea29e50		241107	https://app.wildlifeinsights.org/download/2008164/project/2002658/data-files/5a70294a-9e37-442b-b2d4-b2921ea29e50	Timber Whitehouse	5c7ce479-8a45-40b3-ae21-7c97dfae22f5	Mammalia	Cetartiodactyla	Cervidae	Odocoileus	virginianus	White-tailed Deer	6/9/2020 2:47
2002658	6852_2020	31c07fb9-5474-4f85-a787-b8a43a41ee6c		241108	https://app.wildlifeinsights.org/download/2008164/project/2002658/data-files/31c07fb9-5474-4f85-a787-b8a43a41ee6c	Timber Whitehouse	5c7ce479-8a45-40b3-ae21-7c97dfae22f5	Mammalia	Cetartiodactyla	Cervidae	Odocoileus	virginianus	White-tailed Deer	6/9/2020 2:47
2002658	6852_2020	ffe9765c-8134-44c6-b6b2-189a20fdecc4		241405	https://app.wildlifeinsights.org/download/2008164/project/2002658/data-files/ffe9765c-8134-44c6-b6b2-189a20fdecc4	Timber Whitehouse	5c7ce479-8a45-40b3-ae21-7c97dfae22f5	Mammalia	Cetartiodactyla	Cervidae	Odocoileus	virginianus	White-tailed Deer	7/26/2020 22:07
2002658	6852_2020	abe91667-5f7b-4fe2-9651-5533268c30d6		241420	https://app.wildlifeinsights.org/download/2008164/project/2002658/data-files/abe91667-5f7b-4fe2-9651-5533268c30d6	Timber Whitehouse	5c7ce479-8a45-40b3-ae21-7c97dfae22f5	Mammalia	Cetartiodactyla	Cervidae	Odocoileus	virginianus	White-tailed Deer	7/26/2020 22:07
2002658	6852_2020	9dddfdb4-ad49-4542-b6f9-b5a3c0e92c5d		241654	https://app.wildlifeinsights.org/download/2008164/project/2002658/data-files/9dddfdb4-ad49-4542-b6f9-b5a3c0e92c5d	Timber Whitehouse	5c7ce479-8a45-40b3-ae21-7c97dfae22f5	Mammalia	Cetartiodactyla	Cervidae	Odocoileus	virginianus	White-tailed Deer	8/24/2020 0:31
2002658	6852_2020	2b95a037-5478-4da3-acb7-c6ceab60c467		241655	https://app.wildlifeinsights.org/download/2008164/project/2002658/data-files/2b95a037-5478-4da3-acb7-c6ceab60c467	Timber Whitehouse	5c7ce479-8a45-40b3-ae21-7c97dfae22f5	Mammalia	Cetartiodactyla	Cervidae	Odocoileus	virginianus	White-tailed Deer	8/24/2020 0:31
2002658	2858_D3	89b6d469-9fe6-41b4-a8ed-86fe8b135058		RCNX2105.JPG	https://app.wildlifeinsights.org/download/2008164/project/2002658/data-files/89b6d469-9fe6-41b4-a8ed-86fe8b135058	Reese Embree	febff896-db40-4ac8-bcfe-5bb99a600950	Mammalia	Cetartiodactyla	Cervidae	Odocoileus	hemionus	Mule Deer	8/2/2021 10:36
2002658	2858_D3	c6242e9e-3542-4a8d-a227-de1f9af9c651		RCNX2195.JPG	https://app.wildlifeinsights.org/download/2008164/project/2002658/data-files/c6242e9e-3542-4a8d-a227-de1f9af9c651	Reese Embree	febff896-db40-4ac8-bcfe-5bb99a600950	Mammalia	Cetartiodactyla	Cervidae	Odocoileus	hemionus	Mule Deer	8/5/2021 6:46
2002658	2858_D3	c6242e9e-3542-4a8d-a227-de1f9af9c651		RCNX2195.JPG	https://app.wildlifeinsights.org/download/2008164/project/2002658/data-files/c6242e9e-3542-4a8d-a227-de1f9af9c651	Reese Embree	febff896-db40-4ac8-bcfe-5bb99a600950	Mammalia	Cetartiodactyla	Cervidae	Odocoileus	hemionus	Mule Deer	8/5/2021 6:46
2002658	2861.1_D3	4adc7b8e-e736-41c7-aec4-3c903b7bf5cc		IMG_1863.JPG	https://app.wildlifeinsights.org/download/2008164/project/2002658/data-files/4adc7b8e-e736-41c7-aec4-3c903b7bf5cc	Reese Embree	febff896-db40-4ac8-bcfe-5bb99a600950	Mammalia	Cetartiodactyla	Cervidae	Odocoileus	hemionus	Mule Deer	7/17/2021 22:53
2002658	2861.1_D3	4adc7b8e-e736-41c7-aec4-3c903b7bf5cc		IMG_1863.JPG	https://app.wildlifeinsights.org/download/2008164/project/2002658/data-files/4adc7b8e-e736-41c7-aec4-3c903b7bf5cc	Reese Embree	febff896-db40-4ac8-bcfe-5bb99a600950	Mammalia	Cetartiodactyla	Cervidae	Odocoileus	hemionus	Mule Deer	7/17/2021 22:53
2002658	9813.1_D3	f836d94b-40b9-4f8c-8e6b-a32f5c4ce8cc		RCNX1205.JPG	https://app.wildlifeinsights.org/download/2008164/project/2002658/data-files/f836d94b-40b9-4f8c-8e6b-a32f5c4ce8cc	Timber Whitehouse	5c7ce479-8a45-40b3-ae21-7c97dfae22f5	Mammalia	Cetartiodactyla	Cervidae	Odocoileus	virginianus	White-tailed Deer	8/31/2021 3:25
2002658	9045_2020	dfc969eb-2a96-4a5f-847d-7c36ff9cd8d7		288611	https://app.wildlifeinsights.org/download/2008164/project/2002658/data-files/dfc969eb-2a96-4a5f-847d-7c36ff9cd8d7	Timber Whitehouse	febff896-db40-4ac8-bcfe-5bb99a600950	Mammalia	Cetartiodactyla	Cervidae	Odocoileus	hemionus	Mule Deer	7/18/2020 9:30
2002658	7749_2020	7209b259-04d5-4662-964d-eb9a777fa66f		567893	https://app.wildlifeinsights.org/download/2008164/project/2002658/data-files/7209b259-04d5-4662-964d-eb9a777fa66f	Kieran Braid	5c7ce479-8a45-40b3-ae21-7c97dfae22f5	Mammalia	Cetartiodactyla	Cervidae	Odocoileus	virginianus	White-tailed Deer	8/13/2020 16:20
2002658	7749_2020	fa77101f-4bb8-4fb1-a6fb-73a0fc438e09		567896	https://app.wildlifeinsights.org/download/2008164/project/2002658/data-files/fa77101f-4bb8-4fb1-a6fb-73a0fc438e09	Kieran Braid	5c7ce479-8a45-40b3-ae21-7c97dfae22f5	Mammalia	Cetartiodactyla	Cervidae	Odocoileus	virginianus	White-tailed Deer	8/13/2020 16:20
2002658	3802_D3	01d96226-ec38-4403-9a8b-6e1ff36f530d		RCNX0664.JPG	https://app.wildlifeinsights.org/download/2008164/project/2002658/data-files/01d96226-ec38-4403-9a8b-6e1ff36f530d	Mae Frank	febff896-db40-4ac8-bcfe-5bb99a600950	Mammalia	Cetartiodactyla	Cervidae	Odocoileus	hemionus	Mule Deer	7/14/2021 2:25
2002658	8335_D3	ac7fcbb4-2356-4495-808b-6254b4782a57		RCNX9966.JPG	https://app.wildlifeinsights.org/download/2008164/project/2002658/data-files/ac7fcbb4-2356-4495-808b-6254b4782a57	Timber Whitehouse	c5ce946f-8f0d-4379-992b-cc0982381f5e	Mammalia	Cetartiodactyla	Cervidae	Cervus	canadensis	Elk	6/23/2022 5:34
2002658	8335_D3	ac7fcbb4-2356-4495-808b-6254b4782a57		RCNX9966.JPG	https://app.wildlifeinsights.org/download/2008164/project/2002658/data-files/ac7fcbb4-2356-4495-808b-6254b4782a57	Timber Whitehouse	c5ce946f-8f0d-4379-992b-cc0982381f5e	Mammalia	Cetartiodactyla	Cervidae	Cervus	canadensis	Elk	6/23/2022 5:34
2002658	8335_D3	1d971ca4-09b8-4db2-9ab4-2d1f5ca6abe5		RCNX9520.JPG	https://app.wildlifeinsights.org/download/2008164/project/2002658/data-files/1d971ca4-09b8-4db2-9ab4-2d1f5ca6abe5	Timber Whitehouse	c5ce946f-8f0d-4379-992b-cc0982381f5e	Mammalia	Cetartiodactyla	Cervidae	Cervus	canadensis	Elk	6/22/2022 14:32
2002658	8335_D3	1d971ca4-09b8-4db2-9ab4-2d1f5ca6abe5		RCNX9520.JPG	https://app.wildlifeinsights.org/download/2008164/project/2002658/data-files/1d971ca4-09b8-4db2-9ab4-2d1f5ca6abe5	Timber Whitehouse	c5ce946f-8f0d-4379-992b-cc0982381f5e	Mammalia	Cetartiodactyla	Cervidae	Cervus	canadensis	Elk	6/22/2022 14:32
2002658	8335_2020	95c9cd19-88a3-4d2f-9a11-f949e3b9b10d		585873	https://app.wildlifeinsights.org/download/2008164/project/2002658/data-files/95c9cd19-88a3-4d2f-9a11-f949e3b9b10d	Jim Witiw	c5ce946f-8f0d-4379-992b-cc0982381f5e	Mammalia	Cetartiodactyla	Cervidae	Cervus	canadensis	Elk	6/9/2021 17:36
2002658	8335_2020	95c9cd19-88a3-4d2f-9a11-f949e3b9b10d		585873	https://app.wildlifeinsights.org/download/2008164/project/2002658/data-files/95c9cd19-88a3-4d2f-9a11-f949e3b9b10d	Jim Witiw	c5ce946f-8f0d-4379-992b-cc0982381f5e	Mammalia	Cetartiodactyla	Cervidae	Cervus	canadensis	Elk	6/9/2021 17:36
2002658	8335_2020	88b13a5b-d472-4007-88f9-9b01d4a95a35		585740	https://app.wildlifeinsights.org/download/2008164/project/2002658/data-files/88b13a5b-d472-4007-88f9-9b01d4a95a35	Jim Witiw	c5ce946f-8f0d-4379-992b-cc0982381f5e	Mammalia	Cetartiodactyla	Cervidae	Cervus	canadensis	Elk	6/9/2021 17:32
2002658	8335_2020	88b13a5b-d472-4007-88f9-9b01d4a95a35		585740	https://app.wildlifeinsights.org/download/2008164/project/2002658/data-files/88b13a5b-d472-4007-88f9-9b01d4a95a35	Jim Witiw	c5ce946f-8f0d-4379-992b-cc0982381f5e	Mammalia	Cetartiodactyla	Cervidae	Cervus	canadensis	Elk	6/9/2021 17:32
2002658	8335_2020	e2af51e3-09e5-42fd-8ea8-0e115de0dd86		585879	https://app.wildlifeinsights.org/download/2008164/project/2002658/data-files/e2af51e3-09e5-42fd-8ea8-0e115de0dd86	Jim Witiw	c5ce946f-8f0d-4379-992b-cc0982381f5e	Mammalia	Cetartiodactyla	Cervidae	Cervus	canadensis	Elk	6/9/2021 17:38
2002658	8335_2020	e2af51e3-09e5-42fd-8ea8-0e115de0dd86		585879	https://app.wildlifeinsights.org/download/2008164/project/2002658/data-files/e2af51e3-09e5-42fd-8ea8-0e115de0dd86	Jim Witiw	c5ce946f-8f0d-4379-992b-cc0982381f5e	Mammalia	Cetartiodactyla	Cervidae	Cervus	canadensis	Elk	6/9/2021 17:38
2002658	8335_2020	d7dac98c-e300-4ab5-b8bd-136ebc2e7e95		586183	https://app.wildlifeinsights.org/download/2008164/project/2002658/data-files/d7dac98c-e300-4ab5-b8bd-136ebc2e7e95	Jim Witiw	5c7ce479-8a45-40b3-ae21-7c97dfae22f5	Mammalia	Cetartiodactyla	Cervidae	Odocoileus	virginianus	White-tailed Deer	6/11/2021 7:21
2002658	8335_D3	1a425863-3780-44da-bad9-d5c505e14f53		RCNX0221.JPG	https://app.wildlifeinsights.org/download/2008164/project/2002658/data-files/1a425863-3780-44da-bad9-d5c505e14f53	Timber Whitehouse	5c7ce479-8a45-40b3-ae21-7c97dfae22f5	Mammalia	Cetartiodactyla	Cervidae	Odocoileus	virginianus	White-tailed Deer	6/17/2021 19:48
2002658	8335_D3	0aef024a-fdf4-460e-b160-e98f58607f4c		RCNX0447.JPG	https://app.wildlifeinsights.org/download/2008164/project/2002658/data-files/0aef024a-fdf4-460e-b160-e98f58607f4c	Timber Whitehouse	5c7ce479-8a45-40b3-ae21-7c97dfae22f5	Mammalia	Cetartiodactyla	Cervidae	Odocoileus	virginianus	White-tailed Deer	6/24/2021 5:31
2002658	8335_D3	d35fc8eb-0352-4c73-80e7-7a4edd414907		RCNX0451.JPG	https://app.wildlifeinsights.org/download/2008164/project/2002658/data-files/d35fc8eb-0352-4c73-80e7-7a4edd414907	Timber Whitehouse	5c7ce479-8a45-40b3-ae21-7c97dfae22f5	Mammalia	Cetartiodactyla	Cervidae	Odocoileus	virginianus	White-tailed Deer	6/24/2021 5:31
2002658	8335_D3	59240c56-d895-41cd-a98b-3dc9d9a2d01e		RCNX0965.JPG	https://app.wildlifeinsights.org/download/2008164/project/2002658/data-files/59240c56-d895-41cd-a98b-3dc9d9a2d01e	Aidan Otto	c5ce946f-8f0d-4379-992b-cc0982381f5e	Mammalia	Cetartiodactyla	Cervidae	Cervus	canadensis	Elk	6/30/2021 8:16
2002658	8335_D3	59240c56-d895-41cd-a98b-3dc9d9a2d01e		RCNX0965.JPG	https://app.wildlifeinsights.org/download/2008164/project/2002658/data-files/59240c56-d895-41cd-a98b-3dc9d9a2d01e	Aidan Otto	c5ce946f-8f0d-4379-992b-cc0982381f5e	Mammalia	Cetartiodactyla	Cervidae	Cervus	canadensis	Elk	6/30/2021 8:16
2002658	8335_D3	68e3435d-0d44-41be-80d5-eaa585151e25		RCNX1347.JPG	https://app.wildlifeinsights.org/download/2008164/project/2002658/data-files/68e3435d-0d44-41be-80d5-eaa585151e25	Timber Whitehouse	5c7ce479-8a45-40b3-ae21-7c97dfae22f5	Mammalia	Cetartiodactyla	Cervidae	Odocoileus	virginianus	White-tailed Deer	7/29/2021 8:15
2002658	8335_D3	68e3435d-0d44-41be-80d5-eaa585151e25		RCNX1347.JPG	https://app.wildlifeinsights.org/download/2008164/project/2002658/data-files/68e3435d-0d44-41be-80d5-eaa585151e25	Timber Whitehouse	5c7ce479-8a45-40b3-ae21-7c97dfae22f5	Mammalia	Cetartiodactyla	Cervidae	Odocoileus	virginianus	White-tailed Deer	7/29/2021 8:15
2002658	8335_D3	b5502509-10df-409d-b830-88030e0f1c54		RCNX1359.JPG	https://app.wildlifeinsights.org/download/2008164/project/2002658/data-files/b5502509-10df-409d-b830-88030e0f1c54	Timber Whitehouse	5c7ce479-8a45-40b3-ae21-7c97dfae22f5	Mammalia	Cetartiodactyla	Cervidae	Odocoileus	virginianus	White-tailed Deer	7/29/2021 9:03
2002658	8335_D3	b5502509-10df-409d-b830-88030e0f1c54		RCNX1359.JPG	https://app.wildlifeinsights.org/download/2008164/project/2002658/data-files/b5502509-10df-409d-b830-88030e0f1c54	Timber Whitehouse	5c7ce479-8a45-40b3-ae21-7c97dfae22f5	Mammalia	Cetartiodactyla	Cervidae	Odocoileus	virginianus	White-tailed Deer	7/29/2021 9:03
2002658	8335_D3	b5502509-10df-409d-b830-88030e0f1c54		RCNX1359.JPG	https://app.wildlifeinsights.org/download/2008164/project/2002658/data-files/b5502509-10df-409d-b830-88030e0f1c54	Timber Whitehouse	5c7ce479-8a45-40b3-ae21-7c97dfae22f5	Mammalia	Cetartiodactyla	Cervidae	Odocoileus	virginianus	White-tailed Deer	7/29/2021 9:03
2002658	8335_D3	0418dcb9-dd4f-461b-98f3-b23092df554a		RCNX1818.JPG	https://app.wildlifeinsights.org/download/2008164/project/2002658/data-files/0418dcb9-dd4f-461b-98f3-b23092df554a	Timber Whitehouse	5c7ce479-8a45-40b3-ae21-7c97dfae22f5	Mammalia	Cetartiodactyla	Cervidae	Odocoileus	virginianus	White-tailed Deer	8/29/2021 10:18
2002658	3802_D3	9dac28f0-4166-487e-ab65-e84d4cb05707		RCNX0741.JPG	https://app.wildlifeinsights.org/download/2008164/project/2002658/data-files/9dac28f0-4166-487e-ab65-e84d4cb05707	Jim Witiw	febff896-db40-4ac8-bcfe-5bb99a600950	Mammalia	Cetartiodactyla	Cervidae	Odocoileus	hemionus	Mule Deer	7/14/2021 6:20
2002658	8335_2020	1cf4463b-ff7b-41c4-998a-02a56d270b16		584990	https://app.wildlifeinsights.org/download/2008164/project/2002658/data-files/1cf4463b-ff7b-41c4-998a-02a56d270b16	Kevin Bereck	c5ce946f-8f0d-4379-992b-cc0982381f5e	Mammalia	Cetartiodactyla	Cervidae	Cervus	canadensis	Elk	6/1/2021 18:56
2002658	8335_2020	b83c7f4c-3285-4706-974c-955cda7d684d		586291	https://app.wildlifeinsights.org/download/2008164/project/2002658/data-files/b83c7f4c-3285-4706-974c-955cda7d684d	Kevin Bereck	c5ce946f-8f0d-4379-992b-cc0982381f5e	Mammalia	Cetartiodactyla	Cervidae	Cervus	canadensis	Elk	6/11/2021 8:40
2002658	7255 Road_2020	125256f7-c980-4822-a927-39f37768084c		243770	https://app.wildlifeinsights.org/download/2008164/project/2002658/data-files/125256f7-c980-4822-a927-39f37768084c	Kieran Braid	febff896-db40-4ac8-bcfe-5bb99a600950	Mammalia	Cetartiodactyla	Cervidae	Odocoileus	hemionus	Mule Deer	6/20/2020 6:30
2002658	7255 Road_2020	117b1e96-df2b-4baf-aa59-81a244ea5c15		243796	https://app.wildlifeinsights.org/download/2008164/project/2002658/data-files/117b1e96-df2b-4baf-aa59-81a244ea5c15	Kieran Braid	febff896-db40-4ac8-bcfe-5bb99a600950	Mammalia	Cetartiodactyla	Cervidae	Odocoileus	hemionus	Mule Deer	6/20/2020 6:32
2002658	7255 Road_2020	923cefba-8f83-49f2-8e05-d828672f8c65		243818	https://app.wildlifeinsights.org/download/2008164/project/2002658/data-files/923cefba-8f83-49f2-8e05-d828672f8c65	Kieran Braid	febff896-db40-4ac8-bcfe-5bb99a600950	Mammalia	Cetartiodactyla	Cervidae	Odocoileus	hemionus	Mule Deer	6/20/2020 6:43
2002658	7255 Road_2020	b770c4ab-8713-4f2f-a01e-1f51057e5b30		243892	https://app.wildlifeinsights.org/download/2008164/project/2002658/data-files/b770c4ab-8713-4f2f-a01e-1f51057e5b30	Kieran Braid	febff896-db40-4ac8-bcfe-5bb99a600950	Mammalia	Cetartiodactyla	Cervidae	Odocoileus	hemionus	Mule Deer	7/6/2020 9:11
2002658	7255 Road_2020	06545136-11c2-4f94-8c9e-5f08b74d8d8b		244197	https://app.wildlifeinsights.org/download/2008164/project/2002658/data-files/06545136-11c2-4f94-8c9e-5f08b74d8d8b	Kieran Braid	febff896-db40-4ac8-bcfe-5bb99a600950	Mammalia	Cetartiodactyla	Cervidae	Odocoileus	hemionus	Mule Deer	7/22/2020 7:49
2002658	7255 Road_2020	64c073e3-6b1c-4128-a5a8-95f679d5ca66		244305	https://app.wildlifeinsights.org/download/2008164/project/2002658/data-files/64c073e3-6b1c-4128-a5a8-95f679d5ca66	Kieran Braid	febff896-db40-4ac8-bcfe-5bb99a600950	Mammalia	Cetartiodactyla	Cervidae	Odocoileus	hemionus	Mule Deer	7/28/2020 7:44
2002658	7255 Road_2020	64c073e3-6b1c-4128-a5a8-95f679d5ca66		244305	https://app.wildlifeinsights.org/download/2008164/project/2002658/data-files/64c073e3-6b1c-4128-a5a8-95f679d5ca66	Kieran Braid	febff896-db40-4ac8-bcfe-5bb99a600950	Mammalia	Cetartiodactyla	Cervidae	Odocoileus	hemionus	Mule Deer	7/28/2020 7:44
2002658	4483.3_D3	30836e96-b603-452b-b5bf-c33456411ad3		RCNX0725.JPG	https://app.wildlifeinsights.org/download/2008164/project/2002658/data-files/30836e96-b603-452b-b5bf-c33456411ad3	Reese Embree	febff896-db40-4ac8-bcfe-5bb99a600950	Mammalia	Cetartiodactyla	Cervidae	Odocoileus	hemionus	Mule Deer	8/20/2021 18:10
2002658	4483.3_D3	ec64cecf-cab4-471b-a9be-566079cdf038		RCNX0773.JPG	https://app.wildlifeinsights.org/download/2008164/project/2002658/data-files/ec64cecf-cab4-471b-a9be-566079cdf038	Reese Embree	febff896-db40-4ac8-bcfe-5bb99a600950	Mammalia	Cetartiodactyla	Cervidae	Odocoileus	hemionus	Mule Deer	8/20/2021 18:30
2002658	4483.3_D3	9c1b96fb-3d5e-4620-8401-4cd73c58e036		RCNX0785.JPG	https://app.wildlifeinsights.org/download/2008164/project/2002658/data-files/9c1b96fb-3d5e-4620-8401-4cd73c58e036	Reese Embree	febff896-db40-4ac8-bcfe-5bb99a600950	Mammalia	Cetartiodactyla	Cervidae	Odocoileus	hemionus	Mule Deer	8/20/2021 18:30
2002658	5009.2_D3	fde98a13-5cce-4855-87f0-a6d4f95902d1		IMG_0010.JPG	https://app.wildlifeinsights.org/download/2008164/project/2002658/data-files/fde98a13-5cce-4855-87f0-a6d4f95902d1	Reese Embree	febff896-db40-4ac8-bcfe-5bb99a600950	Mammalia	Cetartiodactyla	Cervidae	Odocoileus	hemionus	Mule Deer	6/26/2021 21:11
2002658	5009.2_D3	fde98a13-5cce-4855-87f0-a6d4f95902d1		IMG_0010.JPG	https://app.wildlifeinsights.org/download/2008164/project/2002658/data-files/fde98a13-5cce-4855-87f0-a6d4f95902d1	Reese Embree	febff896-db40-4ac8-bcfe-5bb99a600950	Mammalia	Cetartiodactyla	Cervidae	Odocoileus	hemionus	Mule Deer	6/26/2021 21:11
2002658	5009.2_D3	f5e2e84f-60aa-4d2a-b6e2-6f9ea757793b		IMG_0199.JPG	https://app.wildlifeinsights.org/download/2008164/project/2002658/data-files/f5e2e84f-60aa-4d2a-b6e2-6f9ea757793b	Reese Embree	febff896-db40-4ac8-bcfe-5bb99a600950	Mammalia	Cetartiodactyla	Cervidae	Odocoileus	hemionus	Mule Deer	7/12/2021 21:39
2002658	5009.2_D3	f5e2e84f-60aa-4d2a-b6e2-6f9ea757793b		IMG_0199.JPG	https://app.wildlifeinsights.org/download/2008164/project/2002658/data-files/f5e2e84f-60aa-4d2a-b6e2-6f9ea757793b	Reese Embree	febff896-db40-4ac8-bcfe-5bb99a600950	Mammalia	Cetartiodactyla	Cervidae	Odocoileus	hemionus	Mule Deer	7/12/2021 21:39
2002658	8311_2020	156d588e-d701-4ebb-a8d6-8cadc0ba733b		571193	https://app.wildlifeinsights.org/download/2008164/project/2002658/data-files/156d588e-d701-4ebb-a8d6-8cadc0ba733b	Wayn Moody	5c7ce479-8a45-40b3-ae21-7c97dfae22f5	Mammalia	Cetartiodactyla	Cervidae	Odocoileus	virginianus	White-tailed Deer	7/29/2020 11:38
2002658	8335_2020	44e40352-a5e2-4f85-9d32-2fb1def6983e		578105	https://app.wildlifeinsights.org/download/2008164/project/2002658/data-files/44e40352-a5e2-4f85-9d32-2fb1def6983e	Kieran Braid	5c7ce479-8a45-40b3-ae21-7c97dfae22f5	Mammalia	Cetartiodactyla	Cervidae	Odocoileus	virginianus	White-tailed Deer	7/28/2020 7:52
2002658	6729_2020	93ac7b40-f1bc-4ede-8319-7f0bcbe6166b		523307	https://app.wildlifeinsights.org/download/2008164/project/2002658/data-files/93ac7b40-f1bc-4ede-8319-7f0bcbe6166b	Kieran Braid	5c7ce479-8a45-40b3-ae21-7c97dfae22f5	Mammalia	Cetartiodactyla	Cervidae	Odocoileus	virginianus	White-tailed Deer	7/25/2020 18:35
2002658	6729_2020	c477f2d1-7ddd-430e-83bd-0c676159bddf		523825	https://app.wildlifeinsights.org/download/2008164/project/2002658/data-files/c477f2d1-7ddd-430e-83bd-0c676159bddf	Kieran Braid	5c7ce479-8a45-40b3-ae21-7c97dfae22f5	Mammalia	Cetartiodactyla	Cervidae	Odocoileus	virginianus	White-tailed Deer	8/21/2020 17:21
2002658	6729_2020	fcfeb908-2c5b-455d-abf1-a990b8b2d778		524044	https://app.wildlifeinsights.org/download/2008164/project/2002658/data-files/fcfeb908-2c5b-455d-abf1-a990b8b2d778	Kieran Braid	5c7ce479-8a45-40b3-ae21-7c97dfae22f5	Mammalia	Cetartiodactyla	Cervidae	Odocoileus	virginianus	White-tailed Deer	8/21/2020 17:44
2002658	6729_2020	48fe70ed-7713-4526-bf91-bca9cb4590c3		523975	https://app.wildlifeinsights.org/download/2008164/project/2002658/data-files/48fe70ed-7713-4526-bf91-bca9cb4590c3	Kieran Braid	5c7ce479-8a45-40b3-ae21-7c97dfae22f5	Mammalia	Cetartiodactyla	Cervidae	Odocoileus	virginianus	White-tailed Deer	8/21/2020 17:30
2002658	573_2020	3993c801-2f04-4791-9dd9-0c2d6d29716c		848371	https://app.wildlifeinsights.org/download/2008164/project/2002658/data-files/3993c801-2f04-4791-9dd9-0c2d6d29716c	Mackenzie Askin	febff896-db40-4ac8-bcfe-5bb99a600950	Mammalia	Cetartiodactyla	Cervidae	Odocoileus	hemionus	Mule Deer	7/8/2020 4:42
2002658	4123_2020	9b3e6731-7274-478b-b23e-6ae97b79fd59		491288	https://app.wildlifeinsights.org/download/2008164/project/2002658/data-files/9b3e6731-7274-478b-b23e-6ae97b79fd59	Glen McCrae	5c7ce479-8a45-40b3-ae21-7c97dfae22f5	Mammalia	Cetartiodactyla	Cervidae	Odocoileus	virginianus	White-tailed Deer	8/20/2020 4:19
2002658	4123_2020	d1c67298-7395-4754-ab4d-3bc60b299686		162137	https://app.wildlifeinsights.org/download/2008164/project/2002658/data-files/d1c67298-7395-4754-ab4d-3bc60b299686	Glen McCrae	5c7ce479-8a45-40b3-ae21-7c97dfae22f5	Mammalia	Cetartiodactyla	Cervidae	Odocoileus	virginianus	White-tailed Deer	8/20/2020 9:05
2002658	4388 Road_2020	ba57572e-6943-4599-abc8-bf674578bc34		170246	https://app.wildlifeinsights.org/download/2008164/project/2002658/data-files/ba57572e-6943-4599-abc8-bf674578bc34	Jim Witiw	5c7ce479-8a45-40b3-ae21-7c97dfae22f5	Mammalia	Cetartiodactyla	Cervidae	Odocoileus	virginianus	White-tailed Deer	8/7/2020 6:08
2002658	4388 Road_2020	a116de9e-00fd-4ec5-83a5-1cf4b9a7278e		170594	https://app.wildlifeinsights.org/download/2008164/project/2002658/data-files/a116de9e-00fd-4ec5-83a5-1cf4b9a7278e	Jim Witiw	febff896-db40-4ac8-bcfe-5bb99a600950	Mammalia	Cetartiodactyla	Cervidae	Odocoileus	hemionus	Mule Deer	8/22/2020 18:24
2002658	8538_2020	5ea222a3-0577-4a3c-9b9b-aaa45ab017b0		588821	https://app.wildlifeinsights.org/download/2008164/project/2002658/data-files/5ea222a3-0577-4a3c-9b9b-aaa45ab017b0	Kieran Braid	febff896-db40-4ac8-bcfe-5bb99a600950	Mammalia	Cetartiodactyla	Cervidae	Odocoileus	hemionus	Mule Deer	6/17/2020 6:52
2002658	8538_2020	5ea222a3-0577-4a3c-9b9b-aaa45ab017b0		588821	https://app.wildlifeinsights.org/download/2008164/project/2002658/data-files/5ea222a3-0577-4a3c-9b9b-aaa45ab017b0	Kieran Braid	febff896-db40-4ac8-bcfe-5bb99a600950	Mammalia	Cetartiodactyla	Cervidae	Odocoileus	hemionus	Mule Deer	6/17/2020 6:52
2002658	8538_2020	71599e56-db74-4a3c-a071-a8118017d606		588990	https://app.wildlifeinsights.org/download/2008164/project/2002658/data-files/71599e56-db74-4a3c-a071-a8118017d606	Kieran Braid	febff896-db40-4ac8-bcfe-5bb99a600950	Mammalia	Cetartiodactyla	Cervidae	Odocoileus	hemionus	Mule Deer	6/30/2020 7:47
2002658	8538 Road_2020	9fbb9421-abc0-44ce-8039-5a60c4be649e		590743	https://app.wildlifeinsights.org/download/2008164/project/2002658/data-files/9fbb9421-abc0-44ce-8039-5a60c4be649e	Kieran Braid	febff896-db40-4ac8-bcfe-5bb99a600950	Mammalia	Cetartiodactyla	Cervidae	Odocoileus	hemionus	Mule Deer	6/17/2020 6:45
2002658	8538 Road_2020	b021e070-bf44-4c20-801f-dd2ed4b36df9		590854	https://app.wildlifeinsights.org/download/2008164/project/2002658/data-files/b021e070-bf44-4c20-801f-dd2ed4b36df9	J Wayne Foster	febff896-db40-4ac8-bcfe-5bb99a600950	Mammalia	Cetartiodactyla	Cervidae	Odocoileus	hemionus	Mule Deer	6/21/2020 9:02
2002658	8538 Road_2020	600ca232-4160-46cc-9202-ed18feaab237		591324	https://app.wildlifeinsights.org/download/2008164/project/2002658/data-files/600ca232-4160-46cc-9202-ed18feaab237	Wayn Moody	5c7ce479-8a45-40b3-ae21-7c97dfae22f5	Mammalia	Cetartiodactyla	Cervidae	Odocoileus	virginianus	White-tailed Deer	7/5/2020 23:11
2002658	8538 Road_2020	54763150-8931-4872-9746-b0cdd691368f		593369	https://app.wildlifeinsights.org/download/2008164/project/2002658/data-files/54763150-8931-4872-9746-b0cdd691368f	J Wayne Foster	febff896-db40-4ac8-bcfe-5bb99a600950	Mammalia	Cetartiodactyla	Cervidae	Odocoileus	hemionus	Mule Deer	8/12/2020 6:51
2002658	8335_D3	7ce169b9-0612-49a4-a25d-244407b5c8da		RCNX8082.JPG	https://app.wildlifeinsights.org/download/2008164/project/2002658/data-files/7ce169b9-0612-49a4-a25d-244407b5c8da	Timber Whitehouse	c5ce946f-8f0d-4379-992b-cc0982381f5e	Mammalia	Cetartiodactyla	Cervidae	Cervus	canadensis	Elk	6/17/2022 6:20
2002658	8335_D3	5a135232-7923-487d-a613-e7ef9d2bd1a3		RCNX8476.JPG	https://app.wildlifeinsights.org/download/2008164/project/2002658/data-files/5a135232-7923-487d-a613-e7ef9d2bd1a3	Timber Whitehouse	c5ce946f-8f0d-4379-992b-cc0982381f5e	Mammalia	Cetartiodactyla	Cervidae	Cervus	canadensis	Elk	6/21/2022 14:36
2002658	8335_D3	dcdc2d9a-c393-4b69-821f-a596f2ed66f0		RCNX8783.JPG	https://app.wildlifeinsights.org/download/2008164/project/2002658/data-files/dcdc2d9a-c393-4b69-821f-a596f2ed66f0	Timber Whitehouse	c5ce946f-8f0d-4379-992b-cc0982381f5e	Mammalia	Cetartiodactyla	Cervidae	Cervus	canadensis	Elk	6/21/2022 17:45
2002658	8335_D3	5e5f818d-966b-4a76-9c4b-0230013d4fe1		RCNX9083.JPG	https://app.wildlifeinsights.org/download/2008164/project/2002658/data-files/5e5f818d-966b-4a76-9c4b-0230013d4fe1	Aidan Otto	c5ce946f-8f0d-4379-992b-cc0982381f5e	Mammalia	Cetartiodactyla	Cervidae	Cervus	canadensis	Elk	6/21/2022 20:35
2002658	8335_D3	69b57276-de16-4edf-b157-9f9bed000f0b		RCNX9112.JPG	https://app.wildlifeinsights.org/download/2008164/project/2002658/data-files/69b57276-de16-4edf-b157-9f9bed000f0b	Timber Whitehouse	c5ce946f-8f0d-4379-992b-cc0982381f5e	Mammalia	Cetartiodactyla	Cervidae	Cervus	canadensis	Elk	6/21/2022 20:35
2002658	8335_D3	69b57276-de16-4edf-b157-9f9bed000f0b		RCNX9112.JPG	https://app.wildlifeinsights.org/download/2008164/project/2002658/data-files/69b57276-de16-4edf-b157-9f9bed000f0b	Timber Whitehouse	c5ce946f-8f0d-4379-992b-cc0982381f5e	Mammalia	Cetartiodactyla	Cervidae	Cervus	canadensis	Elk	6/21/2022 20:35
2002658	8335_D3	921d8962-81e9-4647-900e-eaacd0f216ee		RCNX9648.JPG	https://app.wildlifeinsights.org/download/2008164/project/2002658/data-files/921d8962-81e9-4647-900e-eaacd0f216ee	Timber Whitehouse	c5ce946f-8f0d-4379-992b-cc0982381f5e	Mammalia	Cetartiodactyla	Cervidae	Cervus	canadensis	Elk	6/23/2022 5:21
2002658	8335_D3	921d8962-81e9-4647-900e-eaacd0f216ee		RCNX9648.JPG	https://app.wildlifeinsights.org/download/2008164/project/2002658/data-files/921d8962-81e9-4647-900e-eaacd0f216ee	Timber Whitehouse	c5ce946f-8f0d-4379-992b-cc0982381f5e	Mammalia	Cetartiodactyla	Cervidae	Cervus	canadensis	Elk	6/23/2022 5:21
2002658	8335_D3	39c15cac-a581-42af-9118-e472b4c5906f		RCNX0274.JPG	https://app.wildlifeinsights.org/download/2008164/project/2002658/data-files/39c15cac-a581-42af-9118-e472b4c5906f	Timber Whitehouse	c5ce946f-8f0d-4379-992b-cc0982381f5e	Mammalia	Cetartiodactyla	Cervidae	Cervus	canadensis	Elk	6/23/2022 6:02
2002658	8335_D3	39c15cac-a581-42af-9118-e472b4c5906f		RCNX0274.JPG	https://app.wildlifeinsights.org/download/2008164/project/2002658/data-files/39c15cac-a581-42af-9118-e472b4c5906f	Timber Whitehouse	c5ce946f-8f0d-4379-992b-cc0982381f5e	Mammalia	Cetartiodactyla	Cervidae	Cervus	canadensis	Elk	6/23/2022 6:02
2002658	8335_D3	746eecee-4655-4f62-9d5d-e3c78fddfdba		RCNX0327.JPG	https://app.wildlifeinsights.org/download/2008164/project/2002658/data-files/746eecee-4655-4f62-9d5d-e3c78fddfdba	Timber Whitehouse	5c7ce479-8a45-40b3-ae21-7c97dfae22f5	Mammalia	Cetartiodactyla	Cervidae	Odocoileus	virginianus	White-tailed Deer	6/25/2022 19:28
2002658	8335_D3	ef9cf731-ad99-4ccc-8c4d-f0e1f24cb695		RCNX1345.JPG	https://app.wildlifeinsights.org/download/2008164/project/2002658/data-files/ef9cf731-ad99-4ccc-8c4d-f0e1f24cb695	Timber Whitehouse	5c7ce479-8a45-40b3-ae21-7c97dfae22f5	Mammalia	Cetartiodactyla	Cervidae	Odocoileus	virginianus	White-tailed Deer	6/29/2022 6:11
2002658	8637_2020	0dbeaa12-e3b9-4eb0-9167-f069bb3f6d4e		256101	https://app.wildlifeinsights.org/download/2008164/project/2002658/data-files/0dbeaa12-e3b9-4eb0-9167-f069bb3f6d4e	Wayn Moody	febff896-db40-4ac8-bcfe-5bb99a600950	Mammalia	Cetartiodactyla	Cervidae	Odocoileus	hemionus	Mule Deer	6/23/2020 20:39
2002658	8637_2020	36e5e270-f5df-422f-b5b2-4b7f80b92054		256204	https://app.wildlifeinsights.org/download/2008164/project/2002658/data-files/36e5e270-f5df-422f-b5b2-4b7f80b92054	Michael Barrow	febff896-db40-4ac8-bcfe-5bb99a600950	Mammalia	Cetartiodactyla	Cervidae	Odocoileus	hemionus	Mule Deer	6/25/2020 21:39
2002658	8538_R_D3	126a7460-ad4a-4b40-86eb-799639bfa653		07080751.JPG	https://app.wildlifeinsights.org/download/2008164/project/2002658/data-files/126a7460-ad4a-4b40-86eb-799639bfa653	Kieran Braid	febff896-db40-4ac8-bcfe-5bb99a600950	Mammalia	Cetartiodactyla	Cervidae	Odocoileus	hemionus	Mule Deer	7/8/2021 8:33
2002658	8538_R_D3	126a7460-ad4a-4b40-86eb-799639bfa653		07080751.JPG	https://app.wildlifeinsights.org/download/2008164/project/2002658/data-files/126a7460-ad4a-4b40-86eb-799639bfa653	Kieran Braid	febff896-db40-4ac8-bcfe-5bb99a600950	Mammalia	Cetartiodactyla	Cervidae	Odocoileus	hemionus	Mule Deer	7/8/2021 8:33
2002658	8335_2020	328a2450-c63b-40e3-828e-d75e7219b822		578163	https://app.wildlifeinsights.org/download/2008164/project/2002658/data-files/328a2450-c63b-40e3-828e-d75e7219b822	Kieran Braid	5c7ce479-8a45-40b3-ae21-7c97dfae22f5	Mammalia	Cetartiodactyla	Cervidae	Odocoileus	virginianus	White-tailed Deer	8/1/2020 6:09
2002658	8335_2020	328a2450-c63b-40e3-828e-d75e7219b822		578163	https://app.wildlifeinsights.org/download/2008164/project/2002658/data-files/328a2450-c63b-40e3-828e-d75e7219b822	Kieran Braid	5c7ce479-8a45-40b3-ae21-7c97dfae22f5	Mammalia	Cetartiodactyla	Cervidae	Odocoileus	virginianus	White-tailed Deer	8/1/2020 6:09
2002658	8335_2020	ee6514e1-eed4-4147-8dcf-5c8c52c5613f		578829	https://app.wildlifeinsights.org/download/2008164/project/2002658/data-files/ee6514e1-eed4-4147-8dcf-5c8c52c5613f	Kieran Braid	5c7ce479-8a45-40b3-ae21-7c97dfae22f5	Mammalia	Cetartiodactyla	Cervidae	Odocoileus	virginianus	White-tailed Deer	8/27/2020 12:02
2002658	8335_2020	dd2bdb46-8b59-426f-a2e9-844e1554180e		578891	https://app.wildlifeinsights.org/download/2008164/project/2002658/data-files/dd2bdb46-8b59-426f-a2e9-844e1554180e	Kieran Braid	5c7ce479-8a45-40b3-ae21-7c97dfae22f5	Mammalia	Cetartiodactyla	Cervidae	Odocoileus	virginianus	White-tailed Deer	8/31/2020 6:31
2002658	8335_2020	94fdf6e1-b688-4942-be2d-43bb059667a9		578914	https://app.wildlifeinsights.org/download/2008164/project/2002658/data-files/94fdf6e1-b688-4942-be2d-43bb059667a9	Kieran Braid	5c7ce479-8a45-40b3-ae21-7c97dfae22f5	Mammalia	Cetartiodactyla	Cervidae	Odocoileus	virginianus	White-tailed Deer	8/31/2020 6:31
2002658	8311.1_R_D3	dc8ad896-89f8-4cbd-a417-05b15e6c619a		RCNX0582.JPG	https://app.wildlifeinsights.org/download/2008164/project/2002658/data-files/dc8ad896-89f8-4cbd-a417-05b15e6c619a	Michael Barrow	5c7ce479-8a45-40b3-ae21-7c97dfae22f5	Mammalia	Cetartiodactyla	Cervidae	Odocoileus	virginianus	White-tailed Deer	6/20/2021 7:44
2002658	8311.1_R_D3	595ef710-38bd-4310-a55c-960fe288ea5e		RCNX1275.JPG	https://app.wildlifeinsights.org/download/2008164/project/2002658/data-files/595ef710-38bd-4310-a55c-960fe288ea5e	Michael Barrow	c5ce946f-8f0d-4379-992b-cc0982381f5e	Mammalia	Cetartiodactyla	Cervidae	Cervus	canadensis	Elk	8/17/2021 1:26
2002658	8335_D3	4bf1082e-b440-4f54-a845-b4d3c6fe48cd		RCNX7356.JPG	https://app.wildlifeinsights.org/download/2008164/project/2002658/data-files/4bf1082e-b440-4f54-a845-b4d3c6fe48cd	Aidan Otto	c5ce946f-8f0d-4379-992b-cc0982381f5e	Mammalia	Cetartiodactyla	Cervidae	Cervus	canadensis	Elk	6/15/2022 18:57
2002658	8335_D3	e249db27-0b5e-41ac-afee-708aa8e17601		RCNX7954.JPG	https://app.wildlifeinsights.org/download/2008164/project/2002658/data-files/e249db27-0b5e-41ac-afee-708aa8e17601	Aidan Otto	c5ce946f-8f0d-4379-992b-cc0982381f5e	Mammalia	Cetartiodactyla	Cervidae	Cervus	canadensis	Elk	6/17/2022 6:12
2002658	8335_D3	1a4ad6de-86d8-4961-b565-b427b0b050a4		RCNX7951.JPG	https://app.wildlifeinsights.org/download/2008164/project/2002658/data-files/1a4ad6de-86d8-4961-b565-b427b0b050a4	Aidan Otto	c5ce946f-8f0d-4379-992b-cc0982381f5e	Mammalia	Cetartiodactyla	Cervidae	Cervus	canadensis	Elk	6/17/2022 6:12
2002658	8335_D3	42b055a2-50c2-47a6-a0ee-3eedf1fbc95e		RCNX7922.JPG	https://app.wildlifeinsights.org/download/2008164/project/2002658/data-files/42b055a2-50c2-47a6-a0ee-3eedf1fbc95e	Aidan Otto	c5ce946f-8f0d-4379-992b-cc0982381f5e	Mammalia	Cetartiodactyla	Cervidae	Cervus	canadensis	Elk	6/17/2022 6:09
2002658	8335_D3	9f21d741-8924-4361-9800-6a20d39f4db6		RCNX9268.JPG	https://app.wildlifeinsights.org/download/2008164/project/2002658/data-files/9f21d741-8924-4361-9800-6a20d39f4db6	Aidan Otto	c5ce946f-8f0d-4379-992b-cc0982381f5e	Mammalia	Cetartiodactyla	Cervidae	Cervus	canadensis	Elk	6/22/2022 5:16
2002658	1842 Road_2020	939b1874-8056-4846-9ebe-81170a2b558d		412968	https://app.wildlifeinsights.org/download/2008164/project/2002658/data-files/939b1874-8056-4846-9ebe-81170a2b558d	Brittany Briere	febff896-db40-4ac8-bcfe-5bb99a600950	Mammalia	Cetartiodactyla	Cervidae	Odocoileus	hemionus	Mule Deer	7/18/2020 6:05
2002658	1842 Road_2020	bbf14200-fa47-49dc-a2b1-bfad8e64ebb2		417042	https://app.wildlifeinsights.org/download/2008164/project/2002658/data-files/bbf14200-fa47-49dc-a2b1-bfad8e64ebb2	Brittany Briere	febff896-db40-4ac8-bcfe-5bb99a600950	Mammalia	Cetartiodactyla	Cervidae	Odocoileus	hemionus	Mule Deer	7/29/2020 2:34
2002658	1842 Road_2020	834cbf31-a146-4778-9a16-7ecffe9b2b5b		418570	https://app.wildlifeinsights.org/download/2008164/project/2002658/data-files/834cbf31-a146-4778-9a16-7ecffe9b2b5b	Brittany Briere	c5ce946f-8f0d-4379-992b-cc0982381f5e	Mammalia	Cetartiodactyla	Cervidae	Cervus	canadensis	Elk	8/2/2020 6:12
2002658	1842 Road_2020	c0356e4a-c644-4f07-9d9e-c38287d6aa2c		421415	https://app.wildlifeinsights.org/download/2008164/project/2002658/data-files/c0356e4a-c644-4f07-9d9e-c38287d6aa2c	Brittany Briere	c5ce946f-8f0d-4379-992b-cc0982381f5e	Mammalia	Cetartiodactyla	Cervidae	Cervus	canadensis	Elk	8/3/2020 4:56
2002658	8335_2020	53fec5ae-02d5-4b60-a7a7-1c7c1438592f		586792	https://app.wildlifeinsights.org/download/2008164/project/2002658/data-files/53fec5ae-02d5-4b60-a7a7-1c7c1438592f	Mackenzie Askin	c5ce946f-8f0d-4379-992b-cc0982381f5e	Mammalia	Cetartiodactyla	Cervidae	Cervus	canadensis	Elk	6/11/2021 17:34
2002658	8335_2020	53fec5ae-02d5-4b60-a7a7-1c7c1438592f		586792	https://app.wildlifeinsights.org/download/2008164/project/2002658/data-files/53fec5ae-02d5-4b60-a7a7-1c7c1438592f	Mackenzie Askin	c5ce946f-8f0d-4379-992b-cc0982381f5e	Mammalia	Cetartiodactyla	Cervidae	Cervus	canadensis	Elk	6/11/2021 17:34
2002658	8335_2020	9eb07c7b-8113-4e39-9526-b3d2b8301c8b		586616	https://app.wildlifeinsights.org/download/2008164/project/2002658/data-files/9eb07c7b-8113-4e39-9526-b3d2b8301c8b	Mackenzie Askin	c5ce946f-8f0d-4379-992b-cc0982381f5e	Mammalia	Cetartiodactyla	Cervidae	Cervus	canadensis	Elk	6/11/2021 17:25
2002658	8335_2020	9eb07c7b-8113-4e39-9526-b3d2b8301c8b		586616	https://app.wildlifeinsights.org/download/2008164/project/2002658/data-files/9eb07c7b-8113-4e39-9526-b3d2b8301c8b	Mackenzie Askin	c5ce946f-8f0d-4379-992b-cc0982381f5e	Mammalia	Cetartiodactyla	Cervidae	Cervus	canadensis	Elk	6/11/2021 17:25
2002658	8335_2020	b83ab23b-ffd7-4c1d-bb44-2f32fee88ff5		586639	https://app.wildlifeinsights.org/download/2008164/project/2002658/data-files/b83ab23b-ffd7-4c1d-bb44-2f32fee88ff5	Mackenzie Askin	c5ce946f-8f0d-4379-992b-cc0982381f5e	Mammalia	Cetartiodactyla	Cervidae	Cervus	canadensis	Elk	6/11/2021 17:25
2002658	8335_2020	b83ab23b-ffd7-4c1d-bb44-2f32fee88ff5		586639	https://app.wildlifeinsights.org/download/2008164/project/2002658/data-files/b83ab23b-ffd7-4c1d-bb44-2f32fee88ff5	Mackenzie Askin	c5ce946f-8f0d-4379-992b-cc0982381f5e	Mammalia	Cetartiodactyla	Cervidae	Cervus	canadensis	Elk	6/11/2021 17:25
2002658	2817.1_D3	04ddfa18-1efe-4109-b066-90020f712edf		IMG_0998.JPG	https://app.wildlifeinsights.org/download/2008164/project/2002658/data-files/04ddfa18-1efe-4109-b066-90020f712edf	Reese Embree	febff896-db40-4ac8-bcfe-5bb99a600950	Mammalia	Cetartiodactyla	Cervidae	Odocoileus	hemionus	Mule Deer	8/20/2021 1:39
2002658	2817.1_D3	82aac36a-c52f-44f9-9be1-6944914e685f		IMG_1003.JPG	https://app.wildlifeinsights.org/download/2008164/project/2002658/data-files/82aac36a-c52f-44f9-9be1-6944914e685f	Reese Embree	febff896-db40-4ac8-bcfe-5bb99a600950	Mammalia	Cetartiodactyla	Cervidae	Odocoileus	hemionus	Mule Deer	8/20/2021 1:39
2002658	7941_D3	8e0c4eeb-14f0-4f7a-8dea-ebd19d331d6f		IMG_0597.JPG	https://app.wildlifeinsights.org/download/2008164/project/2002658/data-files/8e0c4eeb-14f0-4f7a-8dea-ebd19d331d6f	Reese Embree	febff896-db40-4ac8-bcfe-5bb99a600950	Mammalia	Cetartiodactyla	Cervidae	Odocoileus	hemionus	Mule Deer	6/19/2021 4:27
2002658	5717_D3	d2e0190f-5439-4571-9cff-1e850e6f8709		IMG_0093.JPG	https://app.wildlifeinsights.org/download/2008164/project/2002658/data-files/d2e0190f-5439-4571-9cff-1e850e6f8709	Reese Embree	febff896-db40-4ac8-bcfe-5bb99a600950	Mammalia	Cetartiodactyla	Cervidae	Odocoileus	hemionus	Mule Deer	6/12/2021 4:24
2002658	5717_D3	af4ce70c-7033-4b12-b82b-4d3a6a3ad8fe		IMG_0620.JPG	https://app.wildlifeinsights.org/download/2008164/project/2002658/data-files/af4ce70c-7033-4b12-b82b-4d3a6a3ad8fe	Reese Embree	febff896-db40-4ac8-bcfe-5bb99a600950	Mammalia	Cetartiodactyla	Cervidae	Odocoileus	hemionus	Mule Deer	8/17/2021 6:59
2002658	5717_D3	af4ce70c-7033-4b12-b82b-4d3a6a3ad8fe		IMG_0620.JPG	https://app.wildlifeinsights.org/download/2008164/project/2002658/data-files/af4ce70c-7033-4b12-b82b-4d3a6a3ad8fe	Reese Embree	febff896-db40-4ac8-bcfe-5bb99a600950	Mammalia	Cetartiodactyla	Cervidae	Odocoileus	hemionus	Mule Deer	8/17/2021 6:59
2002658	9192_D3	0f3d6a7f-5f50-4a2e-97a1-f877c19a6a66		RCNX1099.JPG	https://app.wildlifeinsights.org/download/2008164/project/2002658/data-files/0f3d6a7f-5f50-4a2e-97a1-f877c19a6a66	Reese Embree	febff896-db40-4ac8-bcfe-5bb99a600950	Mammalia	Cetartiodactyla	Cervidae	Odocoileus	hemionus	Mule Deer	8/3/2021 20:59
2002658	9192_D3	d3db1fdd-f5d9-43da-80a9-e49a63e05edd		RCNX0939.JPG	https://app.wildlifeinsights.org/download/2008164/project/2002658/data-files/d3db1fdd-f5d9-43da-80a9-e49a63e05edd	Reese Embree	febff896-db40-4ac8-bcfe-5bb99a600950	Mammalia	Cetartiodactyla	Cervidae	Odocoileus	hemionus	Mule Deer	7/31/2021 6:10
2002658	9192_D3	d3db1fdd-f5d9-43da-80a9-e49a63e05edd		RCNX0939.JPG	https://app.wildlifeinsights.org/download/2008164/project/2002658/data-files/d3db1fdd-f5d9-43da-80a9-e49a63e05edd	Reese Embree	febff896-db40-4ac8-bcfe-5bb99a600950	Mammalia	Cetartiodactyla	Cervidae	Odocoileus	hemionus	Mule Deer	7/31/2021 6:10
2002658	1451.1_D3	b79a6188-5ff3-4492-9f60-fa2462280d52		RCNX1851.JPG	https://app.wildlifeinsights.org/download/2008164/project/2002658/data-files/b79a6188-5ff3-4492-9f60-fa2462280d52	Reese Embree	5c7ce479-8a45-40b3-ae21-7c97dfae22f5	Mammalia	Cetartiodactyla	Cervidae	Odocoileus	virginianus	White-tailed Deer	7/15/2021 23:05
2002658	1451.1_D3	bb08aa5a-0b87-4bf6-b1a2-4c60b6917995		RCNX2033.JPG	https://app.wildlifeinsights.org/download/2008164/project/2002658/data-files/bb08aa5a-0b87-4bf6-b1a2-4c60b6917995	Reese Embree	febff896-db40-4ac8-bcfe-5bb99a600950	Mammalia	Cetartiodactyla	Cervidae	Odocoileus	hemionus	Mule Deer	8/11/2021 7:01
2002658	1451.1_D3	bb08aa5a-0b87-4bf6-b1a2-4c60b6917995		RCNX2033.JPG	https://app.wildlifeinsights.org/download/2008164/project/2002658/data-files/bb08aa5a-0b87-4bf6-b1a2-4c60b6917995	Reese Embree	febff896-db40-4ac8-bcfe-5bb99a600950	Mammalia	Cetartiodactyla	Cervidae	Odocoileus	hemionus	Mule Deer	8/11/2021 7:01
2002658	1879.4_D3	3dfa1949-3413-4659-8c84-aa10dfa1880d		IMG_0692.JPG	https://app.wildlifeinsights.org/download/2008164/project/2002658/data-files/3dfa1949-3413-4659-8c84-aa10dfa1880d	Reese Embree	febff896-db40-4ac8-bcfe-5bb99a600950	Mammalia	Cetartiodactyla	Cervidae	Odocoileus	hemionus	Mule Deer	7/27/2021 9:25
2002658	1879.4_D3	3dfa1949-3413-4659-8c84-aa10dfa1880d		IMG_0692.JPG	https://app.wildlifeinsights.org/download/2008164/project/2002658/data-files/3dfa1949-3413-4659-8c84-aa10dfa1880d	Reese Embree	febff896-db40-4ac8-bcfe-5bb99a600950	Mammalia	Cetartiodactyla	Cervidae	Odocoileus	hemionus	Mule Deer	7/27/2021 9:25
2002658	1879.4_D3	c9ca7517-42cb-480d-8737-5765c32c5e3d		IMG_0934.JPG	https://app.wildlifeinsights.org/download/2008164/project/2002658/data-files/c9ca7517-42cb-480d-8737-5765c32c5e3d	Reese Embree	febff896-db40-4ac8-bcfe-5bb99a600950	Mammalia	Cetartiodactyla	Cervidae	Odocoileus	hemionus	Mule Deer	8/6/2021 17:10
2002658	1879.4_D3	3150e10f-8d37-4516-adbc-9eec0ac002f2		IMG_1461.JPG	https://app.wildlifeinsights.org/download/2008164/project/2002658/data-files/3150e10f-8d37-4516-adbc-9eec0ac002f2	Reese Embree	febff896-db40-4ac8-bcfe-5bb99a600950	Mammalia	Cetartiodactyla	Cervidae	Odocoileus	hemionus	Mule Deer	8/12/2021 19:25
2002658	1879.4_D3	3150e10f-8d37-4516-adbc-9eec0ac002f2		IMG_1461.JPG	https://app.wildlifeinsights.org/download/2008164/project/2002658/data-files/3150e10f-8d37-4516-adbc-9eec0ac002f2	Reese Embree	febff896-db40-4ac8-bcfe-5bb99a600950	Mammalia	Cetartiodactyla	Cervidae	Odocoileus	hemionus	Mule Deer	8/12/2021 19:25
2002658	1879.4_D3	329187a2-08e2-4712-a9f5-0d961c14a808		IMG_1489.JPG	https://app.wildlifeinsights.org/download/2008164/project/2002658/data-files/329187a2-08e2-4712-a9f5-0d961c14a808	Reese Embree	febff896-db40-4ac8-bcfe-5bb99a600950	Mammalia	Cetartiodactyla	Cervidae	Odocoileus	hemionus	Mule Deer	8/12/2021 19:26
2002658	1879.4_D3	329187a2-08e2-4712-a9f5-0d961c14a808		IMG_1489.JPG	https://app.wildlifeinsights.org/download/2008164/project/2002658/data-files/329187a2-08e2-4712-a9f5-0d961c14a808	Reese Embree	febff896-db40-4ac8-bcfe-5bb99a600950	Mammalia	Cetartiodactyla	Cervidae	Odocoileus	hemionus	Mule Deer	8/12/2021 19:26
2002658	1879.4_D3	2b9d6fa7-216c-4e1e-b195-a84dca9cd246		IMG_2009.JPG	https://app.wildlifeinsights.org/download/2008164/project/2002658/data-files/2b9d6fa7-216c-4e1e-b195-a84dca9cd246	Reese Embree	febff896-db40-4ac8-bcfe-5bb99a600950	Mammalia	Cetartiodactyla	Cervidae	Odocoileus	hemionus	Mule Deer	8/22/2021 16:00
2002658	2352.5_D3	6374511d-93fe-425c-9281-b36d43501f93		RCNX0324.JPG	https://app.wildlifeinsights.org/download/2008164/project/2002658/data-files/6374511d-93fe-425c-9281-b36d43501f93	Reese Embree	febff896-db40-4ac8-bcfe-5bb99a600950	Mammalia	Cetartiodactyla	Cervidae	Odocoileus	hemionus	Mule Deer	6/9/2021 10:35
2002658	2352.5_D3	42873a46-c52c-47e6-bfb6-2c3888b80fef		RCNX0955.JPG	https://app.wildlifeinsights.org/download/2008164/project/2002658/data-files/42873a46-c52c-47e6-bfb6-2c3888b80fef	Reese Embree	febff896-db40-4ac8-bcfe-5bb99a600950	Mammalia	Cetartiodactyla	Cervidae	Odocoileus	hemionus	Mule Deer	7/16/2021 7:54
2002658	2352.5_D3	42873a46-c52c-47e6-bfb6-2c3888b80fef		RCNX0955.JPG	https://app.wildlifeinsights.org/download/2008164/project/2002658/data-files/42873a46-c52c-47e6-bfb6-2c3888b80fef	Reese Embree	febff896-db40-4ac8-bcfe-5bb99a600950	Mammalia	Cetartiodactyla	Cervidae	Odocoileus	hemionus	Mule Deer	7/16/2021 7:54
2002658	1e8e0844-4536-4087-ab6f-7103a04b624e	91747a04-b4da-4753-af61-24bc2aedfa24		215150	https://app.wildlifeinsights.org/download/2008164/project/2002658/data-files/91747a04-b4da-4753-af61-24bc2aedfa24	Timber Whitehouse	c5ce946f-8f0d-4379-992b-cc0982381f5e	Mammalia	Cetartiodactyla	Cervidae	Cervus	canadensis	Elk	8/3/2020 20:07
2002658	1e8e0844-4536-4087-ab6f-7103a04b624e	91747a04-b4da-4753-af61-24bc2aedfa24		215150	https://app.wildlifeinsights.org/download/2008164/project/2002658/data-files/91747a04-b4da-4753-af61-24bc2aedfa24	Timber Whitehouse	c5ce946f-8f0d-4379-992b-cc0982381f5e	Mammalia	Cetartiodactyla	Cervidae	Cervus	canadensis	Elk	8/3/2020 20:07
2002658	9341_2020	4f2a08fb-8cf8-4161-9cf7-76beb7e433d1		318503	https://app.wildlifeinsights.org/download/2008164/project/2002658/data-files/4f2a08fb-8cf8-4161-9cf7-76beb7e433d1	Aidan Otto	c5ce946f-8f0d-4379-992b-cc0982381f5e	Mammalia	Cetartiodactyla	Cervidae	Cervus	canadensis	Elk	8/5/2020 21:17
2002658	4543.4_D3	ddb572fc-3bad-4ee9-887c-8c4b5185fb5d		IMG_0871.JPG	https://app.wildlifeinsights.org/download/2008164/project/2002658/data-files/ddb572fc-3bad-4ee9-887c-8c4b5185fb5d	Reese Embree	febff896-db40-4ac8-bcfe-5bb99a600950	Mammalia	Cetartiodactyla	Cervidae	Odocoileus	hemionus	Mule Deer	6/12/2021 9:03
2002658	4543.4_D3	ddb572fc-3bad-4ee9-887c-8c4b5185fb5d		IMG_0871.JPG	https://app.wildlifeinsights.org/download/2008164/project/2002658/data-files/ddb572fc-3bad-4ee9-887c-8c4b5185fb5d	Reese Embree	febff896-db40-4ac8-bcfe-5bb99a600950	Mammalia	Cetartiodactyla	Cervidae	Odocoileus	hemionus	Mule Deer	6/12/2021 9:03
2002658	2352.5_D3	0d79a99f-ae9b-4cc1-9efa-160bae98d4bb		RCNX1439.JPG	https://app.wildlifeinsights.org/download/2008164/project/2002658/data-files/0d79a99f-ae9b-4cc1-9efa-160bae98d4bb	Reese Embree	febff896-db40-4ac8-bcfe-5bb99a600950	Mammalia	Cetartiodactyla	Cervidae	Odocoileus	hemionus	Mule Deer	8/16/2021 9:17
2002658	2352.5_D3	0d79a99f-ae9b-4cc1-9efa-160bae98d4bb		RCNX1439.JPG	https://app.wildlifeinsights.org/download/2008164/project/2002658/data-files/0d79a99f-ae9b-4cc1-9efa-160bae98d4bb	Reese Embree	febff896-db40-4ac8-bcfe-5bb99a600950	Mammalia	Cetartiodactyla	Cervidae	Odocoileus	hemionus	Mule Deer	8/16/2021 9:17
2002658	2806_R_D3	80603d9b-08ca-4505-9192-26916c4b9862		01060764.JPG	https://app.wildlifeinsights.org/download/2008164/project/2002658/data-files/80603d9b-08ca-4505-9192-26916c4b9862	Reese Embree	febff896-db40-4ac8-bcfe-5bb99a600950	Mammalia	Cetartiodactyla	Cervidae	Odocoileus	hemionus	Mule Deer	6/14/2021 17:07
2002658	3715_D3	c76bf107-aae0-47cb-b33a-3933c9eb4e62		IMG_2164.JPG	https://app.wildlifeinsights.org/download/2008164/project/2002658/data-files/c76bf107-aae0-47cb-b33a-3933c9eb4e62	Reese Embree	febff896-db40-4ac8-bcfe-5bb99a600950	Mammalia	Cetartiodactyla	Cervidae	Odocoileus	hemionus	Mule Deer	6/4/2022 23:12
2002658	2635_R_D3	02b7c9da-cca4-4153-8018-02b59b22a38b		00001586.jpg	https://app.wildlifeinsights.org/download/2008164/project/2002658/data-files/02b7c9da-cca4-4153-8018-02b59b22a38b	Reese Embree	febff896-db40-4ac8-bcfe-5bb99a600950	Mammalia	Cetartiodactyla	Cervidae	Odocoileus	hemionus	Mule Deer	8/22/2021 15:00
2002658	2635_R_D3	ec4cccb3-4879-4fd1-9b85-692c8a319477		00001437.jpg	https://app.wildlifeinsights.org/download/2008164/project/2002658/data-files/ec4cccb3-4879-4fd1-9b85-692c8a319477	Reese Embree	febff896-db40-4ac8-bcfe-5bb99a600950	Mammalia	Cetartiodactyla	Cervidae	Odocoileus	hemionus	Mule Deer	8/17/2021 18:18
2002658	2635_R_D3	ec4cccb3-4879-4fd1-9b85-692c8a319477		00001437.jpg	https://app.wildlifeinsights.org/download/2008164/project/2002658/data-files/ec4cccb3-4879-4fd1-9b85-692c8a319477	Reese Embree	febff896-db40-4ac8-bcfe-5bb99a600950	Mammalia	Cetartiodactyla	Cervidae	Odocoileus	hemionus	Mule Deer	8/17/2021 18:18
2002658	2858_2020	e8999901-faec-4061-8012-605a552d2b99		697207	https://app.wildlifeinsights.org/download/2008164/project/2002658/data-files/e8999901-faec-4061-8012-605a552d2b99	Bart Robertson	febff896-db40-4ac8-bcfe-5bb99a600950	Mammalia	Cetartiodactyla	Cervidae	Odocoileus	hemionus	Mule Deer	7/4/2020 8:17
2002658	3315_D3	a3ff7c84-dee3-4c4a-8709-e5603f4d9e3b		RCNX4182.JPG	https://app.wildlifeinsights.org/download/2008164/project/2002658/data-files/a3ff7c84-dee3-4c4a-8709-e5603f4d9e3b	Reese Embree	febff896-db40-4ac8-bcfe-5bb99a600950	Mammalia	Cetartiodactyla	Cervidae	Odocoileus	hemionus	Mule Deer	7/28/2021 8:42
2002658	1602 Road_2020	b0cfc4bf-f010-4dc5-8d55-263273f5a3c2		619846	https://app.wildlifeinsights.org/download/2008164/project/2002658/data-files/b0cfc4bf-f010-4dc5-8d55-263273f5a3c2	Michael Barrow	febff896-db40-4ac8-bcfe-5bb99a600950	Mammalia	Cetartiodactyla	Cervidae	Odocoileus	hemionus	Mule Deer	7/25/2020 6:03
2002658	1451_2020	4fcd664c-11e6-4dcd-a849-577d2b60d3bc		52240	https://app.wildlifeinsights.org/download/2008164/project/2002658/data-files/4fcd664c-11e6-4dcd-a849-577d2b60d3bc	Michael Barrow	febff896-db40-4ac8-bcfe-5bb99a600950	Mammalia	Cetartiodactyla	Cervidae	Odocoileus	hemionus	Mule Deer	6/8/2020 7:01
2002658	1451_2020	2f52825f-5452-4436-8553-b4afe1c57008		52278	https://app.wildlifeinsights.org/download/2008164/project/2002658/data-files/2f52825f-5452-4436-8553-b4afe1c57008	Michael Barrow	febff896-db40-4ac8-bcfe-5bb99a600950	Mammalia	Cetartiodactyla	Cervidae	Odocoileus	hemionus	Mule Deer	6/8/2020 7:02
2002658	9045_2020	024d38fd-bb60-4bac-9b8b-3f7b3c0de9f3		288120	https://app.wildlifeinsights.org/download/2008164/project/2002658/data-files/024d38fd-bb60-4bac-9b8b-3f7b3c0de9f3	Timber Whitehouse	febff896-db40-4ac8-bcfe-5bb99a600950	Mammalia	Cetartiodactyla	Cervidae	Odocoileus	hemionus	Mule Deer	6/25/2020 21:36
2002658	9045_2020	7b390268-6116-4328-889b-06aa513670a4		288872	https://app.wildlifeinsights.org/download/2008164/project/2002658/data-files/7b390268-6116-4328-889b-06aa513670a4	Timber Whitehouse	febff896-db40-4ac8-bcfe-5bb99a600950	Mammalia	Cetartiodactyla	Cervidae	Odocoileus	hemionus	Mule Deer	8/12/2020 21:13
2002658	9045_2020	7b390268-6116-4328-889b-06aa513670a4		288872	https://app.wildlifeinsights.org/download/2008164/project/2002658/data-files/7b390268-6116-4328-889b-06aa513670a4	Timber Whitehouse	febff896-db40-4ac8-bcfe-5bb99a600950	Mammalia	Cetartiodactyla	Cervidae	Odocoileus	hemionus	Mule Deer	8/12/2020 21:13
2002658	2929_2020	0e9dfcad-590b-4309-a5bb-19ac1988869b		706187	https://app.wildlifeinsights.org/download/2008164/project/2002658/data-files/0e9dfcad-590b-4309-a5bb-19ac1988869b	Stuart Masterman	febff896-db40-4ac8-bcfe-5bb99a600950	Mammalia	Cetartiodactyla	Cervidae	Odocoileus	hemionus	Mule Deer	6/4/2021 23:20
2002658	7395D1	2cc8f42f-0f20-43c0-8a36-b35b948c978f		IMG_4712.JPG	https://app.wildlifeinsights.org/download/2008164/project/2002658/data-files/2cc8f42f-0f20-43c0-8a36-b35b948c978f	Glen McCrae	5c7ce479-8a45-40b3-ae21-7c97dfae22f5	Mammalia	Cetartiodactyla	Cervidae	Odocoileus	virginianus	White-tailed Deer	6/9/2020 7:02
2002658	1879_2020	cdc50fdb-305e-40ec-8038-f1b944ebae35		104480	https://app.wildlifeinsights.org/download/2008164/project/2002658/data-files/cdc50fdb-305e-40ec-8038-f1b944ebae35	Michael Barrow	febff896-db40-4ac8-bcfe-5bb99a600950	Mammalia	Cetartiodactyla	Cervidae	Odocoileus	hemionus	Mule Deer	7/31/2020 6:39
2002658	2858_2020	ccc170cf-756d-4ce0-85ec-0cd7ee3e772b		694930	https://app.wildlifeinsights.org/download/2008164/project/2002658/data-files/ccc170cf-756d-4ce0-85ec-0cd7ee3e772b	Brittany Briere	febff896-db40-4ac8-bcfe-5bb99a600950	Mammalia	Cetartiodactyla	Cervidae	Odocoileus	hemionus	Mule Deer	6/1/2020 5:40
2002658	365_2020	fa132c54-6257-4441-a257-9e00fc11be6a		762406	https://app.wildlifeinsights.org/download/2008164/project/2002658/data-files/fa132c54-6257-4441-a257-9e00fc11be6a	Jim Hilland	febff896-db40-4ac8-bcfe-5bb99a600950	Mammalia	Cetartiodactyla	Cervidae	Odocoileus	hemionus	Mule Deer	8/16/2020 5:50
2002658	1e8e0844-4536-4087-ab6f-7103a04b624e	ef85d7ab-ff7a-42ca-89b2-3d3bc313c972		215178	https://app.wildlifeinsights.org/download/2008164/project/2002658/data-files/ef85d7ab-ff7a-42ca-89b2-3d3bc313c972	Timber Whitehouse	c5ce946f-8f0d-4379-992b-cc0982381f5e	Mammalia	Cetartiodactyla	Cervidae	Cervus	canadensis	Elk	8/3/2020 20:08
2002658	1e8e0844-4536-4087-ab6f-7103a04b624e	ef85d7ab-ff7a-42ca-89b2-3d3bc313c972		215178	https://app.wildlifeinsights.org/download/2008164/project/2002658/data-files/ef85d7ab-ff7a-42ca-89b2-3d3bc313c972	Timber Whitehouse	c5ce946f-8f0d-4379-992b-cc0982381f5e	Mammalia	Cetartiodactyla	Cervidae	Cervus	canadensis	Elk	8/3/2020 20:08
2002658	8335D1	8f9f3302-9885-45a4-aca3-5b1f268e1bd7		RCNX5464.JPG	https://app.wildlifeinsights.org/download/2008164/project/2002658/data-files/8f9f3302-9885-45a4-aca3-5b1f268e1bd7	Bradley O'Brien	5c7ce479-8a45-40b3-ae21-7c97dfae22f5	Mammalia	Cetartiodactyla	Cervidae	Odocoileus	virginianus	White-tailed Deer	6/13/2020 7:25
2002658	3311.1_D3	5d41ef16-cd08-45c9-80c6-62dae0a7366d		RCNX0945.JPG	https://app.wildlifeinsights.org/download/2008164/project/2002658/data-files/5d41ef16-cd08-45c9-80c6-62dae0a7366d	Glen McCrae	febff896-db40-4ac8-bcfe-5bb99a600950	Mammalia	Cetartiodactyla	Cervidae	Odocoileus	hemionus	Mule Deer	7/20/2021 20:27
2002658	8335D1	37bb5a05-85e6-4525-b6ac-765ea0795fb6		RCNX4806.JPG	https://app.wildlifeinsights.org/download/2008164/project/2002658/data-files/37bb5a05-85e6-4525-b6ac-765ea0795fb6	Bradley O'Brien	c5ce946f-8f0d-4379-992b-cc0982381f5e	Mammalia	Cetartiodactyla	Cervidae	Cervus	canadensis	Elk	6/8/2020 16:30
2002658	8335D1	37bb5a05-85e6-4525-b6ac-765ea0795fb6		RCNX4806.JPG	https://app.wildlifeinsights.org/download/2008164/project/2002658/data-files/37bb5a05-85e6-4525-b6ac-765ea0795fb6	Bradley O'Brien	c5ce946f-8f0d-4379-992b-cc0982381f5e	Mammalia	Cetartiodactyla	Cervidae	Cervus	canadensis	Elk	6/8/2020 16:30
2002658	2362_D3	7cc09298-52e3-4a1f-a60e-b29143224b0c		RCNX0240.JPG	https://app.wildlifeinsights.org/download/2008164/project/2002658/data-files/7cc09298-52e3-4a1f-a60e-b29143224b0c	Jim Hilland	febff896-db40-4ac8-bcfe-5bb99a600950	Mammalia	Cetartiodactyla	Cervidae	Odocoileus	hemionus	Mule Deer	6/27/2021 8:48
2002658	2362_D3	37a31244-ee60-41bb-a61c-8d351dafbf03		RCNX0521.JPG	https://app.wildlifeinsights.org/download/2008164/project/2002658/data-files/37a31244-ee60-41bb-a61c-8d351dafbf03	Jim Hilland	febff896-db40-4ac8-bcfe-5bb99a600950	Mammalia	Cetartiodactyla	Cervidae	Odocoileus	hemionus	Mule Deer	7/28/2021 6:49
2002658	6254_D3	e012aeca-188c-45a7-ac2f-44dcbe93b432		IMG_2953.JPG	https://app.wildlifeinsights.org/download/2008164/project/2002658/data-files/e012aeca-188c-45a7-ac2f-44dcbe93b432	Glen McCrae	febff896-db40-4ac8-bcfe-5bb99a600950	Mammalia	Cetartiodactyla	Cervidae	Odocoileus	hemionus	Mule Deer	7/13/2021 9:54
2002658	4210_2020	701a06be-26ad-44f8-963d-ef73a83cda89		797731	https://app.wildlifeinsights.org/download/2008164/project/2002658/data-files/701a06be-26ad-44f8-963d-ef73a83cda89	Kieran Braid	febff896-db40-4ac8-bcfe-5bb99a600950	Mammalia	Cetartiodactyla	Cervidae	Odocoileus	hemionus	Mule Deer	8/13/2020 5:49
2002658	1529 Road_2020	0adc94aa-1aec-41f1-9639-017e897e4f05		54591	https://app.wildlifeinsights.org/download/2008164/project/2002658/data-files/0adc94aa-1aec-41f1-9639-017e897e4f05	Glen McCrae	febff896-db40-4ac8-bcfe-5bb99a600950	Mammalia	Cetartiodactyla	Cervidae	Odocoileus	hemionus	Mule Deer	8/20/2020 20:20
2002658	4210 Road_2020	7510cfc0-fa48-4bad-b5fd-dd8d8fbeb31f		802587	https://app.wildlifeinsights.org/download/2008164/project/2002658/data-files/7510cfc0-fa48-4bad-b5fd-dd8d8fbeb31f	Kieran Braid	febff896-db40-4ac8-bcfe-5bb99a600950	Mammalia	Cetartiodactyla	Cervidae	Odocoileus	hemionus	Mule Deer	7/5/2020 5:29
2002658	3014_2020	7686d44c-f444-4b35-8c7f-b66bd83fe02f		715293	https://app.wildlifeinsights.org/download/2008164/project/2002658/data-files/7686d44c-f444-4b35-8c7f-b66bd83fe02f	Glen McCrae	febff896-db40-4ac8-bcfe-5bb99a600950	Mammalia	Cetartiodactyla	Cervidae	Odocoileus	hemionus	Mule Deer	8/22/2020 11:14
2002658	2098_2020	2439d6e7-e502-415e-bb05-6e20c76499ed		433190	https://app.wildlifeinsights.org/download/2008164/project/2002658/data-files/2439d6e7-e502-415e-bb05-6e20c76499ed	Jim Hilland	5c7ce479-8a45-40b3-ae21-7c97dfae22f5	Mammalia	Cetartiodactyla	Cervidae	Odocoileus	virginianus	White-tailed Deer	7/21/2020 7:06
2002658	3109_2020	8cfa554d-9e1b-44df-b7a0-bf5c02df3c06		473402	https://app.wildlifeinsights.org/download/2008164/project/2002658/data-files/8cfa554d-9e1b-44df-b7a0-bf5c02df3c06	Glen McCrae	febff896-db40-4ac8-bcfe-5bb99a600950	Mammalia	Cetartiodactyla	Cervidae	Odocoileus	hemionus	Mule Deer	8/25/2020 1:17
2002658	1961.1_D3	4b9a1a27-10de-42a1-9e4b-717baf1734c9		IMG_1446.JPG	https://app.wildlifeinsights.org/download/2008164/project/2002658/data-files/4b9a1a27-10de-42a1-9e4b-717baf1734c9	Glen McCrae	5c7ce479-8a45-40b3-ae21-7c97dfae22f5	Mammalia	Cetartiodactyla	Cervidae	Odocoileus	virginianus	White-tailed Deer	8/5/2021 21:09
2002658	2635 Road_2020	5682a5b2-63ec-40e5-86b9-ae07413d84d0		118904	https://app.wildlifeinsights.org/download/2008164/project/2002658/data-files/5682a5b2-63ec-40e5-86b9-ae07413d84d0	Wayn Moody	febff896-db40-4ac8-bcfe-5bb99a600950	Mammalia	Cetartiodactyla	Cervidae	Odocoileus	hemionus	Mule Deer	7/7/2020 4:18
2002658	3438_D3	afc440de-f650-42c5-8d83-d8275c4ba514		RCNX1138.JPG	https://app.wildlifeinsights.org/download/2008164/project/2002658/data-files/afc440de-f650-42c5-8d83-d8275c4ba514	Glen McCrae	febff896-db40-4ac8-bcfe-5bb99a600950	Mammalia	Cetartiodactyla	Cervidae	Odocoileus	hemionus	Mule Deer	6/28/2021 3:17
2002658	3802_D3	ae0c80d8-9ea9-4ec1-abbc-152b851082d1		RCNX0634.JPG	https://app.wildlifeinsights.org/download/2008164/project/2002658/data-files/ae0c80d8-9ea9-4ec1-abbc-152b851082d1	Wayn Moody	febff896-db40-4ac8-bcfe-5bb99a600950	Mammalia	Cetartiodactyla	Cervidae	Odocoileus	hemionus	Mule Deer	7/13/2021 21:31
2002658	8335_D3	f263c1f3-b528-4fd6-ba70-a4f8278e6871		RCNX1208.JPG	https://app.wildlifeinsights.org/download/2008164/project/2002658/data-files/f263c1f3-b528-4fd6-ba70-a4f8278e6871	Timber Whitehouse	c5ce946f-8f0d-4379-992b-cc0982381f5e	Mammalia	Cetartiodactyla	Cervidae	Cervus	canadensis	Elk	6/28/2022 19:01
2002658	8335_2020	ad64d59c-04f9-4c16-bbe6-7458dcac286e		586603	https://app.wildlifeinsights.org/download/2008164/project/2002658/data-files/ad64d59c-04f9-4c16-bbe6-7458dcac286e	Mackenzie Askin	c5ce946f-8f0d-4379-992b-cc0982381f5e	Mammalia	Cetartiodactyla	Cervidae	Cervus	canadensis	Elk	6/11/2021 17:24
2002658	8335_2020	ad64d59c-04f9-4c16-bbe6-7458dcac286e		586603	https://app.wildlifeinsights.org/download/2008164/project/2002658/data-files/ad64d59c-04f9-4c16-bbe6-7458dcac286e	Mackenzie Askin	c5ce946f-8f0d-4379-992b-cc0982381f5e	Mammalia	Cetartiodactyla	Cervidae	Cervus	canadensis	Elk	6/11/2021 17:24
2002658	8335_2020	daa8fccd-c6a2-4f34-88d1-a7503f60f392		585398	https://app.wildlifeinsights.org/download/2008164/project/2002658/data-files/daa8fccd-c6a2-4f34-88d1-a7503f60f392	Mackenzie Askin	c5ce946f-8f0d-4379-992b-cc0982381f5e	Mammalia	Cetartiodactyla	Cervidae	Cervus	canadensis	Elk	6/9/2021 10:32
2002658	2129_D3	aedf68fc-566c-43fb-be2c-ec65e3f3b91c		IMG_0278.JPG	https://app.wildlifeinsights.org/download/2008164/project/2002658/data-files/aedf68fc-566c-43fb-be2c-ec65e3f3b91c	Reese Embree	febff896-db40-4ac8-bcfe-5bb99a600950	Mammalia	Cetartiodactyla	Cervidae	Odocoileus	hemionus	Mule Deer	6/14/2021 11:13
2002658	2635_R_D3	e5b903f8-40af-461a-b7f3-9d4797fc4185		00000385.jpg	https://app.wildlifeinsights.org/download/2008164/project/2002658/data-files/e5b903f8-40af-461a-b7f3-9d4797fc4185	Reese Embree	febff896-db40-4ac8-bcfe-5bb99a600950	Mammalia	Cetartiodactyla	Cervidae	Odocoileus	hemionus	Mule Deer	6/19/2021 7:07
2002658	2635_R_D3	e5b903f8-40af-461a-b7f3-9d4797fc4185		00000385.jpg	https://app.wildlifeinsights.org/download/2008164/project/2002658/data-files/e5b903f8-40af-461a-b7f3-9d4797fc4185	Reese Embree	febff896-db40-4ac8-bcfe-5bb99a600950	Mammalia	Cetartiodactyla	Cervidae	Odocoileus	hemionus	Mule Deer	6/19/2021 7:07
2002658	8538 Road_2020	921dfe2a-266a-4dce-9e91-43cbc885bfb6		590708	https://app.wildlifeinsights.org/download/2008164/project/2002658/data-files/921dfe2a-266a-4dce-9e91-43cbc885bfb6	ashley manky	febff896-db40-4ac8-bcfe-5bb99a600950	Mammalia	Cetartiodactyla	Cervidae	Odocoileus	hemionus	Mule Deer	6/13/2020 5:33
2002658	1879_2020	061f53a9-4dea-4caf-86c0-b923251b2b12		104218	https://app.wildlifeinsights.org/download/2008164/project/2002658/data-files/061f53a9-4dea-4caf-86c0-b923251b2b12	Michael Barrow	febff896-db40-4ac8-bcfe-5bb99a600950	Mammalia	Cetartiodactyla	Cervidae	Odocoileus	hemionus	Mule Deer	7/15/2020 5:07
2002658	8868_2020	6e830a87-0dbb-4023-9d58-2928be6528fd		596530	https://app.wildlifeinsights.org/download/2008164/project/2002658/data-files/6e830a87-0dbb-4023-9d58-2928be6528fd	Brittany Briere	5c7ce479-8a45-40b3-ae21-7c97dfae22f5	Mammalia	Cetartiodactyla	Cervidae	Odocoileus	virginianus	White-tailed Deer	7/24/2020 23:38
2002658	8068_2020_R	82ebacfc-f815-4579-b68c-e1a8a0044c74		932046	https://app.wildlifeinsights.org/download/2008164/project/2002658/data-files/82ebacfc-f815-4579-b68c-e1a8a0044c74	Brenda Ewaskow	febff896-db40-4ac8-bcfe-5bb99a600950	Mammalia	Cetartiodactyla	Cervidae	Odocoileus	hemionus	Mule Deer	7/4/2020 8:45
2002658	4483.3_D3	25a08455-78db-4927-b321-1418c5ba1fc9		RCNX0431.JPG	https://app.wildlifeinsights.org/download/2008164/project/2002658/data-files/25a08455-78db-4927-b321-1418c5ba1fc9	Glen McCrae	febff896-db40-4ac8-bcfe-5bb99a600950	Mammalia	Cetartiodactyla	Cervidae	Odocoileus	hemionus	Mule Deer	7/20/2021 5:42
2002658	6717D1	b6678241-f974-4b6f-b549-8f937e5312c2		IMG_4386.JPG	https://app.wildlifeinsights.org/download/2008164/project/2002658/data-files/b6678241-f974-4b6f-b549-8f937e5312c2	Reese Embree	febff896-db40-4ac8-bcfe-5bb99a600950	Mammalia	Cetartiodactyla	Cervidae	Odocoileus	hemionus	Mule Deer	7/1/2020 7:41
2002658	6717D1	b6678241-f974-4b6f-b549-8f937e5312c2		IMG_4386.JPG	https://app.wildlifeinsights.org/download/2008164/project/2002658/data-files/b6678241-f974-4b6f-b549-8f937e5312c2	Reese Embree	febff896-db40-4ac8-bcfe-5bb99a600950	Mammalia	Cetartiodactyla	Cervidae	Odocoileus	hemionus	Mule Deer	7/1/2020 7:41
2002658	2858_D3	9cdb52f4-7bb0-4509-8355-0d24761ffadb		RCNX1142.JPG	https://app.wildlifeinsights.org/download/2008164/project/2002658/data-files/9cdb52f4-7bb0-4509-8355-0d24761ffadb	Holly Antifay	febff896-db40-4ac8-bcfe-5bb99a600950	Mammalia	Cetartiodactyla	Cervidae	Odocoileus	hemionus	Mule Deer	6/10/2021 20:32
2002658	44.1_D3	0150ed24-35ba-48ee-aa6f-a041887eaa30		RCNX0300.JPG	https://app.wildlifeinsights.org/download/2008164/project/2002658/data-files/0150ed24-35ba-48ee-aa6f-a041887eaa30	David Hay	5c7ce479-8a45-40b3-ae21-7c97dfae22f5	Mammalia	Cetartiodactyla	Cervidae	Odocoileus	virginianus	White-tailed Deer	7/4/2021 8:48
2002658	2858_D3	6692dcbc-ea43-497d-9774-5213162cc039		RCNX1306.JPG	https://app.wildlifeinsights.org/download/2008164/project/2002658/data-files/6692dcbc-ea43-497d-9774-5213162cc039	Julia Kozak	febff896-db40-4ac8-bcfe-5bb99a600950	Mammalia	Cetartiodactyla	Cervidae	Odocoileus	hemionus	Mule Deer	6/21/2021 7:33
2002658	2635.2_D3	30fad9b2-5e08-498e-a7d2-38d1b407abbd		RCNX0544.JPG	https://app.wildlifeinsights.org/download/2008164/project/2002658/data-files/30fad9b2-5e08-498e-a7d2-38d1b407abbd	Jim Hilland	febff896-db40-4ac8-bcfe-5bb99a600950	Mammalia	Cetartiodactyla	Cervidae	Odocoileus	hemionus	Mule Deer	7/10/2021 21:38
2002658	2635.2_D3	30fad9b2-5e08-498e-a7d2-38d1b407abbd		RCNX0544.JPG	https://app.wildlifeinsights.org/download/2008164/project/2002658/data-files/30fad9b2-5e08-498e-a7d2-38d1b407abbd	Jim Hilland	febff896-db40-4ac8-bcfe-5bb99a600950	Mammalia	Cetartiodactyla	Cervidae	Odocoileus	hemionus	Mule Deer	7/10/2021 21:38
2002658	2858_D3	e4dbd8e2-9af2-433d-98a8-0ce05a74fa9b		RCNX2080.JPG	https://app.wildlifeinsights.org/download/2008164/project/2002658/data-files/e4dbd8e2-9af2-433d-98a8-0ce05a74fa9b	Julia Kozak	febff896-db40-4ac8-bcfe-5bb99a600950	Mammalia	Cetartiodactyla	Cervidae	Odocoileus	hemionus	Mule Deer	8/1/2021 15:09
2002658	2858_D3	62bf2035-72a3-464c-bb08-062e34ab5707		RCNX2085.JPG	https://app.wildlifeinsights.org/download/2008164/project/2002658/data-files/62bf2035-72a3-464c-bb08-062e34ab5707	Julia Kozak	febff896-db40-4ac8-bcfe-5bb99a600950	Mammalia	Cetartiodactyla	Cervidae	Odocoileus	hemionus	Mule Deer	8/1/2021 15:09
2002658	2635.2_D3	2eb0de7b-8b46-491e-9a60-407e461e0b87		RCNX1003.JPG	https://app.wildlifeinsights.org/download/2008164/project/2002658/data-files/2eb0de7b-8b46-491e-9a60-407e461e0b87	Jim Hilland	febff896-db40-4ac8-bcfe-5bb99a600950	Mammalia	Cetartiodactyla	Cervidae	Odocoileus	hemionus	Mule Deer	8/7/2021 15:30
2002658	2635.2_D3	cb4bf777-fdf1-4b8e-8347-37332f91b1f0		RCNX0695.JPG	https://app.wildlifeinsights.org/download/2008164/project/2002658/data-files/cb4bf777-fdf1-4b8e-8347-37332f91b1f0	Jim Hilland	febff896-db40-4ac8-bcfe-5bb99a600950	Mammalia	Cetartiodactyla	Cervidae	Odocoileus	hemionus	Mule Deer	7/16/2021 5:20
2002658	23.1_D3	c0b72402-38a4-4041-b2c6-da9dccdb91e5		IMG_0099.JPG	https://app.wildlifeinsights.org/download/2008164/project/2002658/data-files/c0b72402-38a4-4041-b2c6-da9dccdb91e5	David Hay	5c7ce479-8a45-40b3-ae21-7c97dfae22f5	Mammalia	Cetartiodactyla	Cervidae	Odocoileus	virginianus	White-tailed Deer	7/2/2021 5:06
2002658	23.1_D3	34d5ec68-4fa7-428b-9abe-457a3ff9fa5f		IMG_0186.JPG	https://app.wildlifeinsights.org/download/2008164/project/2002658/data-files/34d5ec68-4fa7-428b-9abe-457a3ff9fa5f	David Hay	5c7ce479-8a45-40b3-ae21-7c97dfae22f5	Mammalia	Cetartiodactyla	Cervidae	Odocoileus	virginianus	White-tailed Deer	7/2/2021 5:12
2002658	2817.1_D3	844083b1-27a8-49b2-88c8-b5c3a86f5b2a		IMG_0453.JPG	https://app.wildlifeinsights.org/download/2008164/project/2002658/data-files/844083b1-27a8-49b2-88c8-b5c3a86f5b2a	Larisa Murdoch	febff896-db40-4ac8-bcfe-5bb99a600950	Mammalia	Cetartiodactyla	Cervidae	Odocoileus	hemionus	Mule Deer	7/12/2021 14:50
2002658	2817.1_D3	b6370b16-86f2-4724-ad83-736bfe8b2efc		IMG_1178.JPG	https://app.wildlifeinsights.org/download/2008164/project/2002658/data-files/b6370b16-86f2-4724-ad83-736bfe8b2efc	Larisa Murdoch	febff896-db40-4ac8-bcfe-5bb99a600950	Mammalia	Cetartiodactyla	Cervidae	Odocoileus	hemionus	Mule Deer	8/24/2021 6:12
2002658	2817.1_D3	0b989c60-7afa-45b0-ab24-5815ba32b669		IMG_1260.JPG	https://app.wildlifeinsights.org/download/2008164/project/2002658/data-files/0b989c60-7afa-45b0-ab24-5815ba32b669	Larisa Murdoch	febff896-db40-4ac8-bcfe-5bb99a600950	Mammalia	Cetartiodactyla	Cervidae	Odocoileus	hemionus	Mule Deer	8/31/2021 19:31
2002658	7395.1_D3	b0e1c760-0799-4ef0-a1bd-39d4a4842dce		IMG_6440.JPG	https://app.wildlifeinsights.org/download/2008164/project/2002658/data-files/b0e1c760-0799-4ef0-a1bd-39d4a4842dce	Steven Pecchia	febff896-db40-4ac8-bcfe-5bb99a600950	Mammalia	Cetartiodactyla	Cervidae	Odocoileus	hemionus	Mule Deer	6/26/2022 0:25
2002658	6810.1_D3	c4368e0c-e55b-4096-a7e3-9f2125634f47		RCNX2642.JPG	https://app.wildlifeinsights.org/download/2008164/project/2002658/data-files/c4368e0c-e55b-4096-a7e3-9f2125634f47	Reese Embree	febff896-db40-4ac8-bcfe-5bb99a600950	Mammalia	Cetartiodactyla	Cervidae	Odocoileus	hemionus	Mule Deer	7/2/2022 1:48
2002658	6810.1_D3	c4368e0c-e55b-4096-a7e3-9f2125634f47		RCNX2642.JPG	https://app.wildlifeinsights.org/download/2008164/project/2002658/data-files/c4368e0c-e55b-4096-a7e3-9f2125634f47	Reese Embree	febff896-db40-4ac8-bcfe-5bb99a600950	Mammalia	Cetartiodactyla	Cervidae	Odocoileus	hemionus	Mule Deer	7/2/2022 1:48
2002658	5009.2_D3	ebabdaa5-ca68-404e-98c5-e503b1b5a354		IMG_0059.JPG	https://app.wildlifeinsights.org/download/2008164/project/2002658/data-files/ebabdaa5-ca68-404e-98c5-e503b1b5a354	Glen McCrae	5c7ce479-8a45-40b3-ae21-7c97dfae22f5	Mammalia	Cetartiodactyla	Cervidae	Odocoileus	virginianus	White-tailed Deer	7/3/2021 20:29
2002658	2806_R_D3	b2b5d3fa-5f07-494d-bf70-a4addeb31978		01270017.JPG	https://app.wildlifeinsights.org/download/2008164/project/2002658/data-files/b2b5d3fa-5f07-494d-bf70-a4addeb31978	Reese Embree	febff896-db40-4ac8-bcfe-5bb99a600950	Mammalia	Cetartiodactyla	Cervidae	Odocoileus	hemionus	Mule Deer	7/4/2021 22:54
2002658	7603.1_D3	30793484-ee0a-44c6-b42e-fba52e42abea		IMG_0332.JPG	https://app.wildlifeinsights.org/download/2008164/project/2002658/data-files/30793484-ee0a-44c6-b42e-fba52e42abea	Reese Embree	febff896-db40-4ac8-bcfe-5bb99a600950	Mammalia	Cetartiodactyla	Cervidae	Odocoileus	hemionus	Mule Deer	7/22/2021 9:37
2002658	7603.1_D3	30793484-ee0a-44c6-b42e-fba52e42abea		IMG_0332.JPG	https://app.wildlifeinsights.org/download/2008164/project/2002658/data-files/30793484-ee0a-44c6-b42e-fba52e42abea	Reese Embree	febff896-db40-4ac8-bcfe-5bb99a600950	Mammalia	Cetartiodactyla	Cervidae	Odocoileus	hemionus	Mule Deer	7/22/2021 9:37
2002658	7603.1_D3	6ce1d59a-e72b-45e7-9f9f-43316dc757e2		IMG_0334.JPG	https://app.wildlifeinsights.org/download/2008164/project/2002658/data-files/6ce1d59a-e72b-45e7-9f9f-43316dc757e2	Reese Embree	febff896-db40-4ac8-bcfe-5bb99a600950	Mammalia	Cetartiodactyla	Cervidae	Odocoileus	hemionus	Mule Deer	7/22/2021 9:37
2002658	7603.1_D3	6ce1d59a-e72b-45e7-9f9f-43316dc757e2		IMG_0334.JPG	https://app.wildlifeinsights.org/download/2008164/project/2002658/data-files/6ce1d59a-e72b-45e7-9f9f-43316dc757e2	Reese Embree	febff896-db40-4ac8-bcfe-5bb99a600950	Mammalia	Cetartiodactyla	Cervidae	Odocoileus	hemionus	Mule Deer	7/22/2021 9:37
2002658	2635_R_D3	eba1880c-c669-46f0-af9a-4babe92faa3b		00001461.jpg	https://app.wildlifeinsights.org/download/2008164/project/2002658/data-files/eba1880c-c669-46f0-af9a-4babe92faa3b	Jim Hilland	5c7ce479-8a45-40b3-ae21-7c97dfae22f5	Mammalia	Cetartiodactyla	Cervidae	Odocoileus	virginianus	White-tailed Deer	8/19/2021 14:54
2002658	2635_R_D3	cc90b5b3-1080-4c43-9ce7-f67729981f0a		00001497.jpg	https://app.wildlifeinsights.org/download/2008164/project/2002658/data-files/cc90b5b3-1080-4c43-9ce7-f67729981f0a	Jim Hilland	5c7ce479-8a45-40b3-ae21-7c97dfae22f5	Mammalia	Cetartiodactyla	Cervidae	Odocoileus	virginianus	White-tailed Deer	8/19/2021 14:55
2002658	3975.5_D3	dc9ffa90-b9a7-4518-85e1-9a77acba7a76		RCNX0503.JPG	https://app.wildlifeinsights.org/download/2008164/project/2002658/data-files/dc9ffa90-b9a7-4518-85e1-9a77acba7a76	Glen McCrae	c5ce946f-8f0d-4379-992b-cc0982381f5e	Mammalia	Cetartiodactyla	Cervidae	Cervus	canadensis	Elk	8/6/2021 18:05
2002658	44_2020	3e54d8dc-d54f-4c34-bdf0-f3e3cb91cd5e		496448	https://app.wildlifeinsights.org/download/2008164/project/2002658/data-files/3e54d8dc-d54f-4c34-bdf0-f3e3cb91cd5e	Kieran Braid	5c7ce479-8a45-40b3-ae21-7c97dfae22f5	Mammalia	Cetartiodactyla	Cervidae	Odocoileus	virginianus	White-tailed Deer	6/7/2020 9:36
2002658	44_2020	1870e333-c8d1-4a85-a647-f5ec80e55360		496734	https://app.wildlifeinsights.org/download/2008164/project/2002658/data-files/1870e333-c8d1-4a85-a647-f5ec80e55360	Kieran Braid	c5ce946f-8f0d-4379-992b-cc0982381f5e	Mammalia	Cetartiodactyla	Cervidae	Cervus	canadensis	Elk	6/15/2020 14:28
2002658	2590.1_D3	0a6f2dee-bd29-4084-8c48-a77352fa663f		IMG_1114.JPG	https://app.wildlifeinsights.org/download/2008164/project/2002658/data-files/0a6f2dee-bd29-4084-8c48-a77352fa663f	Jim Hilland	febff896-db40-4ac8-bcfe-5bb99a600950	Mammalia	Cetartiodactyla	Cervidae	Odocoileus	hemionus	Mule Deer	8/13/2021 6:35
2002658	2590.1_R_D3	fed45a61-1956-494a-b216-d8907bbb012c		RCNX1231.JPG	https://app.wildlifeinsights.org/download/2008164/project/2002658/data-files/fed45a61-1956-494a-b216-d8907bbb012c	Timber Whitehouse	febff896-db40-4ac8-bcfe-5bb99a600950	Mammalia	Cetartiodactyla	Cervidae	Odocoileus	hemionus	Mule Deer	6/8/2021 11:09
2002658	6729D1	bfbb5efe-e789-4c02-b72a-6085cdb3fa71		RCNX4573.JPG	https://app.wildlifeinsights.org/download/2008164/project/2002658/data-files/bfbb5efe-e789-4c02-b72a-6085cdb3fa71	Glen McCrae	5c7ce479-8a45-40b3-ae21-7c97dfae22f5	Mammalia	Cetartiodactyla	Cervidae	Odocoileus	virginianus	White-tailed Deer	6/10/2020 16:44
2002658	119_D3	80cec9bd-e198-442c-91f3-1dfad3b7912f		IMG_1883.JPG	https://app.wildlifeinsights.org/download/2008164/project/2002658/data-files/80cec9bd-e198-442c-91f3-1dfad3b7912f	Glen McCrae	febff896-db40-4ac8-bcfe-5bb99a600950	Mammalia	Cetartiodactyla	Cervidae	Odocoileus	hemionus	Mule Deer	7/15/2022 14:55
2002658	2590.1_R_D3	03376a16-ebf8-4076-b3a6-6e2812d19d5a		RCNX4255.JPG	https://app.wildlifeinsights.org/download/2008164/project/2002658/data-files/03376a16-ebf8-4076-b3a6-6e2812d19d5a	Timber Whitehouse	febff896-db40-4ac8-bcfe-5bb99a600950	Mammalia	Cetartiodactyla	Cervidae	Odocoileus	hemionus	Mule Deer	7/30/2021 6:29
2002658	2590.1_R_D3	1932556d-bf72-4b01-98de-036db1dae0c0		RCNX4285.JPG	https://app.wildlifeinsights.org/download/2008164/project/2002658/data-files/1932556d-bf72-4b01-98de-036db1dae0c0	Timber Whitehouse	febff896-db40-4ac8-bcfe-5bb99a600950	Mammalia	Cetartiodactyla	Cervidae	Odocoileus	hemionus	Mule Deer	8/2/2021 8:51
2002658	2806_R_D3	9ccf0d7f-4e47-4f8d-8bdd-a8d1b90fe0f4		01300128.JPG	https://app.wildlifeinsights.org/download/2008164/project/2002658/data-files/9ccf0d7f-4e47-4f8d-8bdd-a8d1b90fe0f4	Reese Embree	febff896-db40-4ac8-bcfe-5bb99a600950	Mammalia	Cetartiodactyla	Cervidae	Odocoileus	hemionus	Mule Deer	7/7/2021 20:01
2002658	2806_R_D3	9ccf0d7f-4e47-4f8d-8bdd-a8d1b90fe0f4		01300128.JPG	https://app.wildlifeinsights.org/download/2008164/project/2002658/data-files/9ccf0d7f-4e47-4f8d-8bdd-a8d1b90fe0f4	Reese Embree	febff896-db40-4ac8-bcfe-5bb99a600950	Mammalia	Cetartiodactyla	Cervidae	Odocoileus	hemionus	Mule Deer	7/7/2021 20:01
2002658	2590.1_R_D3	c634257d-ef79-4249-aa55-f89ccdd5fb60		RCNX4780.JPG	https://app.wildlifeinsights.org/download/2008164/project/2002658/data-files/c634257d-ef79-4249-aa55-f89ccdd5fb60	Holly Antifay	febff896-db40-4ac8-bcfe-5bb99a600950	Mammalia	Cetartiodactyla	Cervidae	Odocoileus	hemionus	Mule Deer	8/20/2021 17:06
2002658	4780_D3	96687146-739c-4afc-b9a2-460a7ae129c8		IMG_0270.JPG	https://app.wildlifeinsights.org/download/2008164/project/2002658/data-files/96687146-739c-4afc-b9a2-460a7ae129c8	Glen McCrae	febff896-db40-4ac8-bcfe-5bb99a600950	Mammalia	Cetartiodactyla	Cervidae	Odocoileus	hemionus	Mule Deer	8/4/2021 22:32
2002658	4210_2020	b1508710-b609-433a-b5c4-9f109c2e4f6c		797383	https://app.wildlifeinsights.org/download/2008164/project/2002658/data-files/b1508710-b609-433a-b5c4-9f109c2e4f6c	Kieran Braid	febff896-db40-4ac8-bcfe-5bb99a600950	Mammalia	Cetartiodactyla	Cervidae	Odocoileus	hemionus	Mule Deer	7/29/2020 5:09
2002658	600.1_D3	293432fb-7ff9-4624-bbd6-58a25535bfd3		IMG_0232.JPG	https://app.wildlifeinsights.org/download/2008164/project/2002658/data-files/293432fb-7ff9-4624-bbd6-58a25535bfd3	David Hay	5c7ce479-8a45-40b3-ae21-7c97dfae22f5	Mammalia	Cetartiodactyla	Cervidae	Odocoileus	virginianus	White-tailed Deer	7/5/2021 5:50
2002658	600.1_D3	286f8664-5ddd-41a9-b4d6-15bb1f992dc2		IMG_0731.JPG	https://app.wildlifeinsights.org/download/2008164/project/2002658/data-files/286f8664-5ddd-41a9-b4d6-15bb1f992dc2	David Hay	c5ce946f-8f0d-4379-992b-cc0982381f5e	Mammalia	Cetartiodactyla	Cervidae	Cervus	canadensis	Elk	7/24/2021 8:05
2002658	23.1_D3	fa852c14-daf3-4bbe-9147-cf7503933522		IMG_0829.JPG	https://app.wildlifeinsights.org/download/2008164/project/2002658/data-files/fa852c14-daf3-4bbe-9147-cf7503933522	David Hay	5c7ce479-8a45-40b3-ae21-7c97dfae22f5	Mammalia	Cetartiodactyla	Cervidae	Odocoileus	virginianus	White-tailed Deer	8/15/2021 8:46
2002658	1024.2 _D3	113a0166-c09e-4b5f-bc60-08f726fb83a8		IMG_0441.JPG	https://app.wildlifeinsights.org/download/2008164/project/2002658/data-files/113a0166-c09e-4b5f-bc60-08f726fb83a8	David Hay	5c7ce479-8a45-40b3-ae21-7c97dfae22f5	Mammalia	Cetartiodactyla	Cervidae	Odocoileus	virginianus	White-tailed Deer	8/1/2021 20:06
2002658	1024.2 _D3	bb6cac5c-acfa-4d5d-bb92-b10900ca936d		IMG_0894.JPG	https://app.wildlifeinsights.org/download/2008164/project/2002658/data-files/bb6cac5c-acfa-4d5d-bb92-b10900ca936d	David Hay	5c7ce479-8a45-40b3-ae21-7c97dfae22f5	Mammalia	Cetartiodactyla	Cervidae	Odocoileus	virginianus	White-tailed Deer	8/5/2021 20:59
2002658	1024.2 _D3	0dbc2718-2a86-4006-b8a7-d1dc95b75532		IMG_0982.JPG	https://app.wildlifeinsights.org/download/2008164/project/2002658/data-files/0dbc2718-2a86-4006-b8a7-d1dc95b75532	David Hay	5c7ce479-8a45-40b3-ae21-7c97dfae22f5	Mammalia	Cetartiodactyla	Cervidae	Odocoileus	virginianus	White-tailed Deer	8/6/2021 3:12
2002658	1024.2 _D3	4f1e9226-902d-4521-939f-49d3eb3d98ce		IMG_1530.JPG	https://app.wildlifeinsights.org/download/2008164/project/2002658/data-files/4f1e9226-902d-4521-939f-49d3eb3d98ce	David Hay	5c7ce479-8a45-40b3-ae21-7c97dfae22f5	Mammalia	Cetartiodactyla	Cervidae	Odocoileus	virginianus	White-tailed Deer	8/21/2021 9:15
2002658	23.1_D3	53d5c659-6496-4f50-8a90-04d08d1446a5		IMG_0945.JPG	https://app.wildlifeinsights.org/download/2008164/project/2002658/data-files/53d5c659-6496-4f50-8a90-04d08d1446a5	David Hay	5c7ce479-8a45-40b3-ae21-7c97dfae22f5	Mammalia	Cetartiodactyla	Cervidae	Odocoileus	virginianus	White-tailed Deer	8/26/2021 6:04
2002658	634.1_D3	41996992-4e9f-4ff3-a290-e305c6dbc4d6		IMG_2504.JPG	https://app.wildlifeinsights.org/download/2008164/project/2002658/data-files/41996992-4e9f-4ff3-a290-e305c6dbc4d6	Kieran Braid	5c7ce479-8a45-40b3-ae21-7c97dfae22f5	Mammalia	Cetartiodactyla	Cervidae	Odocoileus	virginianus	White-tailed Deer	6/1/2022 17:01
2002658	8637_2020	82c40497-24db-4a3c-9228-25a64437d8f8		260766	https://app.wildlifeinsights.org/download/2008164/project/2002658/data-files/82c40497-24db-4a3c-9228-25a64437d8f8	Kieran Braid	febff896-db40-4ac8-bcfe-5bb99a600950	Mammalia	Cetartiodactyla	Cervidae	Odocoileus	hemionus	Mule Deer	6/21/2021 21:42
2002658	931_2020	fe912419-354f-41ac-95c6-36d79c895b1f		962901	https://app.wildlifeinsights.org/download/2008164/project/2002658/data-files/fe912419-354f-41ac-95c6-36d79c895b1f	Kieran Braid	febff896-db40-4ac8-bcfe-5bb99a600950	Mammalia	Cetartiodactyla	Cervidae	Odocoileus	hemionus	Mule Deer	8/11/2020 7:41
2002658	931_2020	13051aa5-bb67-411c-ac7d-bfe2fc7b7d0a		962980	https://app.wildlifeinsights.org/download/2008164/project/2002658/data-files/13051aa5-bb67-411c-ac7d-bfe2fc7b7d0a	Kieran Braid	febff896-db40-4ac8-bcfe-5bb99a600950	Mammalia	Cetartiodactyla	Cervidae	Odocoileus	hemionus	Mule Deer	8/30/2020 7:19
2002658	9341_2020	ec81d7e5-a960-4f1d-8202-aad5199df000		315338	https://app.wildlifeinsights.org/download/2008164/project/2002658/data-files/ec81d7e5-a960-4f1d-8202-aad5199df000	David Hay	febff896-db40-4ac8-bcfe-5bb99a600950	Mammalia	Cetartiodactyla	Cervidae	Odocoileus	hemionus	Mule Deer	7/2/2020 16:29
2002658	7774_D3	c6199b47-caca-4381-b4cf-d39f0a2bfcbb		IMG_6111.JPG	https://app.wildlifeinsights.org/download/2008164/project/2002658/data-files/c6199b47-caca-4381-b4cf-d39f0a2bfcbb	Reese Embree	febff896-db40-4ac8-bcfe-5bb99a600950	Mammalia	Cetartiodactyla	Cervidae	Odocoileus	hemionus	Mule Deer	7/21/2022 22:20
2002658	2806_R_D3	5db3332f-e8f9-4a19-b934-fbf887676829		01110099.JPG	https://app.wildlifeinsights.org/download/2008164/project/2002658/data-files/5db3332f-e8f9-4a19-b934-fbf887676829	Reese Embree	febff896-db40-4ac8-bcfe-5bb99a600950	Mammalia	Cetartiodactyla	Cervidae	Odocoileus	hemionus	Mule Deer	6/19/2021 8:23
2002658	2806_R_D3	a7fdc71a-fb8f-4723-ad8a-9460ce09b420		01140313.JPG	https://app.wildlifeinsights.org/download/2008164/project/2002658/data-files/a7fdc71a-fb8f-4723-ad8a-9460ce09b420	Reese Embree	febff896-db40-4ac8-bcfe-5bb99a600950	Mammalia	Cetartiodactyla	Cervidae	Odocoileus	hemionus	Mule Deer	6/22/2021 7:34
2002658	6852.1_D3	619fa6bd-c827-47c3-a30e-714b8074aa54		IMG_0187.JPG	https://app.wildlifeinsights.org/download/2008164/project/2002658/data-files/619fa6bd-c827-47c3-a30e-714b8074aa54	Brenda Ewaskow	c5ce946f-8f0d-4379-992b-cc0982381f5e	Mammalia	Cetartiodactyla	Cervidae	Cervus	canadensis	Elk	7/6/2021 4:14
2002658	3014_D3	2ed27fb9-5b15-45c3-ad83-db44dbbce816		IMG_2003.JPG	https://app.wildlifeinsights.org/download/2008164/project/2002658/data-files/2ed27fb9-5b15-45c3-ad83-db44dbbce816	Reese Embree	febff896-db40-4ac8-bcfe-5bb99a600950	Mammalia	Cetartiodactyla	Cervidae	Odocoileus	hemionus	Mule Deer	8/18/2021 6:44
2002658	3014_D3	82b98665-0407-4234-9512-7ecafd6d7ae8		IMG_2010.JPG	https://app.wildlifeinsights.org/download/2008164/project/2002658/data-files/82b98665-0407-4234-9512-7ecafd6d7ae8	Reese Embree	febff896-db40-4ac8-bcfe-5bb99a600950	Mammalia	Cetartiodactyla	Cervidae	Odocoileus	hemionus	Mule Deer	8/18/2021 6:45
2002658	10444_D1	70c9f476-1010-4096-9829-1f234d076f4e		IMG_1829.JPG	https://app.wildlifeinsights.org/download/2008164/project/2002658/data-files/70c9f476-1010-4096-9829-1f234d076f4e	Marcus Lunt	febff896-db40-4ac8-bcfe-5bb99a600950	Mammalia	Cetartiodactyla	Cervidae	Odocoileus	hemionus	Mule Deer	7/14/2020 7:12
2002658	1204_2020	f09ab677-c2af-4a9c-abc7-c50ddec2e7f2		26181	https://app.wildlifeinsights.org/download/2008164/project/2002658/data-files/f09ab677-c2af-4a9c-abc7-c50ddec2e7f2	Glen McCrae	febff896-db40-4ac8-bcfe-5bb99a600950	Mammalia	Cetartiodactyla	Cervidae	Odocoileus	hemionus	Mule Deer	7/27/2020 22:00
2002658	3011_D3	0cef2233-a515-40a5-afe9-eb0f1de11d42		RCNX0909.JPG	https://app.wildlifeinsights.org/download/2008164/project/2002658/data-files/0cef2233-a515-40a5-afe9-eb0f1de11d42	Reese Embree	febff896-db40-4ac8-bcfe-5bb99a600950	Mammalia	Cetartiodactyla	Cervidae	Odocoileus	hemionus	Mule Deer	7/29/2021 0:33
2002658	8538_R_D3	37ffda2e-12b7-4d89-8b49-f67c0b62a76c		06270476.JPG	https://app.wildlifeinsights.org/download/2008164/project/2002658/data-files/37ffda2e-12b7-4d89-8b49-f67c0b62a76c	Reese Embree	febff896-db40-4ac8-bcfe-5bb99a600950	Mammalia	Cetartiodactyla	Cervidae	Odocoileus	hemionus	Mule Deer	6/27/2021 23:10
2002658	8538_R_D3	37ffda2e-12b7-4d89-8b49-f67c0b62a76c		06270476.JPG	https://app.wildlifeinsights.org/download/2008164/project/2002658/data-files/37ffda2e-12b7-4d89-8b49-f67c0b62a76c	Reese Embree	febff896-db40-4ac8-bcfe-5bb99a600950	Mammalia	Cetartiodactyla	Cervidae	Odocoileus	hemionus	Mule Deer	6/27/2021 23:10
2002658	8538_R_D3	3781bb2a-8d45-4638-be86-54a590c3c841		06270470.JPG	https://app.wildlifeinsights.org/download/2008164/project/2002658/data-files/3781bb2a-8d45-4638-be86-54a590c3c841	Reese Embree	febff896-db40-4ac8-bcfe-5bb99a600950	Mammalia	Cetartiodactyla	Cervidae	Odocoileus	hemionus	Mule Deer	6/27/2021 6:06
2002658	8538_R_D3	3781bb2a-8d45-4638-be86-54a590c3c841		06270470.JPG	https://app.wildlifeinsights.org/download/2008164/project/2002658/data-files/3781bb2a-8d45-4638-be86-54a590c3c841	Reese Embree	febff896-db40-4ac8-bcfe-5bb99a600950	Mammalia	Cetartiodactyla	Cervidae	Odocoileus	hemionus	Mule Deer	6/27/2021 6:06
2002658	8538_R_D3	c98b69e0-d18c-4afe-ad87-e42827e1f4ae		07020530.JPG	https://app.wildlifeinsights.org/download/2008164/project/2002658/data-files/c98b69e0-d18c-4afe-ad87-e42827e1f4ae	Reese Embree	febff896-db40-4ac8-bcfe-5bb99a600950	Mammalia	Cetartiodactyla	Cervidae	Odocoileus	hemionus	Mule Deer	7/2/2021 4:50
2002658	8538_R_D3	c98b69e0-d18c-4afe-ad87-e42827e1f4ae		07020530.JPG	https://app.wildlifeinsights.org/download/2008164/project/2002658/data-files/c98b69e0-d18c-4afe-ad87-e42827e1f4ae	Reese Embree	febff896-db40-4ac8-bcfe-5bb99a600950	Mammalia	Cetartiodactyla	Cervidae	Odocoileus	hemionus	Mule Deer	7/2/2021 4:50
2002658	8538_R_D3	6b1704eb-1fa2-4da9-a0ec-beb91b98c289		07180008.JPG	https://app.wildlifeinsights.org/download/2008164/project/2002658/data-files/6b1704eb-1fa2-4da9-a0ec-beb91b98c289	Reese Embree	febff896-db40-4ac8-bcfe-5bb99a600950	Mammalia	Cetartiodactyla	Cervidae	Odocoileus	hemionus	Mule Deer	7/18/2021 4:34
2002658	8538_R_D3	2d92bbd9-1762-4222-a255-8cded80331ed		08070253.JPG	https://app.wildlifeinsights.org/download/2008164/project/2002658/data-files/2d92bbd9-1762-4222-a255-8cded80331ed	Reese Embree	febff896-db40-4ac8-bcfe-5bb99a600950	Mammalia	Cetartiodactyla	Cervidae	Odocoileus	hemionus	Mule Deer	8/7/2021 21:44
2002658	9192_D3	6038e137-7aa6-4507-b1b6-fc4202eb62da		RCNX0366.JPG	https://app.wildlifeinsights.org/download/2008164/project/2002658/data-files/6038e137-7aa6-4507-b1b6-fc4202eb62da	Reese Embree	febff896-db40-4ac8-bcfe-5bb99a600950	Mammalia	Cetartiodactyla	Cervidae	Odocoileus	hemionus	Mule Deer	6/25/2021 20:44
2002658	6717.4_D3	b64cd8b0-238f-4be5-8f83-4229dfc988ee		IMG_1937.JPG	https://app.wildlifeinsights.org/download/2008164/project/2002658/data-files/b64cd8b0-238f-4be5-8f83-4229dfc988ee	Michael Barrow	5c7ce479-8a45-40b3-ae21-7c97dfae22f5	Mammalia	Cetartiodactyla	Cervidae	Odocoileus	virginianus	White-tailed Deer	6/20/2022 4:30
2002658	1262_2020	abe64818-0aa0-49d3-bb56-fc78633c553c		344528	https://app.wildlifeinsights.org/download/2008164/project/2002658/data-files/abe64818-0aa0-49d3-bb56-fc78633c553c	Glen McCrae	5c7ce479-8a45-40b3-ae21-7c97dfae22f5	Mammalia	Cetartiodactyla	Cervidae	Odocoileus	virginianus	White-tailed Deer	6/4/2020 14:00
2002658	1262_2020	4a250c2f-f8be-400b-86a4-8d2e047c0a67		345110	https://app.wildlifeinsights.org/download/2008164/project/2002658/data-files/4a250c2f-f8be-400b-86a4-8d2e047c0a67	Glen McCrae	5c7ce479-8a45-40b3-ae21-7c97dfae22f5	Mammalia	Cetartiodactyla	Cervidae	Odocoileus	virginianus	White-tailed Deer	7/12/2020 20:20
2002658	10015.1_D3	7338890b-6e0e-4334-95d1-5a8dc676f9db		RCNX0394.JPG	https://app.wildlifeinsights.org/download/2008164/project/2002658/data-files/7338890b-6e0e-4334-95d1-5a8dc676f9db	Glen McCrae	c5ce946f-8f0d-4379-992b-cc0982381f5e	Mammalia	Cetartiodactyla	Cervidae	Cervus	canadensis	Elk	7/26/2021 21:06
2002658	10015.1_D3	4304e229-22cd-4465-bf25-72fcb87a5827		RCNX0412.JPG	https://app.wildlifeinsights.org/download/2008164/project/2002658/data-files/4304e229-22cd-4465-bf25-72fcb87a5827	Glen McCrae	c5ce946f-8f0d-4379-992b-cc0982381f5e	Mammalia	Cetartiodactyla	Cervidae	Cervus	canadensis	Elk	7/27/2021 4:54
2002658	1842_D3	db945e5a-ffce-4445-998a-5b49e5387796		IMG_1332.JPG	https://app.wildlifeinsights.org/download/2008164/project/2002658/data-files/db945e5a-ffce-4445-998a-5b49e5387796	Glen McCrae	5c7ce479-8a45-40b3-ae21-7c97dfae22f5	Mammalia	Cetartiodactyla	Cervidae	Odocoileus	virginianus	White-tailed Deer	7/30/2021 21:17
2002658	1842_D3	a6b368a6-daa4-4ab6-9830-cab23830d2d5		IMG_1354.JPG	https://app.wildlifeinsights.org/download/2008164/project/2002658/data-files/a6b368a6-daa4-4ab6-9830-cab23830d2d5	Glen McCrae	5c7ce479-8a45-40b3-ae21-7c97dfae22f5	Mammalia	Cetartiodactyla	Cervidae	Odocoileus	virginianus	White-tailed Deer	7/30/2021 21:17
2002658	7255_D3	c3a1bad6-8249-4165-ad11-ab7edf77873c		IMG_0085.JPG	https://app.wildlifeinsights.org/download/2008164/project/2002658/data-files/c3a1bad6-8249-4165-ad11-ab7edf77873c	Michael Barrow	febff896-db40-4ac8-bcfe-5bb99a600950	Mammalia	Cetartiodactyla	Cervidae	Odocoileus	hemionus	Mule Deer	6/19/2021 6:38
2002658	6086_D3	9f86ab41-a81d-4543-bfae-6a99e0963001		IMG_0318.JPG	https://app.wildlifeinsights.org/download/2008164/project/2002658/data-files/9f86ab41-a81d-4543-bfae-6a99e0963001	Glen McCrae	c5ce946f-8f0d-4379-992b-cc0982381f5e	Mammalia	Cetartiodactyla	Cervidae	Cervus	canadensis	Elk	7/31/2021 7:09
2002658	6249.3_D3	5aef1b15-7f3d-4cf1-8d96-55f6f538ee8d		IMG_0878.JPG	https://app.wildlifeinsights.org/download/2008164/project/2002658/data-files/5aef1b15-7f3d-4cf1-8d96-55f6f538ee8d	Glen McCrae	febff896-db40-4ac8-bcfe-5bb99a600950	Mammalia	Cetartiodactyla	Cervidae	Odocoileus	hemionus	Mule Deer	6/6/2021 18:50
2002658	9239.1_D3_R	fb389578-7bc8-4b4b-99b3-79b19f2c1785		01250017.JPG	https://app.wildlifeinsights.org/download/2008164/project/2002658/data-files/fb389578-7bc8-4b4b-99b3-79b19f2c1785	Jim Hilland	febff896-db40-4ac8-bcfe-5bb99a600950	Mammalia	Cetartiodactyla	Cervidae	Odocoileus	hemionus	Mule Deer	7/21/2021 3:57
2002658	6249.3_D3	ab2aca6d-9dba-4c94-846e-d51d9ba82c9d		IMG_1384.JPG	https://app.wildlifeinsights.org/download/2008164/project/2002658/data-files/ab2aca6d-9dba-4c94-846e-d51d9ba82c9d	Reese Embree	febff896-db40-4ac8-bcfe-5bb99a600950	Mammalia	Cetartiodactyla	Cervidae	Odocoileus	hemionus	Mule Deer	7/9/2021 1:33
2002658	6249.3_D3	85d1a13c-d5a0-4605-b8f4-4f76a5f3f7f1		IMG_2236.JPG	https://app.wildlifeinsights.org/download/2008164/project/2002658/data-files/85d1a13c-d5a0-4605-b8f4-4f76a5f3f7f1	Glen McCrae	5c7ce479-8a45-40b3-ae21-7c97dfae22f5	Mammalia	Cetartiodactyla	Cervidae	Odocoileus	virginianus	White-tailed Deer	8/31/2021 3:02
2002658	6249.3_D3	14742710-40a6-430b-84ab-fc2c24d1cef8		IMG_1813.JPG	https://app.wildlifeinsights.org/download/2008164/project/2002658/data-files/14742710-40a6-430b-84ab-fc2c24d1cef8	Glen McCrae	febff896-db40-4ac8-bcfe-5bb99a600950	Mammalia	Cetartiodactyla	Cervidae	Odocoileus	hemionus	Mule Deer	8/19/2021 21:31
2002658	6249.3_D3	1e8a232c-f384-4f04-a1e9-b2c4aa240a17		IMG_1345.JPG	https://app.wildlifeinsights.org/download/2008164/project/2002658/data-files/1e8a232c-f384-4f04-a1e9-b2c4aa240a17	Glen McCrae	c5ce946f-8f0d-4379-992b-cc0982381f5e	Mammalia	Cetartiodactyla	Cervidae	Cervus	canadensis	Elk	7/8/2021 6:20
2002658	6249.3_D3	3e32603a-65ce-41a7-a06c-9d82a5e2080a		IMG_1942.JPG	https://app.wildlifeinsights.org/download/2008164/project/2002658/data-files/3e32603a-65ce-41a7-a06c-9d82a5e2080a	Glen McCrae	5c7ce479-8a45-40b3-ae21-7c97dfae22f5	Mammalia	Cetartiodactyla	Cervidae	Odocoileus	virginianus	White-tailed Deer	8/25/2021 23:03
2002658	6249.3_D3	1fc7bf17-156d-4d69-8f25-1ae8a0aea16c		IMG_2000.JPG	https://app.wildlifeinsights.org/download/2008164/project/2002658/data-files/1fc7bf17-156d-4d69-8f25-1ae8a0aea16c	Glen McCrae	5c7ce479-8a45-40b3-ae21-7c97dfae22f5	Mammalia	Cetartiodactyla	Cervidae	Odocoileus	virginianus	White-tailed Deer	8/28/2021 5:40
2002658	6249.3_D3	33ace247-d9fb-46cc-9a20-a45fec30f1ba		IMG_4146.JPG	https://app.wildlifeinsights.org/download/2008164/project/2002658/data-files/33ace247-d9fb-46cc-9a20-a45fec30f1ba	Glen McCrae	c5ce946f-8f0d-4379-992b-cc0982381f5e	Mammalia	Cetartiodactyla	Cervidae	Cervus	canadensis	Elk	6/11/2022 5:11
2002658	6594.4_D3	7078b7ad-e0b0-421e-8d7a-ecb60a313d1f		IMG_0271.JPG	https://app.wildlifeinsights.org/download/2008164/project/2002658/data-files/7078b7ad-e0b0-421e-8d7a-ecb60a313d1f	Michael Barrow	5c7ce479-8a45-40b3-ae21-7c97dfae22f5	Mammalia	Cetartiodactyla	Cervidae	Odocoileus	virginianus	White-tailed Deer	6/10/2021 10:10
2002658	6594.4_D3	63e598b8-34ce-4f08-8b52-4ef7a302e3fe		IMG_0425.JPG	https://app.wildlifeinsights.org/download/2008164/project/2002658/data-files/63e598b8-34ce-4f08-8b52-4ef7a302e3fe	Michael Barrow	febff896-db40-4ac8-bcfe-5bb99a600950	Mammalia	Cetartiodactyla	Cervidae	Odocoileus	hemionus	Mule Deer	7/11/2021 21:07
2002658	7774_D3	f53d7bc1-01c8-45f0-b191-704aacff1a09		IMG_4851.JPG	https://app.wildlifeinsights.org/download/2008164/project/2002658/data-files/f53d7bc1-01c8-45f0-b191-704aacff1a09	Kieran Braid	febff896-db40-4ac8-bcfe-5bb99a600950	Mammalia	Cetartiodactyla	Cervidae	Odocoileus	hemionus	Mule Deer	6/25/2022 4:41
2002658	7774_D3	f53d7bc1-01c8-45f0-b191-704aacff1a09		IMG_4851.JPG	https://app.wildlifeinsights.org/download/2008164/project/2002658/data-files/f53d7bc1-01c8-45f0-b191-704aacff1a09	Kieran Braid	febff896-db40-4ac8-bcfe-5bb99a600950	Mammalia	Cetartiodactyla	Cervidae	Odocoileus	hemionus	Mule Deer	6/25/2022 4:41
2002658	8335_D3	c5dd10f8-ffde-4d71-860e-07601d463fd8		RCNX7460.JPG	https://app.wildlifeinsights.org/download/2008164/project/2002658/data-files/c5dd10f8-ffde-4d71-860e-07601d463fd8	Aidan Otto	c5ce946f-8f0d-4379-992b-cc0982381f5e	Mammalia	Cetartiodactyla	Cervidae	Cervus	canadensis	Elk	6/15/2022 19:09
2002658	8335_D3	43531efc-38bd-476f-8099-ffad7c6d176c		RCNX5981.JPG	https://app.wildlifeinsights.org/download/2008164/project/2002658/data-files/43531efc-38bd-476f-8099-ffad7c6d176c	Timber Whitehouse	c5ce946f-8f0d-4379-992b-cc0982381f5e	Mammalia	Cetartiodactyla	Cervidae	Cervus	canadensis	Elk	6/4/2022 14:40
2002658	8335_D3	3255018a-db98-465d-b429-b96efcede58f		RCNX9004.JPG	https://app.wildlifeinsights.org/download/2008164/project/2002658/data-files/3255018a-db98-465d-b429-b96efcede58f	Cynthia Kielpinski	3e4fac86-1e90-403c-b798-c20a93df373c	Mammalia	Cetartiodactyla	Cervidae	Cervus	canadensis	Elk	6/21/2022 20:16
2002658	8335_D3	576586e6-bb31-4d85-848b-b8457014e199		RCNX0546.JPG	https://app.wildlifeinsights.org/download/2008164/project/2002658/data-files/576586e6-bb31-4d85-848b-b8457014e199	Timber Whitehouse	c5ce946f-8f0d-4379-992b-cc0982381f5e	Mammalia	Cetartiodactyla	Cervidae	Cervus	canadensis	Elk	6/27/2022 19:47
2002658	8335_D3	bdc49d29-a170-4984-b893-8ddd26145ee2		RCNX0630.JPG	https://app.wildlifeinsights.org/download/2008164/project/2002658/data-files/bdc49d29-a170-4984-b893-8ddd26145ee2	Cynthia Kielpinski	3e4fac86-1e90-403c-b798-c20a93df373c	Mammalia	Cetartiodactyla	Cervidae	Cervus	canadensis	Elk	6/27/2022 20:04
2002658	8335_D3	bdc49d29-a170-4984-b893-8ddd26145ee2		RCNX0630.JPG	https://app.wildlifeinsights.org/download/2008164/project/2002658/data-files/bdc49d29-a170-4984-b893-8ddd26145ee2	Cynthia Kielpinski	3e4fac86-1e90-403c-b798-c20a93df373c	Mammalia	Cetartiodactyla	Cervidae	Cervus	canadensis	Elk	6/27/2022 20:04
2002658	8335_D3	43532389-50a9-48e8-996a-6606e99abdca		RCNX1644.JPG	https://app.wildlifeinsights.org/download/2008164/project/2002658/data-files/43532389-50a9-48e8-996a-6606e99abdca	Brandon Daum	c5ce946f-8f0d-4379-992b-cc0982381f5e	Mammalia	Cetartiodactyla	Cervidae	Cervus	canadensis	Elk	7/6/2022 6:09
2002658	8335_D3	d59f328c-1bb3-47fd-9f0b-5f728d883635		RCNX0958.JPG	https://app.wildlifeinsights.org/download/2008164/project/2002658/data-files/d59f328c-1bb3-47fd-9f0b-5f728d883635	Cynthia Kielpinski	3e4fac86-1e90-403c-b798-c20a93df373c	Mammalia	Cetartiodactyla	Cervidae	Cervus	canadensis	Elk	6/28/2022 18:09
2002658	8335_D3	3afe1654-3d18-42e7-b145-9fa21902a0a7		RCNX1733.JPG	https://app.wildlifeinsights.org/download/2008164/project/2002658/data-files/3afe1654-3d18-42e7-b145-9fa21902a0a7	Brandon Daum	c5ce946f-8f0d-4379-992b-cc0982381f5e	Mammalia	Cetartiodactyla	Cervidae	Cervus	canadensis	Elk	7/6/2022 10:15
2002658	8868.1_D3	8b2ee7ff-7a17-4e65-ab77-15762ff2a62c		RCNX0618.JPG	https://app.wildlifeinsights.org/download/2008164/project/2002658/data-files/8b2ee7ff-7a17-4e65-ab77-15762ff2a62c	Amy Chaulk	febff896-db40-4ac8-bcfe-5bb99a600950	Mammalia	Cetartiodactyla	Cervidae	Odocoileus	hemionus	Mule Deer	8/31/2021 22:57
2002658	10015.1_D3	1ee406f1-5ef0-4998-9e0d-b1332a5108f1		RCNX0546.JPG	https://app.wildlifeinsights.org/download/2008164/project/2002658/data-files/1ee406f1-5ef0-4998-9e0d-b1332a5108f1	Glen McCrae	febff896-db40-4ac8-bcfe-5bb99a600950	Mammalia	Cetartiodactyla	Cervidae	Odocoileus	hemionus	Mule Deer	8/7/2021 18:48
2002658	9813.1_D3	d74d7943-aaaa-4cb4-ae3f-423d7462d45f		RCNX1130.JPG	https://app.wildlifeinsights.org/download/2008164/project/2002658/data-files/d74d7943-aaaa-4cb4-ae3f-423d7462d45f	Cynthia Kielpinski	3e4fac86-1e90-403c-b798-c20a93df373c	Mammalia	Cetartiodactyla	Cervidae	Cervus	canadensis	Elk	8/25/2021 1:12
2002658	108.1_D3	8717e3c7-cb0f-454f-9720-24e117802e11		IMG_1417.JPG	https://app.wildlifeinsights.org/download/2008164/project/2002658/data-files/8717e3c7-cb0f-454f-9720-24e117802e11	Glen McCrae	febff896-db40-4ac8-bcfe-5bb99a600950	Mammalia	Cetartiodactyla	Cervidae	Odocoileus	hemionus	Mule Deer	7/27/2021 6:23
2002658	8448.1_D3	18fb9054-e9b8-45b6-a87b-0a13cf079516		RCNX0745.JPG	https://app.wildlifeinsights.org/download/2008164/project/2002658/data-files/18fb9054-e9b8-45b6-a87b-0a13cf079516	Timber Whitehouse	febff896-db40-4ac8-bcfe-5bb99a600950	Mammalia	Cetartiodactyla	Cervidae	Odocoileus	hemionus	Mule Deer	8/29/2021 8:11
2002658	8448.1_D3	18fb9054-e9b8-45b6-a87b-0a13cf079516		RCNX0745.JPG	https://app.wildlifeinsights.org/download/2008164/project/2002658/data-files/18fb9054-e9b8-45b6-a87b-0a13cf079516	Timber Whitehouse	febff896-db40-4ac8-bcfe-5bb99a600950	Mammalia	Cetartiodactyla	Cervidae	Odocoileus	hemionus	Mule Deer	8/29/2021 8:11
2002658	2858_D3	7542c531-a9c3-4d95-acef-2497247854fd		RCNX0864.JPG	https://app.wildlifeinsights.org/download/2008164/project/2002658/data-files/7542c531-a9c3-4d95-acef-2497247854fd	Reese Embree	febff896-db40-4ac8-bcfe-5bb99a600950	Mammalia	Cetartiodactyla	Cervidae	Odocoileus	hemionus	Mule Deer	6/1/2021 5:00
2002658	2858_D3	55a06edf-01fc-40b1-9a10-c708573e2d24		RCNX0908.JPG	https://app.wildlifeinsights.org/download/2008164/project/2002658/data-files/55a06edf-01fc-40b1-9a10-c708573e2d24	Reese Embree	febff896-db40-4ac8-bcfe-5bb99a600950	Mammalia	Cetartiodactyla	Cervidae	Odocoileus	hemionus	Mule Deer	6/4/2021 2:13
2002658	7406.3_D3	ec246379-8bc0-47ba-b88f-d0a1b3feb63d		IMG_4363.JPG	https://app.wildlifeinsights.org/download/2008164/project/2002658/data-files/ec246379-8bc0-47ba-b88f-d0a1b3feb63d	Michael Barrow	5c7ce479-8a45-40b3-ae21-7c97dfae22f5	Mammalia	Cetartiodactyla	Cervidae	Odocoileus	virginianus	White-tailed Deer	6/16/2021 22:43
2002658	7749_D3	0edbedfe-9072-4412-8b7e-63f5375e39cb		IMG_0808.JPG	https://app.wildlifeinsights.org/download/2008164/project/2002658/data-files/0edbedfe-9072-4412-8b7e-63f5375e39cb	Glen McCrae	5c7ce479-8a45-40b3-ae21-7c97dfae22f5	Mammalia	Cetartiodactyla	Cervidae	Odocoileus	virginianus	White-tailed Deer	7/7/2021 3:23
2002658	2861.1_D3	836c04e2-620e-4466-a19a-37f68dfc85a0		IMG_0639.JPG	https://app.wildlifeinsights.org/download/2008164/project/2002658/data-files/836c04e2-620e-4466-a19a-37f68dfc85a0	Reese Embree	febff896-db40-4ac8-bcfe-5bb99a600950	Mammalia	Cetartiodactyla	Cervidae	Odocoileus	hemionus	Mule Deer	6/16/2021 1:22
2002658	2861.1_D3	5d456365-aa4f-41e0-85c3-b6b66808acdb		IMG_0660.JPG	https://app.wildlifeinsights.org/download/2008164/project/2002658/data-files/5d456365-aa4f-41e0-85c3-b6b66808acdb	Reese Embree	febff896-db40-4ac8-bcfe-5bb99a600950	Mammalia	Cetartiodactyla	Cervidae	Odocoileus	hemionus	Mule Deer	6/16/2021 1:23
2002658	7255_R_D3	41ff8e34-8505-48a0-823c-51586708c2f9		RCNX1122.JPG	https://app.wildlifeinsights.org/download/2008164/project/2002658/data-files/41ff8e34-8505-48a0-823c-51586708c2f9	Glen McCrae	febff896-db40-4ac8-bcfe-5bb99a600950	Mammalia	Cetartiodactyla	Cervidae	Odocoileus	hemionus	Mule Deer	8/30/2021 20:07
2002658	4210_2020	17a3329a-999a-4ff7-8095-6d38afb514c4		796400	https://app.wildlifeinsights.org/download/2008164/project/2002658/data-files/17a3329a-999a-4ff7-8095-6d38afb514c4	Brittany Briere	febff896-db40-4ac8-bcfe-5bb99a600950	Mammalia	Cetartiodactyla	Cervidae	Odocoileus	hemionus	Mule Deer	6/13/2020 21:06
2002658	4210_2020	647288a7-74d9-4d79-be2d-8387b4198316		797647	https://app.wildlifeinsights.org/download/2008164/project/2002658/data-files/647288a7-74d9-4d79-be2d-8387b4198316	Kieran Braid	febff896-db40-4ac8-bcfe-5bb99a600950	Mammalia	Cetartiodactyla	Cervidae	Odocoileus	hemionus	Mule Deer	8/13/2020 5:43
2002658	4210_2020	bf79fcdf-7847-41f0-bbdf-53bbd3f49f8b		797736	https://app.wildlifeinsights.org/download/2008164/project/2002658/data-files/bf79fcdf-7847-41f0-bbdf-53bbd3f49f8b	Kieran Braid	febff896-db40-4ac8-bcfe-5bb99a600950	Mammalia	Cetartiodactyla	Cervidae	Odocoileus	hemionus	Mule Deer	8/13/2020 5:49
2002658	4210_2020	20df46ce-d564-49cf-882a-b09a9be5adfc		798080	https://app.wildlifeinsights.org/download/2008164/project/2002658/data-files/20df46ce-d564-49cf-882a-b09a9be5adfc	Kieran Braid	febff896-db40-4ac8-bcfe-5bb99a600950	Mammalia	Cetartiodactyla	Cervidae	Odocoileus	hemionus	Mule Deer	8/30/2020 17:56
2002658	4210_2020	86ed0ad3-c6a6-48c2-a294-6d7e8f1b0534		797802	https://app.wildlifeinsights.org/download/2008164/project/2002658/data-files/86ed0ad3-c6a6-48c2-a294-6d7e8f1b0534	Kieran Braid	febff896-db40-4ac8-bcfe-5bb99a600950	Mammalia	Cetartiodactyla	Cervidae	Odocoileus	hemionus	Mule Deer	8/13/2020 5:50
2002658	4210_2020	ed1b44c4-6984-4b0e-b4aa-318bd91729a7		797933	https://app.wildlifeinsights.org/download/2008164/project/2002658/data-files/ed1b44c4-6984-4b0e-b4aa-318bd91729a7	Kieran Braid	febff896-db40-4ac8-bcfe-5bb99a600950	Mammalia	Cetartiodactyla	Cervidae	Odocoileus	hemionus	Mule Deer	8/23/2020 5:07
2002658	3988.4_D3	c6ab1796-0ccd-4e41-a7d2-8e96f65c5c6a		IMG_2622.JPG	https://app.wildlifeinsights.org/download/2008164/project/2002658/data-files/c6ab1796-0ccd-4e41-a7d2-8e96f65c5c6a	Marcus Lunt	febff896-db40-4ac8-bcfe-5bb99a600950	Mammalia	Cetartiodactyla	Cervidae	Odocoileus	hemionus	Mule Deer	6/21/2022 10:28
2002658	2806 Road_2020	365ba5f1-06ce-4222-b493-832608977971		145850	https://app.wildlifeinsights.org/download/2008164/project/2002658/data-files/365ba5f1-06ce-4222-b493-832608977971	ashley manky	febff896-db40-4ac8-bcfe-5bb99a600950	Mammalia	Cetartiodactyla	Cervidae	Odocoileus	hemionus	Mule Deer	6/16/2020 5:37
2002658	2806 Road_2020	b945d690-40b1-4765-b320-be0aa2a61485		146552	https://app.wildlifeinsights.org/download/2008164/project/2002658/data-files/b945d690-40b1-4765-b320-be0aa2a61485	ashley manky	febff896-db40-4ac8-bcfe-5bb99a600950	Mammalia	Cetartiodactyla	Cervidae	Odocoileus	hemionus	Mule Deer	8/3/2020 3:09
2002658	1936.2_D3	6281abe4-e05b-4197-8d8e-838774bd8447		IMG_0138.JPG	https://app.wildlifeinsights.org/download/2008164/project/2002658/data-files/6281abe4-e05b-4197-8d8e-838774bd8447	David Hay	5c7ce479-8a45-40b3-ae21-7c97dfae22f5	Mammalia	Cetartiodactyla	Cervidae	Odocoileus	virginianus	White-tailed Deer	6/23/2021 9:10
2002658	8335_D3	4144c85d-c592-4839-8c80-11fc098b5c60		RCNX6017.JPG	https://app.wildlifeinsights.org/download/2008164/project/2002658/data-files/4144c85d-c592-4839-8c80-11fc098b5c60	Cynthia Kielpinski	3e4fac86-1e90-403c-b798-c20a93df373c	Mammalia	Cetartiodactyla	Cervidae	Cervus	canadensis	Elk	6/4/2022 15:22
2002658	8335_D3	7774f22e-99cc-4dd7-8a83-b37792e41aa2		RCNX6022.JPG	https://app.wildlifeinsights.org/download/2008164/project/2002658/data-files/7774f22e-99cc-4dd7-8a83-b37792e41aa2	Cynthia Kielpinski	3e4fac86-1e90-403c-b798-c20a93df373c	Mammalia	Cetartiodactyla	Cervidae	Cervus	canadensis	Elk	6/4/2022 15:22
2002658	8335_D3	c2964ecf-ff16-434d-83da-f16fd4710fcf		RCNX6055.JPG	https://app.wildlifeinsights.org/download/2008164/project/2002658/data-files/c2964ecf-ff16-434d-83da-f16fd4710fcf	Cynthia Kielpinski	3e4fac86-1e90-403c-b798-c20a93df373c	Mammalia	Cetartiodactyla	Cervidae	Cervus	canadensis	Elk	6/4/2022 15:22
2002658	8335_D3	01a80313-8303-469a-9da3-e38a958dfe18		RCNX5694.JPG	https://app.wildlifeinsights.org/download/2008164/project/2002658/data-files/01a80313-8303-469a-9da3-e38a958dfe18	Cynthia Kielpinski	3e4fac86-1e90-403c-b798-c20a93df373c	Mammalia	Cetartiodactyla	Cervidae	Cervus	canadensis	Elk	6/2/2022 6:47
2002658	8335_D3	74735181-ffb3-495f-a94b-d6d5f448fb2f		RCNX6349.JPG	https://app.wildlifeinsights.org/download/2008164/project/2002658/data-files/74735181-ffb3-495f-a94b-d6d5f448fb2f	Cynthia Kielpinski	3e4fac86-1e90-403c-b798-c20a93df373c	Mammalia	Cetartiodactyla	Cervidae	Cervus	canadensis	Elk	6/12/2022 9:51
2002658	8335_D3	74735181-ffb3-495f-a94b-d6d5f448fb2f		RCNX6349.JPG	https://app.wildlifeinsights.org/download/2008164/project/2002658/data-files/74735181-ffb3-495f-a94b-d6d5f448fb2f	Cynthia Kielpinski	3e4fac86-1e90-403c-b798-c20a93df373c	Mammalia	Cetartiodactyla	Cervidae	Cervus	canadensis	Elk	6/12/2022 9:51
2002658	8335_D3	5309f01d-696a-4c70-b1c7-f0d0d673e14a		RCNX6391.JPG	https://app.wildlifeinsights.org/download/2008164/project/2002658/data-files/5309f01d-696a-4c70-b1c7-f0d0d673e14a	Cynthia Kielpinski	3e4fac86-1e90-403c-b798-c20a93df373c	Mammalia	Cetartiodactyla	Cervidae	Cervus	canadensis	Elk	6/12/2022 9:54
2002658	8335_D3	5309f01d-696a-4c70-b1c7-f0d0d673e14a		RCNX6391.JPG	https://app.wildlifeinsights.org/download/2008164/project/2002658/data-files/5309f01d-696a-4c70-b1c7-f0d0d673e14a	Cynthia Kielpinski	3e4fac86-1e90-403c-b798-c20a93df373c	Mammalia	Cetartiodactyla	Cervidae	Cervus	canadensis	Elk	6/12/2022 9:54
2002658	8335_D3	5b55fe85-5cd9-409b-821c-32e78ea58066		RCNX6404.JPG	https://app.wildlifeinsights.org/download/2008164/project/2002658/data-files/5b55fe85-5cd9-409b-821c-32e78ea58066	Cynthia Kielpinski	3e4fac86-1e90-403c-b798-c20a93df373c	Mammalia	Cetartiodactyla	Cervidae	Cervus	canadensis	Elk	6/12/2022 9:54
2002658	8335_D3	5b55fe85-5cd9-409b-821c-32e78ea58066		RCNX6404.JPG	https://app.wildlifeinsights.org/download/2008164/project/2002658/data-files/5b55fe85-5cd9-409b-821c-32e78ea58066	Cynthia Kielpinski	3e4fac86-1e90-403c-b798-c20a93df373c	Mammalia	Cetartiodactyla	Cervidae	Cervus	canadensis	Elk	6/12/2022 9:54
2002658	8335_D3	5fd582b7-fe25-47aa-9f0f-f3da4533404e		RCNX6405.JPG	https://app.wildlifeinsights.org/download/2008164/project/2002658/data-files/5fd582b7-fe25-47aa-9f0f-f3da4533404e	Cynthia Kielpinski	3e4fac86-1e90-403c-b798-c20a93df373c	Mammalia	Cetartiodactyla	Cervidae	Cervus	canadensis	Elk	6/12/2022 9:54
2002658	8335_D3	5fd582b7-fe25-47aa-9f0f-f3da4533404e		RCNX6405.JPG	https://app.wildlifeinsights.org/download/2008164/project/2002658/data-files/5fd582b7-fe25-47aa-9f0f-f3da4533404e	Cynthia Kielpinski	3e4fac86-1e90-403c-b798-c20a93df373c	Mammalia	Cetartiodactyla	Cervidae	Cervus	canadensis	Elk	6/12/2022 9:54
2002658	2098.4_D3	65497c86-dc11-4572-a4a0-9104094bec5c		IMG_0369.JPG	https://app.wildlifeinsights.org/download/2008164/project/2002658/data-files/65497c86-dc11-4572-a4a0-9104094bec5c	Glen McCrae	5c7ce479-8a45-40b3-ae21-7c97dfae22f5	Mammalia	Cetartiodactyla	Cervidae	Odocoileus	virginianus	White-tailed Deer	7/18/2021 14:47
2002658	8335_D3	996b323a-9a86-4a5d-a066-b11e05749d07		RCNX7063.JPG	https://app.wildlifeinsights.org/download/2008164/project/2002658/data-files/996b323a-9a86-4a5d-a066-b11e05749d07	Cynthia Kielpinski	3e4fac86-1e90-403c-b798-c20a93df373c	Mammalia	Cetartiodactyla	Cervidae	Cervus	canadensis	Elk	6/15/2022 18:34
2002658	8335_D3	996b323a-9a86-4a5d-a066-b11e05749d07		RCNX7063.JPG	https://app.wildlifeinsights.org/download/2008164/project/2002658/data-files/996b323a-9a86-4a5d-a066-b11e05749d07	Cynthia Kielpinski	3e4fac86-1e90-403c-b798-c20a93df373c	Mammalia	Cetartiodactyla	Cervidae	Cervus	canadensis	Elk	6/15/2022 18:34
2002658	8335_D3	8d657f11-3e84-46c8-9ed9-8e0d74bfd609		RCNX8176.JPG	https://app.wildlifeinsights.org/download/2008164/project/2002658/data-files/8d657f11-3e84-46c8-9ed9-8e0d74bfd609	Cynthia Kielpinski	3e4fac86-1e90-403c-b798-c20a93df373c	Mammalia	Cetartiodactyla	Cervidae	Cervus	canadensis	Elk	6/17/2022 6:23
2002658	8335_D3	7930f8f4-b0fb-4d49-8500-8d6158ab9917		RCNX8186.JPG	https://app.wildlifeinsights.org/download/2008164/project/2002658/data-files/7930f8f4-b0fb-4d49-8500-8d6158ab9917	Cynthia Kielpinski	3e4fac86-1e90-403c-b798-c20a93df373c	Mammalia	Cetartiodactyla	Cervidae	Cervus	canadensis	Elk	6/17/2022 6:24
2002658	8335_D3	a5a023f8-0ac7-41ab-87e4-5efd76127a63		RCNX8204.JPG	https://app.wildlifeinsights.org/download/2008164/project/2002658/data-files/a5a023f8-0ac7-41ab-87e4-5efd76127a63	Cynthia Kielpinski	3e4fac86-1e90-403c-b798-c20a93df373c	Mammalia	Cetartiodactyla	Cervidae	Cervus	canadensis	Elk	6/17/2022 6:25
2002658	8335_D3	cda70e3d-40db-4fa0-b6cb-19e4f65a4642		RCNX8231.JPG	https://app.wildlifeinsights.org/download/2008164/project/2002658/data-files/cda70e3d-40db-4fa0-b6cb-19e4f65a4642	Cynthia Kielpinski	3e4fac86-1e90-403c-b798-c20a93df373c	Mammalia	Cetartiodactyla	Cervidae	Cervus	canadensis	Elk	6/17/2022 6:26
2002658	1936_2020	0080e7e3-5f66-407f-98fc-139174f14e41		429470	https://app.wildlifeinsights.org/download/2008164/project/2002658/data-files/0080e7e3-5f66-407f-98fc-139174f14e41	Glen McCrae	5c7ce479-8a45-40b3-ae21-7c97dfae22f5	Mammalia	Cetartiodactyla	Cervidae	Odocoileus	virginianus	White-tailed Deer	6/22/2020 8:18
2002658	1204.2_R_D3	6e6ceaf1-3d38-4404-890e-54bb8c1ae624		08190013.JPG	https://app.wildlifeinsights.org/download/2008164/project/2002658/data-files/6e6ceaf1-3d38-4404-890e-54bb8c1ae624	Shannon O'Reilly	5c7ce479-8a45-40b3-ae21-7c97dfae22f5	Mammalia	Cetartiodactyla	Cervidae	Odocoileus	virginianus	White-tailed Deer	8/19/2021 7:28
2002658	1204.2_R_D3	d054becd-c93e-44ce-a108-af3f7909aae1		08300465.JPG	https://app.wildlifeinsights.org/download/2008164/project/2002658/data-files/d054becd-c93e-44ce-a108-af3f7909aae1	Shannon O'Reilly	5c7ce479-8a45-40b3-ae21-7c97dfae22f5	Mammalia	Cetartiodactyla	Cervidae	Odocoileus	virginianus	White-tailed Deer	8/30/2021 5:58
2002658	2806 Road_2020	8498c4d5-3f02-4374-a6b9-95100955f580		146528	https://app.wildlifeinsights.org/download/2008164/project/2002658/data-files/8498c4d5-3f02-4374-a6b9-95100955f580	ashley manky	febff896-db40-4ac8-bcfe-5bb99a600950	Mammalia	Cetartiodactyla	Cervidae	Odocoileus	hemionus	Mule Deer	8/3/2020 3:08
2002658	2806 Road_2020	080763be-5e03-467a-bb60-32e021e1a855		145848	https://app.wildlifeinsights.org/download/2008164/project/2002658/data-files/080763be-5e03-467a-bb60-32e021e1a855	ashley manky	febff896-db40-4ac8-bcfe-5bb99a600950	Mammalia	Cetartiodactyla	Cervidae	Odocoileus	hemionus	Mule Deer	6/16/2020 5:37
2002658	4210 Road_2020	2aa2e311-3954-4ed5-989e-f579713062e2		801973	https://app.wildlifeinsights.org/download/2008164/project/2002658/data-files/2aa2e311-3954-4ed5-989e-f579713062e2	Kieran Braid	febff896-db40-4ac8-bcfe-5bb99a600950	Mammalia	Cetartiodactyla	Cervidae	Odocoileus	hemionus	Mule Deer	6/5/2020 4:56
2002658	1451.1_D3	a4c6c9d1-b112-41e6-9d88-351dd336e54c		RCNX1551.JPG	https://app.wildlifeinsights.org/download/2008164/project/2002658/data-files/a4c6c9d1-b112-41e6-9d88-351dd336e54c	Glen McCrae	5c7ce479-8a45-40b3-ae21-7c97dfae22f5	Mammalia	Cetartiodactyla	Cervidae	Odocoileus	virginianus	White-tailed Deer	6/21/2021 8:10
2002658	8335_D3	ce824916-1f3c-4642-af11-27cf3a5b5362		RCNX8763.JPG	https://app.wildlifeinsights.org/download/2008164/project/2002658/data-files/ce824916-1f3c-4642-af11-27cf3a5b5362	Cynthia Kielpinski	3e4fac86-1e90-403c-b798-c20a93df373c	Mammalia	Cetartiodactyla	Cervidae	Cervus	canadensis	Elk	6/21/2022 17:44
2002658	8335_D3	1e89a2a3-fc9e-499e-907b-7ef520ab42bf		RCNX8984.JPG	https://app.wildlifeinsights.org/download/2008164/project/2002658/data-files/1e89a2a3-fc9e-499e-907b-7ef520ab42bf	Cynthia Kielpinski	3e4fac86-1e90-403c-b798-c20a93df373c	Mammalia	Cetartiodactyla	Cervidae	Cervus	canadensis	Elk	6/21/2022 19:01
2002658	8335_D3	e6516cd0-e3c9-4705-83d4-f41827018f9e		RCNX9583.JPG	https://app.wildlifeinsights.org/download/2008164/project/2002658/data-files/e6516cd0-e3c9-4705-83d4-f41827018f9e	Cynthia Kielpinski	3e4fac86-1e90-403c-b798-c20a93df373c	Mammalia	Cetartiodactyla	Cervidae	Cervus	canadensis	Elk	6/23/2022 5:12
2002658	8335_D3	3b6b2c12-bf35-436e-bdd4-e3ae06e06764		RCNX9284.JPG	https://app.wildlifeinsights.org/download/2008164/project/2002658/data-files/3b6b2c12-bf35-436e-bdd4-e3ae06e06764	Cynthia Kielpinski	3e4fac86-1e90-403c-b798-c20a93df373c	Mammalia	Cetartiodactyla	Cervidae	Cervus	canadensis	Elk	6/22/2022 5:16
2002658	8335_D3	3b6b2c12-bf35-436e-bdd4-e3ae06e06764		RCNX9284.JPG	https://app.wildlifeinsights.org/download/2008164/project/2002658/data-files/3b6b2c12-bf35-436e-bdd4-e3ae06e06764	Cynthia Kielpinski	3e4fac86-1e90-403c-b798-c20a93df373c	Mammalia	Cetartiodactyla	Cervidae	Cervus	canadensis	Elk	6/22/2022 5:16
2002658	8335_D3	90c6df5a-4786-4c92-913e-43f570de5b13		RCNX9335.JPG	https://app.wildlifeinsights.org/download/2008164/project/2002658/data-files/90c6df5a-4786-4c92-913e-43f570de5b13	Cynthia Kielpinski	3e4fac86-1e90-403c-b798-c20a93df373c	Mammalia	Cetartiodactyla	Cervidae	Cervus	canadensis	Elk	6/22/2022 5:17
2002658	8335_D3	90c6df5a-4786-4c92-913e-43f570de5b13		RCNX9335.JPG	https://app.wildlifeinsights.org/download/2008164/project/2002658/data-files/90c6df5a-4786-4c92-913e-43f570de5b13	Cynthia Kielpinski	3e4fac86-1e90-403c-b798-c20a93df373c	Mammalia	Cetartiodactyla	Cervidae	Cervus	canadensis	Elk	6/22/2022 5:17
2002658	8335_D3	bb04a3ad-ce8e-4a09-a7aa-6a0c9e775b55		RCNX9714.JPG	https://app.wildlifeinsights.org/download/2008164/project/2002658/data-files/bb04a3ad-ce8e-4a09-a7aa-6a0c9e775b55	Cynthia Kielpinski	3e4fac86-1e90-403c-b798-c20a93df373c	Mammalia	Cetartiodactyla	Cervidae	Cervus	canadensis	Elk	6/23/2022 5:25
2002658	8335_D3	bb04a3ad-ce8e-4a09-a7aa-6a0c9e775b55		RCNX9714.JPG	https://app.wildlifeinsights.org/download/2008164/project/2002658/data-files/bb04a3ad-ce8e-4a09-a7aa-6a0c9e775b55	Cynthia Kielpinski	3e4fac86-1e90-403c-b798-c20a93df373c	Mammalia	Cetartiodactyla	Cervidae	Cervus	canadensis	Elk	6/23/2022 5:25
2002658	1204 Road_2020	ef4b1bb0-dca4-47f6-8728-8ffd3061d93a		28480	https://app.wildlifeinsights.org/download/2008164/project/2002658/data-files/ef4b1bb0-dca4-47f6-8728-8ffd3061d93a	Glen McCrae	febff896-db40-4ac8-bcfe-5bb99a600950	Mammalia	Cetartiodactyla	Cervidae	Odocoileus	hemionus	Mule Deer	7/23/2020 20:14
2002658	1936_2020	5ddfccc8-906e-4b6c-b6bd-eed94a8bba2d		429558	https://app.wildlifeinsights.org/download/2008164/project/2002658/data-files/5ddfccc8-906e-4b6c-b6bd-eed94a8bba2d	Glen McCrae	5c7ce479-8a45-40b3-ae21-7c97dfae22f5	Mammalia	Cetartiodactyla	Cervidae	Odocoileus	virginianus	White-tailed Deer	6/29/2020 18:01
2002658	1529 Road_2020	9969ec14-be8d-46e4-98cf-6661f796c8ec		58895	https://app.wildlifeinsights.org/download/2008164/project/2002658/data-files/9969ec14-be8d-46e4-98cf-6661f796c8ec	Glen McCrae	5c7ce479-8a45-40b3-ae21-7c97dfae22f5	Mammalia	Cetartiodactyla	Cervidae	Odocoileus	virginianus	White-tailed Deer	6/2/2021 10:25
2002658	1e8e0844-4536-4087-ab6f-7103a04b624e	ae0ad943-545a-4c6e-94fd-ba5a0a2a94a5		215075	https://app.wildlifeinsights.org/download/2008164/project/2002658/data-files/ae0ad943-545a-4c6e-94fd-ba5a0a2a94a5	Timber Whitehouse	c5ce946f-8f0d-4379-992b-cc0982381f5e	Mammalia	Cetartiodactyla	Cervidae	Cervus	canadensis	Elk	8/3/2020 20:05
2002658	1e8e0844-4536-4087-ab6f-7103a04b624e	ae0ad943-545a-4c6e-94fd-ba5a0a2a94a5		215075	https://app.wildlifeinsights.org/download/2008164/project/2002658/data-files/ae0ad943-545a-4c6e-94fd-ba5a0a2a94a5	Timber Whitehouse	c5ce946f-8f0d-4379-992b-cc0982381f5e	Mammalia	Cetartiodactyla	Cervidae	Cervus	canadensis	Elk	8/3/2020 20:05
2002658	3011 Road_2020	626b8622-34f4-4bb9-abb0-62e706988e66		711120	https://app.wildlifeinsights.org/download/2008164/project/2002658/data-files/626b8622-34f4-4bb9-abb0-62e706988e66	Jim Hilland	febff896-db40-4ac8-bcfe-5bb99a600950	Mammalia	Cetartiodactyla	Cervidae	Odocoileus	hemionus	Mule Deer	7/23/2020 8:24
2002658	3011 Road_2020	626b8622-34f4-4bb9-abb0-62e706988e66		711120	https://app.wildlifeinsights.org/download/2008164/project/2002658/data-files/626b8622-34f4-4bb9-abb0-62e706988e66	Jim Hilland	febff896-db40-4ac8-bcfe-5bb99a600950	Mammalia	Cetartiodactyla	Cervidae	Odocoileus	hemionus	Mule Deer	7/23/2020 8:24
2002658	4210 Road_2020	1d2dc7d7-4e99-4ae3-967c-27599477badf		802011	https://app.wildlifeinsights.org/download/2008164/project/2002658/data-files/1d2dc7d7-4e99-4ae3-967c-27599477badf	Kieran Braid	febff896-db40-4ac8-bcfe-5bb99a600950	Mammalia	Cetartiodactyla	Cervidae	Odocoileus	hemionus	Mule Deer	6/7/2020 5:22
2002658	3011 Road_2020	e05007b5-0b02-4ca6-b27f-ee361937d0f4		710602	https://app.wildlifeinsights.org/download/2008164/project/2002658/data-files/e05007b5-0b02-4ca6-b27f-ee361937d0f4	Jim Hilland	febff896-db40-4ac8-bcfe-5bb99a600950	Mammalia	Cetartiodactyla	Cervidae	Odocoileus	hemionus	Mule Deer	6/12/2020 11:43
2002658	3011 Road_2020	e05007b5-0b02-4ca6-b27f-ee361937d0f4		710602	https://app.wildlifeinsights.org/download/2008164/project/2002658/data-files/e05007b5-0b02-4ca6-b27f-ee361937d0f4	Jim Hilland	febff896-db40-4ac8-bcfe-5bb99a600950	Mammalia	Cetartiodactyla	Cervidae	Odocoileus	hemionus	Mule Deer	6/12/2020 11:43
2002658	2352_2020	b1e5c537-2ef2-421d-9afd-a2f23f65086b		107204	https://app.wildlifeinsights.org/download/2008164/project/2002658/data-files/b1e5c537-2ef2-421d-9afd-a2f23f65086b	Glen McCrae	5c7ce479-8a45-40b3-ae21-7c97dfae22f5	Mammalia	Cetartiodactyla	Cervidae	Odocoileus	virginianus	White-tailed Deer	6/21/2020 21:18
2002658	2861.1_D3	427369aa-8310-48f7-a83a-5c400f084dc1		IMG_0521.JPG	https://app.wildlifeinsights.org/download/2008164/project/2002658/data-files/427369aa-8310-48f7-a83a-5c400f084dc1	Reese Embree	febff896-db40-4ac8-bcfe-5bb99a600950	Mammalia	Cetartiodactyla	Cervidae	Odocoileus	hemionus	Mule Deer	6/3/2021 22:22
2002658	128_2020	3fbe550b-f26c-4bf9-800b-61ed64f40772		357207	https://app.wildlifeinsights.org/download/2008164/project/2002658/data-files/3fbe550b-f26c-4bf9-800b-61ed64f40772	Glen McCrae	5c7ce479-8a45-40b3-ae21-7c97dfae22f5	Mammalia	Cetartiodactyla	Cervidae	Odocoileus	virginianus	White-tailed Deer	6/5/2020 15:19
2002658	128_2020	41f9f379-35c7-4e06-9b85-8adcc1e2bcd7		357486	https://app.wildlifeinsights.org/download/2008164/project/2002658/data-files/41f9f379-35c7-4e06-9b85-8adcc1e2bcd7	Glen McCrae	5c7ce479-8a45-40b3-ae21-7c97dfae22f5	Mammalia	Cetartiodactyla	Cervidae	Odocoileus	virginianus	White-tailed Deer	6/18/2020 18:54
2002658	2635_2020	9069442b-5d99-4f70-9e58-e0a4dc172b95		117914	https://app.wildlifeinsights.org/download/2008164/project/2002658/data-files/9069442b-5d99-4f70-9e58-e0a4dc172b95	Marcus Lunt	5c7ce479-8a45-40b3-ae21-7c97dfae22f5	Mammalia	Cetartiodactyla	Cervidae	Odocoileus	virginianus	White-tailed Deer	8/28/2020 9:00
2002658	1879.4_D3	653803bd-9290-413e-911d-8bd644370fb3		IMG_1430.JPG	https://app.wildlifeinsights.org/download/2008164/project/2002658/data-files/653803bd-9290-413e-911d-8bd644370fb3	Reese Embree	febff896-db40-4ac8-bcfe-5bb99a600950	Mammalia	Cetartiodactyla	Cervidae	Odocoileus	hemionus	Mule Deer	8/12/2021 19:24
2002658	1879.4_D3	653803bd-9290-413e-911d-8bd644370fb3		IMG_1430.JPG	https://app.wildlifeinsights.org/download/2008164/project/2002658/data-files/653803bd-9290-413e-911d-8bd644370fb3	Reese Embree	febff896-db40-4ac8-bcfe-5bb99a600950	Mammalia	Cetartiodactyla	Cervidae	Odocoileus	hemionus	Mule Deer	8/12/2021 19:24
2002658	3315_D3	af7ac988-5793-429b-96ae-f53c6ce6f0b4		RCNX4320.JPG	https://app.wildlifeinsights.org/download/2008164/project/2002658/data-files/af7ac988-5793-429b-96ae-f53c6ce6f0b4	Michael Barrow	febff896-db40-4ac8-bcfe-5bb99a600950	Mammalia	Cetartiodactyla	Cervidae	Odocoileus	hemionus	Mule Deer	8/12/2021 18:29
2002658	3315_D3	4f915f51-1818-4be8-a1ab-32824830c3a8		RCNX4136.JPG	https://app.wildlifeinsights.org/download/2008164/project/2002658/data-files/4f915f51-1818-4be8-a1ab-32824830c3a8	Michael Barrow	febff896-db40-4ac8-bcfe-5bb99a600950	Mammalia	Cetartiodactyla	Cervidae	Odocoileus	hemionus	Mule Deer	7/25/2021 17:14
2002658	2129_D3	aca4377a-9006-4f34-adba-ced26273bb82		IMG_0379.JPG	https://app.wildlifeinsights.org/download/2008164/project/2002658/data-files/aca4377a-9006-4f34-adba-ced26273bb82	Michael Barrow	5c7ce479-8a45-40b3-ae21-7c97dfae22f5	Mammalia	Cetartiodactyla	Cervidae	Odocoileus	virginianus	White-tailed Deer	6/19/2021 12:32
2002658	7255_R_D3	f9c8ab36-7a69-4a36-aa7b-820b9564ab18		RCNX0800.JPG	https://app.wildlifeinsights.org/download/2008164/project/2002658/data-files/f9c8ab36-7a69-4a36-aa7b-820b9564ab18	Mae Frank	febff896-db40-4ac8-bcfe-5bb99a600950	Mammalia	Cetartiodactyla	Cervidae	Odocoileus	hemionus	Mule Deer	7/25/2021 6:23
2002658	1e8e0844-4536-4087-ab6f-7103a04b624e	633b6ef7-2ef9-45d8-9c37-3058e8201a7b		214978	https://app.wildlifeinsights.org/download/2008164/project/2002658/data-files/633b6ef7-2ef9-45d8-9c37-3058e8201a7b	Timber Whitehouse	c5ce946f-8f0d-4379-992b-cc0982381f5e	Mammalia	Cetartiodactyla	Cervidae	Cervus	canadensis	Elk	8/3/2020 19:56
2002658	1e8e0844-4536-4087-ab6f-7103a04b624e	633b6ef7-2ef9-45d8-9c37-3058e8201a7b		214978	https://app.wildlifeinsights.org/download/2008164/project/2002658/data-files/633b6ef7-2ef9-45d8-9c37-3058e8201a7b	Timber Whitehouse	c5ce946f-8f0d-4379-992b-cc0982381f5e	Mammalia	Cetartiodactyla	Cervidae	Cervus	canadensis	Elk	8/3/2020 19:56
2002658	1e8e0844-4536-4087-ab6f-7103a04b624e	9c32dbf7-f2ad-44db-989b-5d83360c870e		215162	https://app.wildlifeinsights.org/download/2008164/project/2002658/data-files/9c32dbf7-f2ad-44db-989b-5d83360c870e	Timber Whitehouse	c5ce946f-8f0d-4379-992b-cc0982381f5e	Mammalia	Cetartiodactyla	Cervidae	Cervus	canadensis	Elk	8/3/2020 20:07
2002658	1e8e0844-4536-4087-ab6f-7103a04b624e	9c32dbf7-f2ad-44db-989b-5d83360c870e		215162	https://app.wildlifeinsights.org/download/2008164/project/2002658/data-files/9c32dbf7-f2ad-44db-989b-5d83360c870e	Timber Whitehouse	c5ce946f-8f0d-4379-992b-cc0982381f5e	Mammalia	Cetartiodactyla	Cervidae	Cervus	canadensis	Elk	8/3/2020 20:07
2002658	1602_2020	21b065b0-36f5-44ac-b043-d37e8c3a5c32		611330	https://app.wildlifeinsights.org/download/2008164/project/2002658/data-files/21b065b0-36f5-44ac-b043-d37e8c3a5c32	Geoffrey Barrow	febff896-db40-4ac8-bcfe-5bb99a600950	Mammalia	Cetartiodactyla	Cervidae	Odocoileus	hemionus	Mule Deer	6/17/2020 5:48
2002658	1e8e0844-4536-4087-ab6f-7103a04b624e	65ae6f13-ebc4-4c69-a3e1-85c147b90f0d		213234	https://app.wildlifeinsights.org/download/2008164/project/2002658/data-files/65ae6f13-ebc4-4c69-a3e1-85c147b90f0d	Timber Whitehouse	5c7ce479-8a45-40b3-ae21-7c97dfae22f5	Mammalia	Cetartiodactyla	Cervidae	Odocoileus	virginianus	White-tailed Deer	7/5/2020 18:03
2002658	8311_2020	5c2024f9-992c-4b67-9f07-d01470abe116		571179	https://app.wildlifeinsights.org/download/2008164/project/2002658/data-files/5c2024f9-992c-4b67-9f07-d01470abe116	Wayn Moody	5c7ce479-8a45-40b3-ae21-7c97dfae22f5	Mammalia	Cetartiodactyla	Cervidae	Odocoileus	virginianus	White-tailed Deer	7/29/2020 11:35
2002658	4483_2020	da95c6b7-7651-48f3-8f8c-189ce9544f0a		502815	https://app.wildlifeinsights.org/download/2008164/project/2002658/data-files/da95c6b7-7651-48f3-8f8c-189ce9544f0a	Marcus Lunt	febff896-db40-4ac8-bcfe-5bb99a600950	Mammalia	Cetartiodactyla	Cervidae	Odocoileus	hemionus	Mule Deer	7/27/2020 10:24
2002658	1262_2020	5e8da2fa-14cc-4c3c-914d-a87cf31b336a		345301	https://app.wildlifeinsights.org/download/2008164/project/2002658/data-files/5e8da2fa-14cc-4c3c-914d-a87cf31b336a	Glen McCrae	5c7ce479-8a45-40b3-ae21-7c97dfae22f5	Mammalia	Cetartiodactyla	Cervidae	Odocoileus	virginianus	White-tailed Deer	8/16/2020 9:49
2002658	2635_2020	d9946b47-09fd-421a-a82d-44157059c4b6		116691	https://app.wildlifeinsights.org/download/2008164/project/2002658/data-files/d9946b47-09fd-421a-a82d-44157059c4b6	Marcus Lunt	febff896-db40-4ac8-bcfe-5bb99a600950	Mammalia	Cetartiodactyla	Cervidae	Odocoileus	hemionus	Mule Deer	6/22/2020 7:54
2002658	4233.1_D3	4dd0b421-6305-48c6-bbe4-fc6b824fed8b		IMG_0420.JPG	https://app.wildlifeinsights.org/download/2008164/project/2002658/data-files/4dd0b421-6305-48c6-bbe4-fc6b824fed8b	Glen McCrae	c5ce946f-8f0d-4379-992b-cc0982381f5e	Mammalia	Cetartiodactyla	Cervidae	Cervus	canadensis	Elk	7/14/2021 23:13
2002658	2590_2020	19257510-5b87-41dc-aca7-7c00257d6df2		669299	https://app.wildlifeinsights.org/download/2008164/project/2002658/data-files/19257510-5b87-41dc-aca7-7c00257d6df2	Marcus Lunt	febff896-db40-4ac8-bcfe-5bb99a600950	Mammalia	Cetartiodactyla	Cervidae	Odocoileus	hemionus	Mule Deer	8/6/2020 1:27
2002658	1602_2020	87d964af-0128-4df9-b7b0-0e53d0ad6c7d		611341	https://app.wildlifeinsights.org/download/2008164/project/2002658/data-files/87d964af-0128-4df9-b7b0-0e53d0ad6c7d	Geoffrey Barrow	febff896-db40-4ac8-bcfe-5bb99a600950	Mammalia	Cetartiodactyla	Cervidae	Odocoileus	hemionus	Mule Deer	6/19/2020 4:21
2002658	6852_2020	6f658af2-af36-4df0-8223-e3c34b7c7611		241072	https://app.wildlifeinsights.org/download/2008164/project/2002658/data-files/6f658af2-af36-4df0-8223-e3c34b7c7611	ashley manky	5c7ce479-8a45-40b3-ae21-7c97dfae22f5	Mammalia	Cetartiodactyla	Cervidae	Odocoileus	virginianus	White-tailed Deer	6/8/2020 19:45
2002658	2590_2020	d59827b2-0f21-4fc5-8e24-197e948ff083		668644	https://app.wildlifeinsights.org/download/2008164/project/2002658/data-files/d59827b2-0f21-4fc5-8e24-197e948ff083	Marcus Lunt	febff896-db40-4ac8-bcfe-5bb99a600950	Mammalia	Cetartiodactyla	Cervidae	Odocoileus	hemionus	Mule Deer	6/1/2020 4:43
2002658	2590_2020	bae150be-ccb0-47c4-9667-1193e74766e5		669388	https://app.wildlifeinsights.org/download/2008164/project/2002658/data-files/bae150be-ccb0-47c4-9667-1193e74766e5	Marcus Lunt	febff896-db40-4ac8-bcfe-5bb99a600950	Mammalia	Cetartiodactyla	Cervidae	Odocoileus	hemionus	Mule Deer	8/7/2020 9:58
2002658	2590_2020	f3c95373-c934-4424-a815-de14fe506069		669080	https://app.wildlifeinsights.org/download/2008164/project/2002658/data-files/f3c95373-c934-4424-a815-de14fe506069	Marcus Lunt	febff896-db40-4ac8-bcfe-5bb99a600950	Mammalia	Cetartiodactyla	Cervidae	Odocoileus	hemionus	Mule Deer	7/14/2020 6:27
2002658	2635_2020	55190299-4ee1-4689-b5c8-5c1b86d9b975		117042	https://app.wildlifeinsights.org/download/2008164/project/2002658/data-files/55190299-4ee1-4689-b5c8-5c1b86d9b975	Marcus Lunt	febff896-db40-4ac8-bcfe-5bb99a600950	Mammalia	Cetartiodactyla	Cervidae	Odocoileus	hemionus	Mule Deer	7/1/2020 13:26
2002658	2635_2020	55190299-4ee1-4689-b5c8-5c1b86d9b975		117042	https://app.wildlifeinsights.org/download/2008164/project/2002658/data-files/55190299-4ee1-4689-b5c8-5c1b86d9b975	Marcus Lunt	febff896-db40-4ac8-bcfe-5bb99a600950	Mammalia	Cetartiodactyla	Cervidae	Odocoileus	hemionus	Mule Deer	7/1/2020 13:26
2002658	2590_2020	1d641026-f57e-4487-aa0e-5df418391086		669149	https://app.wildlifeinsights.org/download/2008164/project/2002658/data-files/1d641026-f57e-4487-aa0e-5df418391086	Marcus Lunt	febff896-db40-4ac8-bcfe-5bb99a600950	Mammalia	Cetartiodactyla	Cervidae	Odocoileus	hemionus	Mule Deer	7/23/2020 10:01
2002658	2590_2020	1d641026-f57e-4487-aa0e-5df418391086		669149	https://app.wildlifeinsights.org/download/2008164/project/2002658/data-files/1d641026-f57e-4487-aa0e-5df418391086	Marcus Lunt	febff896-db40-4ac8-bcfe-5bb99a600950	Mammalia	Cetartiodactyla	Cervidae	Odocoileus	hemionus	Mule Deer	7/23/2020 10:01
2002658	2590_2020	52d9d0ef-1205-415a-8d20-c9f99d46f49b		669308	https://app.wildlifeinsights.org/download/2008164/project/2002658/data-files/52d9d0ef-1205-415a-8d20-c9f99d46f49b	Marcus Lunt	febff896-db40-4ac8-bcfe-5bb99a600950	Mammalia	Cetartiodactyla	Cervidae	Odocoileus	hemionus	Mule Deer	8/6/2020 1:27
2002658	2590_2020	812f786d-b07f-4c88-8d0e-8475db8d32f3		669251	https://app.wildlifeinsights.org/download/2008164/project/2002658/data-files/812f786d-b07f-4c88-8d0e-8475db8d32f3	Marcus Lunt	febff896-db40-4ac8-bcfe-5bb99a600950	Mammalia	Cetartiodactyla	Cervidae	Odocoileus	hemionus	Mule Deer	8/6/2020 1:25
2002658	4233_R_D3	25a2e56d-3604-40fa-a844-1892a13ff393		08020592.JPG	https://app.wildlifeinsights.org/download/2008164/project/2002658/data-files/25a2e56d-3604-40fa-a844-1892a13ff393	Glen McCrae	febff896-db40-4ac8-bcfe-5bb99a600950	Mammalia	Cetartiodactyla	Cervidae	Odocoileus	hemionus	Mule Deer	8/2/2021 8:35
2002658	1262_2020	5aa2df76-c2cc-4e50-a227-c539db0f7139		345074	https://app.wildlifeinsights.org/download/2008164/project/2002658/data-files/5aa2df76-c2cc-4e50-a227-c539db0f7139	Glen McCrae	5c7ce479-8a45-40b3-ae21-7c97dfae22f5	Mammalia	Cetartiodactyla	Cervidae	Odocoileus	virginianus	White-tailed Deer	7/12/2020 20:19
2002658	2590_2020	0f3bc42b-cdb7-4fd7-8b12-eed111f5e838		669147	https://app.wildlifeinsights.org/download/2008164/project/2002658/data-files/0f3bc42b-cdb7-4fd7-8b12-eed111f5e838	Marcus Lunt	febff896-db40-4ac8-bcfe-5bb99a600950	Mammalia	Cetartiodactyla	Cervidae	Odocoileus	hemionus	Mule Deer	7/23/2020 10:01
2002658	2590_2020	0f3bc42b-cdb7-4fd7-8b12-eed111f5e838		669147	https://app.wildlifeinsights.org/download/2008164/project/2002658/data-files/0f3bc42b-cdb7-4fd7-8b12-eed111f5e838	Marcus Lunt	febff896-db40-4ac8-bcfe-5bb99a600950	Mammalia	Cetartiodactyla	Cervidae	Odocoileus	hemionus	Mule Deer	7/23/2020 10:01
2002658	2635_2020	2d05cb35-4454-42cb-9d08-789b26bcfff9		117011	https://app.wildlifeinsights.org/download/2008164/project/2002658/data-files/2d05cb35-4454-42cb-9d08-789b26bcfff9	Marcus Lunt	febff896-db40-4ac8-bcfe-5bb99a600950	Mammalia	Cetartiodactyla	Cervidae	Odocoileus	hemionus	Mule Deer	6/30/2020 14:21
2002658	2635_2020	ed56d323-2451-45b1-94e3-15e828086613		117026	https://app.wildlifeinsights.org/download/2008164/project/2002658/data-files/ed56d323-2451-45b1-94e3-15e828086613	Marcus Lunt	febff896-db40-4ac8-bcfe-5bb99a600950	Mammalia	Cetartiodactyla	Cervidae	Odocoileus	hemionus	Mule Deer	6/30/2020 14:22
2002658	3802_2020	50a44a29-e30d-48e8-9ddc-429b0e053333		770241	https://app.wildlifeinsights.org/download/2008164/project/2002658/data-files/50a44a29-e30d-48e8-9ddc-429b0e053333	Kieran Braid	febff896-db40-4ac8-bcfe-5bb99a600950	Mammalia	Cetartiodactyla	Cervidae	Odocoileus	hemionus	Mule Deer	8/27/2020 6:15
2002658	1529.4_R_D3	1ccabc0f-8b6d-477e-a572-72528807be6e		08260515.JPG	https://app.wildlifeinsights.org/download/2008164/project/2002658/data-files/1ccabc0f-8b6d-477e-a572-72528807be6e	Glen McCrae	febff896-db40-4ac8-bcfe-5bb99a600950	Mammalia	Cetartiodactyla	Cervidae	Odocoileus	hemionus	Mule Deer	8/26/2021 5:19
2002658	1529.4_D3	8244b7ff-e656-45b2-abb4-78cff71203ec		RCNX0288.JPG	https://app.wildlifeinsights.org/download/2008164/project/2002658/data-files/8244b7ff-e656-45b2-abb4-78cff71203ec	Glen McCrae	febff896-db40-4ac8-bcfe-5bb99a600950	Mammalia	Cetartiodactyla	Cervidae	Odocoileus	hemionus	Mule Deer	6/15/2021 9:20
2002658	1529.4_R_D3	4dda6c7d-5437-47d4-912b-2a7f96583cf5		08040418.JPG	https://app.wildlifeinsights.org/download/2008164/project/2002658/data-files/4dda6c7d-5437-47d4-912b-2a7f96583cf5	Glen McCrae	febff896-db40-4ac8-bcfe-5bb99a600950	Mammalia	Cetartiodactyla	Cervidae	Odocoileus	hemionus	Mule Deer	8/4/2021 4:14
2002658	1262_2020	d49f0ddb-d9a7-4477-8607-b609be13d4cb		344932	https://app.wildlifeinsights.org/download/2008164/project/2002658/data-files/d49f0ddb-d9a7-4477-8607-b609be13d4cb	Glen McCrae	5c7ce479-8a45-40b3-ae21-7c97dfae22f5	Mammalia	Cetartiodactyla	Cervidae	Odocoileus	virginianus	White-tailed Deer	7/3/2020 13:12
2002658	1262_2020	a9f78696-6fea-48ec-979e-236035306b74		344937	https://app.wildlifeinsights.org/download/2008164/project/2002658/data-files/a9f78696-6fea-48ec-979e-236035306b74	Glen McCrae	5c7ce479-8a45-40b3-ae21-7c97dfae22f5	Mammalia	Cetartiodactyla	Cervidae	Odocoileus	virginianus	White-tailed Deer	7/3/2020 13:12
2002658	1262_2020	d70252d3-b7ab-41ef-a47b-cd8e4e658207		344445	https://app.wildlifeinsights.org/download/2008164/project/2002658/data-files/d70252d3-b7ab-41ef-a47b-cd8e4e658207	Glen McCrae	5c7ce479-8a45-40b3-ae21-7c97dfae22f5	Mammalia	Cetartiodactyla	Cervidae	Odocoileus	virginianus	White-tailed Deer	6/2/2020 15:26
2002658	5399_2020	9acd701a-508b-4384-9595-7e4cd31507ca		824881	https://app.wildlifeinsights.org/download/2008164/project/2002658/data-files/9acd701a-508b-4384-9595-7e4cd31507ca	Glen McCrae	febff896-db40-4ac8-bcfe-5bb99a600950	Mammalia	Cetartiodactyla	Cervidae	Odocoileus	hemionus	Mule Deer	6/19/2020 4:23
2002658	3315_2020	d3a5e3ef-8c6c-4752-a272-31e13ac27fc4		720884	https://app.wildlifeinsights.org/download/2008164/project/2002658/data-files/d3a5e3ef-8c6c-4752-a272-31e13ac27fc4	Alicia Nightingale	febff896-db40-4ac8-bcfe-5bb99a600950	Mammalia	Cetartiodactyla	Cervidae	Odocoileus	hemionus	Mule Deer	7/4/2020 10:34
2002658	3315_2020	d3a5e3ef-8c6c-4752-a272-31e13ac27fc4		720884	https://app.wildlifeinsights.org/download/2008164/project/2002658/data-files/d3a5e3ef-8c6c-4752-a272-31e13ac27fc4	Alicia Nightingale	febff896-db40-4ac8-bcfe-5bb99a600950	Mammalia	Cetartiodactyla	Cervidae	Odocoileus	hemionus	Mule Deer	7/4/2020 10:34
2002658	1529D1	bd32c184-3cbd-4595-9e9d-d7e8a4b11a18		RCNX3761.JPG	https://app.wildlifeinsights.org/download/2008164/project/2002658/data-files/bd32c184-3cbd-4595-9e9d-d7e8a4b11a18	Reese Embree	febff896-db40-4ac8-bcfe-5bb99a600950	Mammalia	Cetartiodactyla	Cervidae	Odocoileus	hemionus	Mule Deer	6/4/2020 5:01
2002658	3011_2020	f87ca87b-b686-4d13-9b8c-98761d3bd77c		708051	https://app.wildlifeinsights.org/download/2008164/project/2002658/data-files/f87ca87b-b686-4d13-9b8c-98761d3bd77c	Jim Hilland	febff896-db40-4ac8-bcfe-5bb99a600950	Mammalia	Cetartiodactyla	Cervidae	Odocoileus	hemionus	Mule Deer	8/30/2020 20:34
2002658	2635 Road_2020	e72e6231-7cc6-4383-bdd6-c281a944c88f		118911	https://app.wildlifeinsights.org/download/2008164/project/2002658/data-files/e72e6231-7cc6-4383-bdd6-c281a944c88f	Wayn Moody	febff896-db40-4ac8-bcfe-5bb99a600950	Mammalia	Cetartiodactyla	Cervidae	Odocoileus	hemionus	Mule Deer	7/7/2020 4:18
2002658	5399_2020	c4d4a0c7-6e39-40a3-a200-429a8068d06c		824828	https://app.wildlifeinsights.org/download/2008164/project/2002658/data-files/c4d4a0c7-6e39-40a3-a200-429a8068d06c	Glen McCrae	febff896-db40-4ac8-bcfe-5bb99a600950	Mammalia	Cetartiodactyla	Cervidae	Odocoileus	hemionus	Mule Deer	6/18/2020 0:25
2002658	3011_2020	365185ba-0aee-49fd-b343-205dbc1925fd		708045	https://app.wildlifeinsights.org/download/2008164/project/2002658/data-files/365185ba-0aee-49fd-b343-205dbc1925fd	Jim Hilland	febff896-db40-4ac8-bcfe-5bb99a600950	Mammalia	Cetartiodactyla	Cervidae	Odocoileus	hemionus	Mule Deer	8/30/2020 20:33
2002658	3011_2020	3fa17932-7080-4918-9cd8-e9c062f5088f		707244	https://app.wildlifeinsights.org/download/2008164/project/2002658/data-files/3fa17932-7080-4918-9cd8-e9c062f5088f	Jim Hilland	febff896-db40-4ac8-bcfe-5bb99a600950	Mammalia	Cetartiodactyla	Cervidae	Odocoileus	hemionus	Mule Deer	7/12/2020 15:39
2002658	2635 Road_2020	be5e070f-a1e2-4874-8882-a2e3c8898c0d		119253	https://app.wildlifeinsights.org/download/2008164/project/2002658/data-files/be5e070f-a1e2-4874-8882-a2e3c8898c0d	ashley manky	febff896-db40-4ac8-bcfe-5bb99a600950	Mammalia	Cetartiodactyla	Cervidae	Odocoileus	hemionus	Mule Deer	8/1/2020 17:28
2002658	3011_2020	fdd5bf12-1009-45bd-a9b6-e14a76aad2ac		707649	https://app.wildlifeinsights.org/download/2008164/project/2002658/data-files/fdd5bf12-1009-45bd-a9b6-e14a76aad2ac	Jim Hilland	febff896-db40-4ac8-bcfe-5bb99a600950	Mammalia	Cetartiodactyla	Cervidae	Odocoileus	hemionus	Mule Deer	8/16/2020 0:44
2002658	3011_2020	2e061889-6ab6-4df8-a21e-70d3ecdbf805		707248	https://app.wildlifeinsights.org/download/2008164/project/2002658/data-files/2e061889-6ab6-4df8-a21e-70d3ecdbf805	Jim Hilland	febff896-db40-4ac8-bcfe-5bb99a600950	Mammalia	Cetartiodactyla	Cervidae	Odocoileus	hemionus	Mule Deer	7/12/2020 15:39
2002658	7955_2020	4975d83e-c8ff-4498-9d2e-400b4f76e511		252286	https://app.wildlifeinsights.org/download/2008164/project/2002658/data-files/4975d83e-c8ff-4498-9d2e-400b4f76e511	Michael Barrow	febff896-db40-4ac8-bcfe-5bb99a600950	Mammalia	Cetartiodactyla	Cervidae	Odocoileus	hemionus	Mule Deer	7/31/2020 22:08
2002658	3011_2020	8ce3869a-c42a-4b4c-be2e-71e9ac01c8d2		707409	https://app.wildlifeinsights.org/download/2008164/project/2002658/data-files/8ce3869a-c42a-4b4c-be2e-71e9ac01c8d2	Jim Hilland	febff896-db40-4ac8-bcfe-5bb99a600950	Mammalia	Cetartiodactyla	Cervidae	Odocoileus	hemionus	Mule Deer	7/31/2020 21:46
2002658	3087_2020	a446c2df-664b-4cf3-bfaa-4029a728ffa8		716451	https://app.wildlifeinsights.org/download/2008164/project/2002658/data-files/a446c2df-664b-4cf3-bfaa-4029a728ffa8	Glen McCrae	febff896-db40-4ac8-bcfe-5bb99a600950	Mammalia	Cetartiodactyla	Cervidae	Odocoileus	hemionus	Mule Deer	8/8/2020 9:30
2002658	3802_2020	ef2ddfe0-a7c1-4aca-8909-372355ebaf59		770157	https://app.wildlifeinsights.org/download/2008164/project/2002658/data-files/ef2ddfe0-a7c1-4aca-8909-372355ebaf59	Kieran Braid	febff896-db40-4ac8-bcfe-5bb99a600950	Mammalia	Cetartiodactyla	Cervidae	Odocoileus	hemionus	Mule Deer	8/19/2020 8:03
2002658	128_2020	16e7936a-2582-46d8-b7dc-8ef293d42575		357831	https://app.wildlifeinsights.org/download/2008164/project/2002658/data-files/16e7936a-2582-46d8-b7dc-8ef293d42575	Glen McCrae	febff896-db40-4ac8-bcfe-5bb99a600950	Mammalia	Cetartiodactyla	Cervidae	Odocoileus	hemionus	Mule Deer	8/11/2020 8:47
2002658	5399_2020	6cef042b-93df-45a1-ac11-39eb23152726		818171	https://app.wildlifeinsights.org/download/2008164/project/2002658/data-files/6cef042b-93df-45a1-ac11-39eb23152726	Glen McCrae	febff896-db40-4ac8-bcfe-5bb99a600950	Mammalia	Cetartiodactyla	Cervidae	Odocoileus	hemionus	Mule Deer	6/19/2020 4:23
2002658	128_2020	3a1eb45e-8eab-4f63-a69a-e451f1bc3592		357241	https://app.wildlifeinsights.org/download/2008164/project/2002658/data-files/3a1eb45e-8eab-4f63-a69a-e451f1bc3592	Glen McCrae	5c7ce479-8a45-40b3-ae21-7c97dfae22f5	Mammalia	Cetartiodactyla	Cervidae	Odocoileus	virginianus	White-tailed Deer	6/5/2020 15:21
2002658	3087_2020	cc95bf5d-d876-4b46-a2a2-bdbd08f37273		716468	https://app.wildlifeinsights.org/download/2008164/project/2002658/data-files/cc95bf5d-d876-4b46-a2a2-bdbd08f37273	Glen McCrae	febff896-db40-4ac8-bcfe-5bb99a600950	Mammalia	Cetartiodactyla	Cervidae	Odocoileus	hemionus	Mule Deer	8/8/2020 9:30
2002658	5047 Road_2020	7de01806-3846-493b-aab4-57fb38323b0a		174193	https://app.wildlifeinsights.org/download/2008164/project/2002658/data-files/7de01806-3846-493b-aab4-57fb38323b0a	Michael Barrow	5c7ce479-8a45-40b3-ae21-7c97dfae22f5	Mammalia	Cetartiodactyla	Cervidae	Odocoileus	virginianus	White-tailed Deer	8/23/2020 7:45
2002658	128_2020	05ad0abf-8d44-4c95-a0d0-e5b15858f5bf		357024	https://app.wildlifeinsights.org/download/2008164/project/2002658/data-files/05ad0abf-8d44-4c95-a0d0-e5b15858f5bf	Glen McCrae	febff896-db40-4ac8-bcfe-5bb99a600950	Mammalia	Cetartiodactyla	Cervidae	Odocoileus	hemionus	Mule Deer	6/1/2020 10:33
2002658	128_2020	ffd04a97-ed00-40a5-a3a5-712b4673a4d3		357561	https://app.wildlifeinsights.org/download/2008164/project/2002658/data-files/ffd04a97-ed00-40a5-a3a5-712b4673a4d3	Glen McCrae	5c7ce479-8a45-40b3-ae21-7c97dfae22f5	Mammalia	Cetartiodactyla	Cervidae	Odocoileus	virginianus	White-tailed Deer	6/29/2020 10:01
2002658	1936_2020	b9be42b9-3708-49f1-bea9-fac254ff9d49		429535	https://app.wildlifeinsights.org/download/2008164/project/2002658/data-files/b9be42b9-3708-49f1-bea9-fac254ff9d49	Glen McCrae	5c7ce479-8a45-40b3-ae21-7c97dfae22f5	Mammalia	Cetartiodactyla	Cervidae	Odocoileus	virginianus	White-tailed Deer	6/27/2020 21:30
2002658	3315_2020	f45b0554-97f0-4c39-a3aa-155b0bd68364		721539	https://app.wildlifeinsights.org/download/2008164/project/2002658/data-files/f45b0554-97f0-4c39-a3aa-155b0bd68364	Alicia Nightingale	febff896-db40-4ac8-bcfe-5bb99a600950	Mammalia	Cetartiodactyla	Cervidae	Odocoileus	hemionus	Mule Deer	8/8/2020 6:35
2002658	3315_2020	f45b0554-97f0-4c39-a3aa-155b0bd68364		721539	https://app.wildlifeinsights.org/download/2008164/project/2002658/data-files/f45b0554-97f0-4c39-a3aa-155b0bd68364	Alicia Nightingale	febff896-db40-4ac8-bcfe-5bb99a600950	Mammalia	Cetartiodactyla	Cervidae	Odocoileus	hemionus	Mule Deer	8/8/2020 6:35
2002658	2858_2020	fb22e045-492b-4a35-a71f-526667d338e1		698273	https://app.wildlifeinsights.org/download/2008164/project/2002658/data-files/fb22e045-492b-4a35-a71f-526667d338e1	Glen McCrae	febff896-db40-4ac8-bcfe-5bb99a600950	Mammalia	Cetartiodactyla	Cervidae	Odocoileus	hemionus	Mule Deer	7/29/2020 22:04
2002658	3315_2020	1ad65953-4b48-425b-a17e-ffbbd65e8677		720847	https://app.wildlifeinsights.org/download/2008164/project/2002658/data-files/1ad65953-4b48-425b-a17e-ffbbd65e8677	Alicia Nightingale	febff896-db40-4ac8-bcfe-5bb99a600950	Mammalia	Cetartiodactyla	Cervidae	Odocoileus	hemionus	Mule Deer	6/30/2020 10:02
2002658	3315_2020	1ad65953-4b48-425b-a17e-ffbbd65e8677		720847	https://app.wildlifeinsights.org/download/2008164/project/2002658/data-files/1ad65953-4b48-425b-a17e-ffbbd65e8677	Alicia Nightingale	febff896-db40-4ac8-bcfe-5bb99a600950	Mammalia	Cetartiodactyla	Cervidae	Odocoileus	hemionus	Mule Deer	6/30/2020 10:02
2002658	3315_2020	050b4866-f338-43d2-800a-94709ff18c71		720835	https://app.wildlifeinsights.org/download/2008164/project/2002658/data-files/050b4866-f338-43d2-800a-94709ff18c71	Alicia Nightingale	febff896-db40-4ac8-bcfe-5bb99a600950	Mammalia	Cetartiodactyla	Cervidae	Odocoileus	hemionus	Mule Deer	6/30/2020 10:01
2002658	3315_2020	050b4866-f338-43d2-800a-94709ff18c71		720835	https://app.wildlifeinsights.org/download/2008164/project/2002658/data-files/050b4866-f338-43d2-800a-94709ff18c71	Alicia Nightingale	febff896-db40-4ac8-bcfe-5bb99a600950	Mammalia	Cetartiodactyla	Cervidae	Odocoileus	hemionus	Mule Deer	6/30/2020 10:01
2002658	4912_D3	5a439ba4-279d-4171-9d92-040966997f63		IMG_0878.JPG	https://app.wildlifeinsights.org/download/2008164/project/2002658/data-files/5a439ba4-279d-4171-9d92-040966997f63	Timber Whitehouse	febff896-db40-4ac8-bcfe-5bb99a600950	Mammalia	Cetartiodactyla	Cervidae	Odocoileus	hemionus	Mule Deer	7/21/2021 17:56
2002658	3315_2020	20d96c41-ea92-4118-8add-49fd247bd7f0		721643	https://app.wildlifeinsights.org/download/2008164/project/2002658/data-files/20d96c41-ea92-4118-8add-49fd247bd7f0	Alicia Nightingale	febff896-db40-4ac8-bcfe-5bb99a600950	Mammalia	Cetartiodactyla	Cervidae	Odocoileus	hemionus	Mule Deer	8/13/2020 19:56
2002658	3315_2020	20d96c41-ea92-4118-8add-49fd247bd7f0		721643	https://app.wildlifeinsights.org/download/2008164/project/2002658/data-files/20d96c41-ea92-4118-8add-49fd247bd7f0	Alicia Nightingale	febff896-db40-4ac8-bcfe-5bb99a600950	Mammalia	Cetartiodactyla	Cervidae	Odocoileus	hemionus	Mule Deer	8/13/2020 19:56
2002658	2362_2020	401484d7-34cd-4485-be95-258b8291bbb6		110078	https://app.wildlifeinsights.org/download/2008164/project/2002658/data-files/401484d7-34cd-4485-be95-258b8291bbb6	Glen McCrae	5c7ce479-8a45-40b3-ae21-7c97dfae22f5	Mammalia	Cetartiodactyla	Cervidae	Odocoileus	virginianus	White-tailed Deer	7/30/2020 12:07
2002658	2858_2020	936f89aa-7b6b-4631-95c0-e8eca3a9f193		698107	https://app.wildlifeinsights.org/download/2008164/project/2002658/data-files/936f89aa-7b6b-4631-95c0-e8eca3a9f193	Glen McCrae	febff896-db40-4ac8-bcfe-5bb99a600950	Mammalia	Cetartiodactyla	Cervidae	Odocoileus	hemionus	Mule Deer	7/24/2020 6:47
2002658	2362_2020	7f769623-2958-4342-8a3a-2cd9ebb5f269		109663	https://app.wildlifeinsights.org/download/2008164/project/2002658/data-files/7f769623-2958-4342-8a3a-2cd9ebb5f269	Glen McCrae	febff896-db40-4ac8-bcfe-5bb99a600950	Mammalia	Cetartiodactyla	Cervidae	Odocoileus	hemionus	Mule Deer	6/17/2020 7:58
2002658	2858_2020	a84f9eb6-2438-49c3-9bab-cb13ac9c4ea8		699281	https://app.wildlifeinsights.org/download/2008164/project/2002658/data-files/a84f9eb6-2438-49c3-9bab-cb13ac9c4ea8	Glen McCrae	febff896-db40-4ac8-bcfe-5bb99a600950	Mammalia	Cetartiodactyla	Cervidae	Odocoileus	hemionus	Mule Deer	8/14/2020 5:50
2002658	2858_2020	a9a77e7c-f737-40ce-9010-430cfb5f96ea		698504	https://app.wildlifeinsights.org/download/2008164/project/2002658/data-files/a9a77e7c-f737-40ce-9010-430cfb5f96ea	Glen McCrae	febff896-db40-4ac8-bcfe-5bb99a600950	Mammalia	Cetartiodactyla	Cervidae	Odocoileus	hemionus	Mule Deer	8/3/2020 5:17
2002658	2858_2020	214edd07-2e5d-4128-be34-2acd1373e765		698725	https://app.wildlifeinsights.org/download/2008164/project/2002658/data-files/214edd07-2e5d-4128-be34-2acd1373e765	Glen McCrae	febff896-db40-4ac8-bcfe-5bb99a600950	Mammalia	Cetartiodactyla	Cervidae	Odocoileus	hemionus	Mule Deer	8/6/2020 5:49
2002658	1602 Road_2020	e03e4a7a-3968-4089-ab65-88ac1fbfd341		616072	https://app.wildlifeinsights.org/download/2008164/project/2002658/data-files/e03e4a7a-3968-4089-ab65-88ac1fbfd341	Geoffrey Barrow	febff896-db40-4ac8-bcfe-5bb99a600950	Mammalia	Cetartiodactyla	Cervidae	Odocoileus	hemionus	Mule Deer	6/27/2020 4:35
2002658	3315_2020	761016a9-8e1e-4fd8-ba72-9b35f75ff080		720943	https://app.wildlifeinsights.org/download/2008164/project/2002658/data-files/761016a9-8e1e-4fd8-ba72-9b35f75ff080	Glen McCrae	febff896-db40-4ac8-bcfe-5bb99a600950	Mammalia	Cetartiodactyla	Cervidae	Odocoileus	hemionus	Mule Deer	7/4/2020 20:10
2002658	2858_2020	5ebabde8-e2df-4b33-93c1-17dfc042fd6e		697854	https://app.wildlifeinsights.org/download/2008164/project/2002658/data-files/5ebabde8-e2df-4b33-93c1-17dfc042fd6e	Glen McCrae	febff896-db40-4ac8-bcfe-5bb99a600950	Mammalia	Cetartiodactyla	Cervidae	Odocoileus	hemionus	Mule Deer	7/19/2020 5:49
2002658	2858_2020	e6343d90-224a-4722-9bfa-060c63cd3c25		698847	https://app.wildlifeinsights.org/download/2008164/project/2002658/data-files/e6343d90-224a-4722-9bfa-060c63cd3c25	Glen McCrae	febff896-db40-4ac8-bcfe-5bb99a600950	Mammalia	Cetartiodactyla	Cervidae	Odocoileus	hemionus	Mule Deer	8/9/2020 6:42
2002658	2858_2020	eebd4feb-3af5-4f90-bcb9-283e93576604		698011	https://app.wildlifeinsights.org/download/2008164/project/2002658/data-files/eebd4feb-3af5-4f90-bcb9-283e93576604	Glen McCrae	febff896-db40-4ac8-bcfe-5bb99a600950	Mammalia	Cetartiodactyla	Cervidae	Odocoileus	hemionus	Mule Deer	7/22/2020 3:01
2002658	8637_2020	1d6365fc-2f02-462e-bb0b-4481e4fb73b7		260685	https://app.wildlifeinsights.org/download/2008164/project/2002658/data-files/1d6365fc-2f02-462e-bb0b-4481e4fb73b7	Kieran Braid	febff896-db40-4ac8-bcfe-5bb99a600950	Mammalia	Cetartiodactyla	Cervidae	Odocoileus	hemionus	Mule Deer	6/16/2021 7:34
2002658	2858_2020	95e68de3-2e89-44ae-a653-62ee0349241d		699134	https://app.wildlifeinsights.org/download/2008164/project/2002658/data-files/95e68de3-2e89-44ae-a653-62ee0349241d	Glen McCrae	febff896-db40-4ac8-bcfe-5bb99a600950	Mammalia	Cetartiodactyla	Cervidae	Odocoileus	hemionus	Mule Deer	8/12/2020 6:24
2002658	2858_2020	23f50672-a7da-46e7-83d1-a0bc67ad98a0		698714	https://app.wildlifeinsights.org/download/2008164/project/2002658/data-files/23f50672-a7da-46e7-83d1-a0bc67ad98a0	Glen McCrae	febff896-db40-4ac8-bcfe-5bb99a600950	Mammalia	Cetartiodactyla	Cervidae	Odocoileus	hemionus	Mule Deer	8/6/2020 5:49
2002658	2858_2020	243db119-1b6e-45f5-9a69-b0d68e83060e		698996	https://app.wildlifeinsights.org/download/2008164/project/2002658/data-files/243db119-1b6e-45f5-9a69-b0d68e83060e	Glen McCrae	febff896-db40-4ac8-bcfe-5bb99a600950	Mammalia	Cetartiodactyla	Cervidae	Odocoileus	hemionus	Mule Deer	8/11/2020 5:40
2002658	2858_2020	bb858519-be92-423c-bbe8-aa5599651aab		698852	https://app.wildlifeinsights.org/download/2008164/project/2002658/data-files/bb858519-be92-423c-bbe8-aa5599651aab	Glen McCrae	febff896-db40-4ac8-bcfe-5bb99a600950	Mammalia	Cetartiodactyla	Cervidae	Odocoileus	hemionus	Mule Deer	8/9/2020 6:42
2002658	2858_2020	abbd42fd-778f-4e33-bcde-d1e8df8c7c0c		698884	https://app.wildlifeinsights.org/download/2008164/project/2002658/data-files/abbd42fd-778f-4e33-bcde-d1e8df8c7c0c	Glen McCrae	febff896-db40-4ac8-bcfe-5bb99a600950	Mammalia	Cetartiodactyla	Cervidae	Odocoileus	hemionus	Mule Deer	8/9/2020 7:02
2002658	2858_2020	6aa00c6d-e956-4351-93ff-c242c0b52475		697299	https://app.wildlifeinsights.org/download/2008164/project/2002658/data-files/6aa00c6d-e956-4351-93ff-c242c0b52475	Glen McCrae	febff896-db40-4ac8-bcfe-5bb99a600950	Mammalia	Cetartiodactyla	Cervidae	Odocoileus	hemionus	Mule Deer	7/6/2020 6:36
2002658	2858_2020	58997dae-059a-43e1-9a47-7bea26c01d9a		696614	https://app.wildlifeinsights.org/download/2008164/project/2002658/data-files/58997dae-059a-43e1-9a47-7bea26c01d9a	Glen McCrae	febff896-db40-4ac8-bcfe-5bb99a600950	Mammalia	Cetartiodactyla	Cervidae	Odocoileus	hemionus	Mule Deer	6/25/2020 3:55
2002658	2858_2020	38b50e29-63c3-40c5-bc88-9415e7c5092a		698076	https://app.wildlifeinsights.org/download/2008164/project/2002658/data-files/38b50e29-63c3-40c5-bc88-9415e7c5092a	Glen McCrae	febff896-db40-4ac8-bcfe-5bb99a600950	Mammalia	Cetartiodactyla	Cervidae	Odocoileus	hemionus	Mule Deer	7/22/2020 18:05
2002658	2858_2020	36f900c0-486b-46bf-9728-cdf2df818073		697522	https://app.wildlifeinsights.org/download/2008164/project/2002658/data-files/36f900c0-486b-46bf-9728-cdf2df818073	Glen McCrae	febff896-db40-4ac8-bcfe-5bb99a600950	Mammalia	Cetartiodactyla	Cervidae	Odocoileus	hemionus	Mule Deer	7/13/2020 5:11
2002658	2858_2020	dc0eddd4-ae47-488b-9521-afdc633203ad		699836	https://app.wildlifeinsights.org/download/2008164/project/2002658/data-files/dc0eddd4-ae47-488b-9521-afdc633203ad	Glen McCrae	febff896-db40-4ac8-bcfe-5bb99a600950	Mammalia	Cetartiodactyla	Cervidae	Odocoileus	hemionus	Mule Deer	8/27/2020 7:44
2002658	44_2020	d47aa93c-ed5e-420c-8340-58ae9f56e084		496675	https://app.wildlifeinsights.org/download/2008164/project/2002658/data-files/d47aa93c-ed5e-420c-8340-58ae9f56e084	Kieran Braid	c5ce946f-8f0d-4379-992b-cc0982381f5e	Mammalia	Cetartiodactyla	Cervidae	Cervus	canadensis	Elk	6/15/2020 14:26
2002658	8335_2020	df224166-ba56-44ca-b166-555cea41b2dd		578426	https://app.wildlifeinsights.org/download/2008164/project/2002658/data-files/df224166-ba56-44ca-b166-555cea41b2dd	Kieran Braid	5c7ce479-8a45-40b3-ae21-7c97dfae22f5	Mammalia	Cetartiodactyla	Cervidae	Odocoileus	virginianus	White-tailed Deer	8/10/2020 18:40
2002658	1451.1_D3	0704dc2d-7a7d-486d-b136-ae3f133b615a		RCNX1582.JPG	https://app.wildlifeinsights.org/download/2008164/project/2002658/data-files/0704dc2d-7a7d-486d-b136-ae3f133b615a	Glen McCrae	5c7ce479-8a45-40b3-ae21-7c97dfae22f5	Mammalia	Cetartiodactyla	Cervidae	Odocoileus	virginianus	White-tailed Deer	6/21/2021 8:10
2002658	1451.1_D3	d6f8871d-55f6-4079-afbf-1276700d4b9a		RCNX1588.JPG	https://app.wildlifeinsights.org/download/2008164/project/2002658/data-files/d6f8871d-55f6-4079-afbf-1276700d4b9a	Glen McCrae	5c7ce479-8a45-40b3-ae21-7c97dfae22f5	Mammalia	Cetartiodactyla	Cervidae	Odocoileus	virginianus	White-tailed Deer	6/21/2021 8:10
2002658	1451.1_D3	92127b76-daa4-40a6-a95f-b7ab9f77a383		RCNX1589.JPG	https://app.wildlifeinsights.org/download/2008164/project/2002658/data-files/92127b76-daa4-40a6-a95f-b7ab9f77a383	Glen McCrae	5c7ce479-8a45-40b3-ae21-7c97dfae22f5	Mammalia	Cetartiodactyla	Cervidae	Odocoileus	virginianus	White-tailed Deer	6/21/2021 8:10
2002658	1451.1_D3	2010080f-5f8f-4824-b711-0ec1a5e932c3		RCNX1615.JPG	https://app.wildlifeinsights.org/download/2008164/project/2002658/data-files/2010080f-5f8f-4824-b711-0ec1a5e932c3	Glen McCrae	febff896-db40-4ac8-bcfe-5bb99a600950	Mammalia	Cetartiodactyla	Cervidae	Odocoileus	hemionus	Mule Deer	6/24/2021 10:53
2002658	44_2020	d822ddf7-6e3d-407a-8fb2-d5d4179d7be8		496677	https://app.wildlifeinsights.org/download/2008164/project/2002658/data-files/d822ddf7-6e3d-407a-8fb2-d5d4179d7be8	Kieran Braid	c5ce946f-8f0d-4379-992b-cc0982381f5e	Mammalia	Cetartiodactyla	Cervidae	Cervus	canadensis	Elk	6/15/2020 14:26
2002658	8335_2020	c5f9b420-2ce5-4654-8556-1de6e714b40f		585076	https://app.wildlifeinsights.org/download/2008164/project/2002658/data-files/c5f9b420-2ce5-4654-8556-1de6e714b40f	Jim Witiw	c5ce946f-8f0d-4379-992b-cc0982381f5e	Mammalia	Cetartiodactyla	Cervidae	Cervus	canadensis	Elk	6/8/2021 13:33
2002658	1204_2020	cd5d8edc-0b64-47c7-9e52-7fce0dbb20e7		27127	https://app.wildlifeinsights.org/download/2008164/project/2002658/data-files/cd5d8edc-0b64-47c7-9e52-7fce0dbb20e7	Glen McCrae	febff896-db40-4ac8-bcfe-5bb99a600950	Mammalia	Cetartiodactyla	Cervidae	Odocoileus	hemionus	Mule Deer	7/10/2020 10:22
2002658	8335_2020	058be768-90ce-4004-af50-f74193f3a3f6		577910	https://app.wildlifeinsights.org/download/2008164/project/2002658/data-files/058be768-90ce-4004-af50-f74193f3a3f6	Kieran Braid	5c7ce479-8a45-40b3-ae21-7c97dfae22f5	Mammalia	Cetartiodactyla	Cervidae	Odocoileus	virginianus	White-tailed Deer	7/19/2020 5:45
2002658	44_2020	c0d47a91-acf3-4b38-a24a-978d3d4da4c7		501241	https://app.wildlifeinsights.org/download/2008164/project/2002658/data-files/c0d47a91-acf3-4b38-a24a-978d3d4da4c7	Glen McCrae	5c7ce479-8a45-40b3-ae21-7c97dfae22f5	Mammalia	Cetartiodactyla	Cervidae	Odocoileus	virginianus	White-tailed Deer	8/30/2020 7:21
2002658	8335_2020	3dded1d6-8e8e-4b81-9631-751f369fd0fd		578518	https://app.wildlifeinsights.org/download/2008164/project/2002658/data-files/3dded1d6-8e8e-4b81-9631-751f369fd0fd	Kieran Braid	5c7ce479-8a45-40b3-ae21-7c97dfae22f5	Mammalia	Cetartiodactyla	Cervidae	Odocoileus	virginianus	White-tailed Deer	8/11/2020 8:18
2002658	8335_2020	b6d1f812-bd73-4238-89ac-c6b75127170e		585004	https://app.wildlifeinsights.org/download/2008164/project/2002658/data-files/b6d1f812-bd73-4238-89ac-c6b75127170e	Kevin Bereck	c5ce946f-8f0d-4379-992b-cc0982381f5e	Mammalia	Cetartiodactyla	Cervidae	Cervus	canadensis	Elk	6/1/2021 18:57
2002658	1204_2020	93c74c6b-3361-4fcb-8055-c81d5e123491		25817	https://app.wildlifeinsights.org/download/2008164/project/2002658/data-files/93c74c6b-3361-4fcb-8055-c81d5e123491	Glen McCrae	febff896-db40-4ac8-bcfe-5bb99a600950	Mammalia	Cetartiodactyla	Cervidae	Odocoileus	hemionus	Mule Deer	6/21/2020 7:59
2002658	1204_2020	f5f8c836-3e58-4925-a515-2199e018048a		27540	https://app.wildlifeinsights.org/download/2008164/project/2002658/data-files/f5f8c836-3e58-4925-a515-2199e018048a	Glen McCrae	febff896-db40-4ac8-bcfe-5bb99a600950	Mammalia	Cetartiodactyla	Cervidae	Odocoileus	hemionus	Mule Deer	8/17/2020 7:41
2002658	7255_2020	f7a49a3b-2011-429a-b6db-bfe692309ee8		242206	https://app.wildlifeinsights.org/download/2008164/project/2002658/data-files/f7a49a3b-2011-429a-b6db-bfe692309ee8	Kieran Braid	febff896-db40-4ac8-bcfe-5bb99a600950	Mammalia	Cetartiodactyla	Cervidae	Odocoileus	hemionus	Mule Deer	6/4/2020 5:47
2002658	44_2020	0f88df3a-9f9a-45d6-9250-ec401beeb37e		496537	https://app.wildlifeinsights.org/download/2008164/project/2002658/data-files/0f88df3a-9f9a-45d6-9250-ec401beeb37e	Michael Barrow	febff896-db40-4ac8-bcfe-5bb99a600950	Mammalia	Cetartiodactyla	Cervidae	Odocoileus	hemionus	Mule Deer	6/11/2020 7:37
2002658	6249_2020	dca1e36c-6430-4418-a93f-9ef95f79c937		519979	https://app.wildlifeinsights.org/download/2008164/project/2002658/data-files/dca1e36c-6430-4418-a93f-9ef95f79c937	Marcus Lunt	c5ce946f-8f0d-4379-992b-cc0982381f5e	Mammalia	Cetartiodactyla	Cervidae	Cervus	canadensis	Elk	7/15/2020 22:51
2002658	1204_2020	fe695296-27f1-461a-b52f-e4e59ad469d1		25901	https://app.wildlifeinsights.org/download/2008164/project/2002658/data-files/fe695296-27f1-461a-b52f-e4e59ad469d1	Glen McCrae	febff896-db40-4ac8-bcfe-5bb99a600950	Mammalia	Cetartiodactyla	Cervidae	Odocoileus	hemionus	Mule Deer	7/4/2020 6:13
2002658	6249_2020	d78bb7b2-3a2e-45c4-95f6-4951c4af2ade		520828	https://app.wildlifeinsights.org/download/2008164/project/2002658/data-files/d78bb7b2-3a2e-45c4-95f6-4951c4af2ade	Marcus Lunt	c5ce946f-8f0d-4379-992b-cc0982381f5e	Mammalia	Cetartiodactyla	Cervidae	Cervus	canadensis	Elk	7/22/2020 1:04
2002658	6249_2020	66b8af5b-d529-4910-9953-975d79661627		520763	https://app.wildlifeinsights.org/download/2008164/project/2002658/data-files/66b8af5b-d529-4910-9953-975d79661627	Marcus Lunt	c5ce946f-8f0d-4379-992b-cc0982381f5e	Mammalia	Cetartiodactyla	Cervidae	Cervus	canadensis	Elk	7/20/2020 21:04
2002658	44_2020	42caafbc-7c27-4bea-b006-aee071f3d57b		497228	https://app.wildlifeinsights.org/download/2008164/project/2002658/data-files/42caafbc-7c27-4bea-b006-aee071f3d57b	Michael Barrow	c5ce946f-8f0d-4379-992b-cc0982381f5e	Mammalia	Cetartiodactyla	Cervidae	Cervus	canadensis	Elk	6/25/2020 16:12
2002658	44_2020	93aca7aa-a3b8-478e-bb9c-5557ec7ad2e8		497250	https://app.wildlifeinsights.org/download/2008164/project/2002658/data-files/93aca7aa-a3b8-478e-bb9c-5557ec7ad2e8	Michael Barrow	c5ce946f-8f0d-4379-992b-cc0982381f5e	Mammalia	Cetartiodactyla	Cervidae	Cervus	canadensis	Elk	6/25/2020 16:14
2002658	6249_2020	00beaff9-f44a-40c5-9cdb-da2136e12c08		520753	https://app.wildlifeinsights.org/download/2008164/project/2002658/data-files/00beaff9-f44a-40c5-9cdb-da2136e12c08	Marcus Lunt	c5ce946f-8f0d-4379-992b-cc0982381f5e	Mammalia	Cetartiodactyla	Cervidae	Cervus	canadensis	Elk	7/20/2020 21:04
2002658	1879_2020	89a35170-d4b2-4633-be28-515e79d79762		104464	https://app.wildlifeinsights.org/download/2008164/project/2002658/data-files/89a35170-d4b2-4633-be28-515e79d79762	Michael Barrow	febff896-db40-4ac8-bcfe-5bb99a600950	Mammalia	Cetartiodactyla	Cervidae	Odocoileus	hemionus	Mule Deer	7/31/2020 6:39
2002658	6249_2020	c163d1c8-d5c2-4ccc-8baa-bedde0971264		521364	https://app.wildlifeinsights.org/download/2008164/project/2002658/data-files/c163d1c8-d5c2-4ccc-8baa-bedde0971264	Marcus Lunt	c5ce946f-8f0d-4379-992b-cc0982381f5e	Mammalia	Cetartiodactyla	Cervidae	Cervus	canadensis	Elk	8/10/2020 20:27
2002658	44_2020	d4834c72-d159-4806-9561-0777902b2f20		497102	https://app.wildlifeinsights.org/download/2008164/project/2002658/data-files/d4834c72-d159-4806-9561-0777902b2f20	Michael Barrow	c5ce946f-8f0d-4379-992b-cc0982381f5e	Mammalia	Cetartiodactyla	Cervidae	Cervus	canadensis	Elk	6/25/2020 13:30
2002658	4123_2020	fc169158-5519-4143-9d0f-02916814008e		491050	https://app.wildlifeinsights.org/download/2008164/project/2002658/data-files/fc169158-5519-4143-9d0f-02916814008e	Felix Kuhn	5c7ce479-8a45-40b3-ae21-7c97dfae22f5	Mammalia	Cetartiodactyla	Cervidae	Odocoileus	virginianus	White-tailed Deer	7/27/2020 7:44
2002658	44_2020	408da485-353a-4570-b364-34c4a2581f02		497012	https://app.wildlifeinsights.org/download/2008164/project/2002658/data-files/408da485-353a-4570-b364-34c4a2581f02	Michael Barrow	c5ce946f-8f0d-4379-992b-cc0982381f5e	Mammalia	Cetartiodactyla	Cervidae	Cervus	canadensis	Elk	6/24/2020 5:38
2002658	44_2020	89364541-055a-4445-abef-fb5e50f671e6		497145	https://app.wildlifeinsights.org/download/2008164/project/2002658/data-files/89364541-055a-4445-abef-fb5e50f671e6	Michael Barrow	c5ce946f-8f0d-4379-992b-cc0982381f5e	Mammalia	Cetartiodactyla	Cervidae	Cervus	canadensis	Elk	6/25/2020 13:34
2002658	3311_2020	d158f9dd-7e5c-4951-aeed-54360436c5a5		159910	https://app.wildlifeinsights.org/download/2008164/project/2002658/data-files/d158f9dd-7e5c-4951-aeed-54360436c5a5	David Hay	febff896-db40-4ac8-bcfe-5bb99a600950	Mammalia	Cetartiodactyla	Cervidae	Odocoileus	hemionus	Mule Deer	6/9/2020 14:09
2002658	2806_2020	9daa2504-117a-4ff6-833d-0d6ac75e3731		143881	https://app.wildlifeinsights.org/download/2008164/project/2002658/data-files/9daa2504-117a-4ff6-833d-0d6ac75e3731	Marcus Lunt	febff896-db40-4ac8-bcfe-5bb99a600950	Mammalia	Cetartiodactyla	Cervidae	Odocoileus	hemionus	Mule Deer	7/4/2020 21:54
2002658	2806_2020	9daa2504-117a-4ff6-833d-0d6ac75e3731		143881	https://app.wildlifeinsights.org/download/2008164/project/2002658/data-files/9daa2504-117a-4ff6-833d-0d6ac75e3731	Marcus Lunt	febff896-db40-4ac8-bcfe-5bb99a600950	Mammalia	Cetartiodactyla	Cervidae	Odocoileus	hemionus	Mule Deer	7/4/2020 21:54
2002658	44_2020	55523c36-f82e-4ea8-a1a2-5ab8a69632d4		496712	https://app.wildlifeinsights.org/download/2008164/project/2002658/data-files/55523c36-f82e-4ea8-a1a2-5ab8a69632d4	Kieran Braid	c5ce946f-8f0d-4379-992b-cc0982381f5e	Mammalia	Cetartiodactyla	Cervidae	Cervus	canadensis	Elk	6/15/2020 14:27
2002658	5009_2020	f6ad3aa9-17d0-418f-831b-a452cdfc5973		505130	https://app.wildlifeinsights.org/download/2008164/project/2002658/data-files/f6ad3aa9-17d0-418f-831b-a452cdfc5973	Kieran Braid	febff896-db40-4ac8-bcfe-5bb99a600950	Mammalia	Cetartiodactyla	Cervidae	Odocoileus	hemionus	Mule Deer	7/19/2020 6:16
2002658	5009_2020	f6ad3aa9-17d0-418f-831b-a452cdfc5973		505130	https://app.wildlifeinsights.org/download/2008164/project/2002658/data-files/f6ad3aa9-17d0-418f-831b-a452cdfc5973	Kieran Braid	febff896-db40-4ac8-bcfe-5bb99a600950	Mammalia	Cetartiodactyla	Cervidae	Odocoileus	hemionus	Mule Deer	7/19/2020 6:16
2002658	44_2020	c2b053b1-6dc1-438f-a2be-822418453168		496713	https://app.wildlifeinsights.org/download/2008164/project/2002658/data-files/c2b053b1-6dc1-438f-a2be-822418453168	Kieran Braid	c5ce946f-8f0d-4379-992b-cc0982381f5e	Mammalia	Cetartiodactyla	Cervidae	Cervus	canadensis	Elk	6/15/2020 14:27
2002658	2806_2020	6ca5d28a-f242-46a6-81cb-b031c8be7431		143946	https://app.wildlifeinsights.org/download/2008164/project/2002658/data-files/6ca5d28a-f242-46a6-81cb-b031c8be7431	Marcus Lunt	febff896-db40-4ac8-bcfe-5bb99a600950	Mammalia	Cetartiodactyla	Cervidae	Odocoileus	hemionus	Mule Deer	7/4/2020 21:58
2002658	2806_2020	6ca5d28a-f242-46a6-81cb-b031c8be7431		143946	https://app.wildlifeinsights.org/download/2008164/project/2002658/data-files/6ca5d28a-f242-46a6-81cb-b031c8be7431	Marcus Lunt	febff896-db40-4ac8-bcfe-5bb99a600950	Mammalia	Cetartiodactyla	Cervidae	Odocoileus	hemionus	Mule Deer	7/4/2020 21:58
2002658	1204_2020	0d1593f5-0fa5-4197-a8bc-586ddc782fa1		26415	https://app.wildlifeinsights.org/download/2008164/project/2002658/data-files/0d1593f5-0fa5-4197-a8bc-586ddc782fa1	Glen McCrae	febff896-db40-4ac8-bcfe-5bb99a600950	Mammalia	Cetartiodactyla	Cervidae	Odocoileus	hemionus	Mule Deer	8/17/2020 7:41
2002658	6249_2020	2411b103-6890-47ed-95d0-baf25edf1e00		519714	https://app.wildlifeinsights.org/download/2008164/project/2002658/data-files/2411b103-6890-47ed-95d0-baf25edf1e00	Marcus Lunt	febff896-db40-4ac8-bcfe-5bb99a600950	Mammalia	Cetartiodactyla	Cervidae	Odocoileus	hemionus	Mule Deer	7/13/2020 7:00
2002658	4123_2020	592cf708-918f-4b81-b842-8d10a8e7a4e9		491181	https://app.wildlifeinsights.org/download/2008164/project/2002658/data-files/592cf708-918f-4b81-b842-8d10a8e7a4e9	Felix Kuhn	c5ce946f-8f0d-4379-992b-cc0982381f5e	Mammalia	Cetartiodactyla	Cervidae	Cervus	canadensis	Elk	8/10/2020 6:45
2002658	4123_2020	140ef7d2-b3a9-483d-b93c-7fb1b48fe69b		491436	https://app.wildlifeinsights.org/download/2008164/project/2002658/data-files/140ef7d2-b3a9-483d-b93c-7fb1b48fe69b	Glen McCrae	5c7ce479-8a45-40b3-ae21-7c97dfae22f5	Mammalia	Cetartiodactyla	Cervidae	Odocoileus	virginianus	White-tailed Deer	8/20/2020 9:05
2002658	6249_2020	bf19311e-5af0-478e-af78-a7b9c0a873e9		520842	https://app.wildlifeinsights.org/download/2008164/project/2002658/data-files/bf19311e-5af0-478e-af78-a7b9c0a873e9	Marcus Lunt	c5ce946f-8f0d-4379-992b-cc0982381f5e	Mammalia	Cetartiodactyla	Cervidae	Cervus	canadensis	Elk	7/22/2020 1:06
2002658	4123_2020	263bec88-ca5d-4d6a-9db3-c94a4a5145b8		162294	https://app.wildlifeinsights.org/download/2008164/project/2002658/data-files/263bec88-ca5d-4d6a-9db3-c94a4a5145b8	Glen McCrae	5c7ce479-8a45-40b3-ae21-7c97dfae22f5	Mammalia	Cetartiodactyla	Cervidae	Odocoileus	virginianus	White-tailed Deer	8/31/2020 14:48
2002658	6249_2020	df442145-6814-4868-b93d-8d45e7b8156f		519906	https://app.wildlifeinsights.org/download/2008164/project/2002658/data-files/df442145-6814-4868-b93d-8d45e7b8156f	Marcus Lunt	c5ce946f-8f0d-4379-992b-cc0982381f5e	Mammalia	Cetartiodactyla	Cervidae	Cervus	canadensis	Elk	7/15/2020 22:50
2002658	3014_2020	8f94c9b3-f490-4bb9-8ccf-4c1be1ba643d		714707	https://app.wildlifeinsights.org/download/2008164/project/2002658/data-files/8f94c9b3-f490-4bb9-8ccf-4c1be1ba643d	Cory Shipka	febff896-db40-4ac8-bcfe-5bb99a600950	Mammalia	Cetartiodactyla	Cervidae	Odocoileus	hemionus	Mule Deer	8/22/2020 9:30
2002658	2732_2020	f0c92c19-4d60-4c60-81b9-7f4256d4da70		677420	https://app.wildlifeinsights.org/download/2008164/project/2002658/data-files/f0c92c19-4d60-4c60-81b9-7f4256d4da70	Alicia Nightingale	febff896-db40-4ac8-bcfe-5bb99a600950	Mammalia	Cetartiodactyla	Cervidae	Odocoileus	hemionus	Mule Deer	6/16/2020 3:46
2002658	3014_2020	d840bde1-a95d-4177-becc-8f0f34f6f9ab		715165	https://app.wildlifeinsights.org/download/2008164/project/2002658/data-files/d840bde1-a95d-4177-becc-8f0f34f6f9ab	Glen McCrae	febff896-db40-4ac8-bcfe-5bb99a600950	Mammalia	Cetartiodactyla	Cervidae	Odocoileus	hemionus	Mule Deer	8/22/2020 10:36
2002658	3014_2020	1df647c0-0ef9-42f6-997b-39fb1f1489f0		713986	https://app.wildlifeinsights.org/download/2008164/project/2002658/data-files/1df647c0-0ef9-42f6-997b-39fb1f1489f0	Cory Shipka	febff896-db40-4ac8-bcfe-5bb99a600950	Mammalia	Cetartiodactyla	Cervidae	Odocoileus	hemionus	Mule Deer	8/11/2020 10:13
2002658	3014_2020	afecad48-49e1-4958-ae39-9f9795e272c8		713647	https://app.wildlifeinsights.org/download/2008164/project/2002658/data-files/afecad48-49e1-4958-ae39-9f9795e272c8	Cory Shipka	febff896-db40-4ac8-bcfe-5bb99a600950	Mammalia	Cetartiodactyla	Cervidae	Odocoileus	hemionus	Mule Deer	7/14/2020 4:56
2002658	4123_2020	24a86095-9ca6-4e9c-bfb0-881d3017dcf1		161618	https://app.wildlifeinsights.org/download/2008164/project/2002658/data-files/24a86095-9ca6-4e9c-bfb0-881d3017dcf1	Felix Kuhn	5c7ce479-8a45-40b3-ae21-7c97dfae22f5	Mammalia	Cetartiodactyla	Cervidae	Odocoileus	virginianus	White-tailed Deer	7/13/2020 6:12
2002658	6249_2020	abd2b559-0cf8-4f91-8216-c62963ed4b1b		520398	https://app.wildlifeinsights.org/download/2008164/project/2002658/data-files/abd2b559-0cf8-4f91-8216-c62963ed4b1b	Marcus Lunt	c5ce946f-8f0d-4379-992b-cc0982381f5e	Mammalia	Cetartiodactyla	Cervidae	Cervus	canadensis	Elk	7/16/2020 0:07
2002658	3014_2020	37b1d45f-eb63-41ab-b682-60dd8d9e8d3b		715460	https://app.wildlifeinsights.org/download/2008164/project/2002658/data-files/37b1d45f-eb63-41ab-b682-60dd8d9e8d3b	Glen McCrae	febff896-db40-4ac8-bcfe-5bb99a600950	Mammalia	Cetartiodactyla	Cervidae	Odocoileus	hemionus	Mule Deer	8/22/2020 11:21
2002658	5650_2020	17ed6dd1-1b7b-4d6c-bec6-f1dbcde248af		511060	https://app.wildlifeinsights.org/download/2008164/project/2002658/data-files/17ed6dd1-1b7b-4d6c-bec6-f1dbcde248af	Marcus Lunt	febff896-db40-4ac8-bcfe-5bb99a600950	Mammalia	Cetartiodactyla	Cervidae	Odocoileus	hemionus	Mule Deer	8/25/2020 19:47
2002658	3014_2020	1e1df875-35f3-4e1f-bf1f-ef9fc5e9b537		713630	https://app.wildlifeinsights.org/download/2008164/project/2002658/data-files/1e1df875-35f3-4e1f-bf1f-ef9fc5e9b537	Cory Shipka	febff896-db40-4ac8-bcfe-5bb99a600950	Mammalia	Cetartiodactyla	Cervidae	Odocoileus	hemionus	Mule Deer	7/14/2020 4:56
2002658	3014_2020	21880411-be1d-4ecc-8dab-bf644c501b04		714446	https://app.wildlifeinsights.org/download/2008164/project/2002658/data-files/21880411-be1d-4ecc-8dab-bf644c501b04	Cory Shipka	febff896-db40-4ac8-bcfe-5bb99a600950	Mammalia	Cetartiodactyla	Cervidae	Odocoileus	hemionus	Mule Deer	8/22/2020 8:25
2002658	4374_2020	b994b9a7-24f7-4e00-8029-7cc83da7b6d4		166570	https://app.wildlifeinsights.org/download/2008164/project/2002658/data-files/b994b9a7-24f7-4e00-8029-7cc83da7b6d4	Marcus Lunt	febff896-db40-4ac8-bcfe-5bb99a600950	Mammalia	Cetartiodactyla	Cervidae	Odocoileus	hemionus	Mule Deer	8/21/2020 6:26
2002658	7255_2020	f28e2b25-86f2-4618-a281-7d9e6283dacd		242723	https://app.wildlifeinsights.org/download/2008164/project/2002658/data-files/f28e2b25-86f2-4618-a281-7d9e6283dacd	Kieran Braid	febff896-db40-4ac8-bcfe-5bb99a600950	Mammalia	Cetartiodactyla	Cervidae	Odocoileus	hemionus	Mule Deer	7/29/2020 4:18
2002658	6249_2020	da7beb46-2915-427a-8823-a46fe48d508b		520227	https://app.wildlifeinsights.org/download/2008164/project/2002658/data-files/da7beb46-2915-427a-8823-a46fe48d508b	Marcus Lunt	c5ce946f-8f0d-4379-992b-cc0982381f5e	Mammalia	Cetartiodactyla	Cervidae	Cervus	canadensis	Elk	7/15/2020 23:00
2002658	3014_2020	c9ad48cd-d502-4aed-a644-19eabd876cc9		714571	https://app.wildlifeinsights.org/download/2008164/project/2002658/data-files/c9ad48cd-d502-4aed-a644-19eabd876cc9	Cory Shipka	febff896-db40-4ac8-bcfe-5bb99a600950	Mammalia	Cetartiodactyla	Cervidae	Odocoileus	hemionus	Mule Deer	8/22/2020 9:22
2002658	2861_2020	53690948-5b43-40b9-8d1d-6f46f0903abb		701230	https://app.wildlifeinsights.org/download/2008164/project/2002658/data-files/53690948-5b43-40b9-8d1d-6f46f0903abb	Glen McCrae	febff896-db40-4ac8-bcfe-5bb99a600950	Mammalia	Cetartiodactyla	Cervidae	Odocoileus	hemionus	Mule Deer	6/21/2020 7:00
2002658	3311_2020	8d09e1ba-23ed-4df7-bcc1-f0064752c8fb		159742	https://app.wildlifeinsights.org/download/2008164/project/2002658/data-files/8d09e1ba-23ed-4df7-bcc1-f0064752c8fb	Marcus Lunt	febff896-db40-4ac8-bcfe-5bb99a600950	Mammalia	Cetartiodactyla	Cervidae	Odocoileus	hemionus	Mule Deer	6/2/2020 17:08
2002658	3014_2020	7cf14499-f4f1-4b44-8e22-026cb935657e		714702	https://app.wildlifeinsights.org/download/2008164/project/2002658/data-files/7cf14499-f4f1-4b44-8e22-026cb935657e	Cory Shipka	febff896-db40-4ac8-bcfe-5bb99a600950	Mammalia	Cetartiodactyla	Cervidae	Odocoileus	hemionus	Mule Deer	8/22/2020 9:30
2002658	3014_2020	c8dd3545-1f06-4358-a5e6-ae48e826e5ff		714978	https://app.wildlifeinsights.org/download/2008164/project/2002658/data-files/c8dd3545-1f06-4358-a5e6-ae48e826e5ff	Glen McCrae	febff896-db40-4ac8-bcfe-5bb99a600950	Mammalia	Cetartiodactyla	Cervidae	Odocoileus	hemionus	Mule Deer	8/22/2020 9:58
2002658	3014_2020	67e14bc4-1405-440e-91a8-f08f0cf07357		714144	https://app.wildlifeinsights.org/download/2008164/project/2002658/data-files/67e14bc4-1405-440e-91a8-f08f0cf07357	Cory Shipka	febff896-db40-4ac8-bcfe-5bb99a600950	Mammalia	Cetartiodactyla	Cervidae	Odocoileus	hemionus	Mule Deer	8/13/2020 18:28
2002658	2861_2020	b29cd3a4-9482-49e9-8cb0-fb281738388e		701335	https://app.wildlifeinsights.org/download/2008164/project/2002658/data-files/b29cd3a4-9482-49e9-8cb0-fb281738388e	Glen McCrae	febff896-db40-4ac8-bcfe-5bb99a600950	Mammalia	Cetartiodactyla	Cervidae	Odocoileus	hemionus	Mule Deer	6/24/2020 7:41
2002658	3014_2020	fb33000a-1232-4318-9089-695a68bb3ac2		714198	https://app.wildlifeinsights.org/download/2008164/project/2002658/data-files/fb33000a-1232-4318-9089-695a68bb3ac2	Cory Shipka	febff896-db40-4ac8-bcfe-5bb99a600950	Mammalia	Cetartiodactyla	Cervidae	Odocoileus	hemionus	Mule Deer	8/13/2020 18:30
2002658	3311_2020	eb585a79-6b69-465e-bb7d-a0d1e377f789		159961	https://app.wildlifeinsights.org/download/2008164/project/2002658/data-files/eb585a79-6b69-465e-bb7d-a0d1e377f789	Marcus Lunt	febff896-db40-4ac8-bcfe-5bb99a600950	Mammalia	Cetartiodactyla	Cervidae	Odocoileus	hemionus	Mule Deer	6/10/2020 5:07
2002658	3311_2020	079631e0-92b1-4d24-aa15-d4043a3700a1		160640	https://app.wildlifeinsights.org/download/2008164/project/2002658/data-files/079631e0-92b1-4d24-aa15-d4043a3700a1	Marcus Lunt	febff896-db40-4ac8-bcfe-5bb99a600950	Mammalia	Cetartiodactyla	Cervidae	Odocoileus	hemionus	Mule Deer	8/8/2020 23:17
2002658	3014_2020	85aa766a-f5e0-4103-b1a3-8906f5d956c4		713655	https://app.wildlifeinsights.org/download/2008164/project/2002658/data-files/85aa766a-f5e0-4103-b1a3-8906f5d956c4	Cory Shipka	febff896-db40-4ac8-bcfe-5bb99a600950	Mammalia	Cetartiodactyla	Cervidae	Odocoileus	hemionus	Mule Deer	7/14/2020 4:56
2002658	3311_2020	c46d369e-2d18-4e6e-b9ce-8cbc4f9072c0		160292	https://app.wildlifeinsights.org/download/2008164/project/2002658/data-files/c46d369e-2d18-4e6e-b9ce-8cbc4f9072c0	Marcus Lunt	febff896-db40-4ac8-bcfe-5bb99a600950	Mammalia	Cetartiodactyla	Cervidae	Odocoileus	hemionus	Mule Deer	7/11/2020 5:10
2002658	3014_2020	f3c6bd88-3dfb-4612-859c-88656b922a46		714278	https://app.wildlifeinsights.org/download/2008164/project/2002658/data-files/f3c6bd88-3dfb-4612-859c-88656b922a46	Cory Shipka	febff896-db40-4ac8-bcfe-5bb99a600950	Mammalia	Cetartiodactyla	Cervidae	Odocoileus	hemionus	Mule Deer	8/13/2020 18:34
2002658	3311_2020	c190ac66-aa1f-4df7-9abe-44146e274749		160652	https://app.wildlifeinsights.org/download/2008164/project/2002658/data-files/c190ac66-aa1f-4df7-9abe-44146e274749	Marcus Lunt	febff896-db40-4ac8-bcfe-5bb99a600950	Mammalia	Cetartiodactyla	Cervidae	Odocoileus	hemionus	Mule Deer	8/9/2020 19:45
2002658	3014_2020	823e2958-4b17-4da7-8767-a4b520c7fcf5		715422	https://app.wildlifeinsights.org/download/2008164/project/2002658/data-files/823e2958-4b17-4da7-8767-a4b520c7fcf5	Glen McCrae	febff896-db40-4ac8-bcfe-5bb99a600950	Mammalia	Cetartiodactyla	Cervidae	Odocoileus	hemionus	Mule Deer	8/22/2020 11:20
2002658	3014_2020	babe52fe-9e0a-403f-a0f1-8c8b861ccbb6		715182	https://app.wildlifeinsights.org/download/2008164/project/2002658/data-files/babe52fe-9e0a-403f-a0f1-8c8b861ccbb6	Glen McCrae	febff896-db40-4ac8-bcfe-5bb99a600950	Mammalia	Cetartiodactyla	Cervidae	Odocoileus	hemionus	Mule Deer	8/22/2020 10:38
2002658	3311_2020	1a658495-60b4-4ec9-8dd9-3270dd98b0bb		160025	https://app.wildlifeinsights.org/download/2008164/project/2002658/data-files/1a658495-60b4-4ec9-8dd9-3270dd98b0bb	Marcus Lunt	febff896-db40-4ac8-bcfe-5bb99a600950	Mammalia	Cetartiodactyla	Cervidae	Odocoileus	hemionus	Mule Deer	6/12/2020 20:55
2002658	3311_2020	c0b19ab5-ab54-4842-92c1-733375a1e477		160297	https://app.wildlifeinsights.org/download/2008164/project/2002658/data-files/c0b19ab5-ab54-4842-92c1-733375a1e477	Marcus Lunt	febff896-db40-4ac8-bcfe-5bb99a600950	Mammalia	Cetartiodactyla	Cervidae	Odocoileus	hemionus	Mule Deer	7/11/2020 5:10
2002658	3014_2020	aac8191e-9eb9-498f-b895-3408309270bb		713884	https://app.wildlifeinsights.org/download/2008164/project/2002658/data-files/aac8191e-9eb9-498f-b895-3408309270bb	Glen McCrae	febff896-db40-4ac8-bcfe-5bb99a600950	Mammalia	Cetartiodactyla	Cervidae	Odocoileus	hemionus	Mule Deer	7/24/2020 15:33
2002658	1627_2020	9fe2d5d0-f07d-47f4-818f-78f0b544c5bb		93263	https://app.wildlifeinsights.org/download/2008164/project/2002658/data-files/9fe2d5d0-f07d-47f4-818f-78f0b544c5bb	Glen McCrae	febff896-db40-4ac8-bcfe-5bb99a600950	Mammalia	Cetartiodactyla	Cervidae	Odocoileus	hemionus	Mule Deer	6/11/2021 7:16
2002658	4388 Road_2020	8e49c6b3-6db8-4f02-a51a-717bbfe1146e		170020	https://app.wildlifeinsights.org/download/2008164/project/2002658/data-files/8e49c6b3-6db8-4f02-a51a-717bbfe1146e	Cory Shipka	5c7ce479-8a45-40b3-ae21-7c97dfae22f5	Mammalia	Cetartiodactyla	Cervidae	Odocoileus	virginianus	White-tailed Deer	8/2/2020 4:52
2002658	2590 Road_2020	6ce0fdb1-bdd0-4e0a-ba61-40e2d2b1e516		671374	https://app.wildlifeinsights.org/download/2008164/project/2002658/data-files/6ce0fdb1-bdd0-4e0a-ba61-40e2d2b1e516	Larisa Murdoch	febff896-db40-4ac8-bcfe-5bb99a600950	Mammalia	Cetartiodactyla	Cervidae	Odocoileus	hemionus	Mule Deer	7/27/2020 5:06
2002658	4388 Road_2020	238a21cd-312d-45ab-93ad-0dff853eae1b		169684	https://app.wildlifeinsights.org/download/2008164/project/2002658/data-files/238a21cd-312d-45ab-93ad-0dff853eae1b	Mackenzie Askin	5c7ce479-8a45-40b3-ae21-7c97dfae22f5	Mammalia	Cetartiodactyla	Cervidae	Odocoileus	virginianus	White-tailed Deer	7/9/2020 12:52
2002658	4388 Road_2020	ae5e6504-6ea0-4fc4-9265-337a332218af		170168	https://app.wildlifeinsights.org/download/2008164/project/2002658/data-files/ae5e6504-6ea0-4fc4-9265-337a332218af	Cory Shipka	5c7ce479-8a45-40b3-ae21-7c97dfae22f5	Mammalia	Cetartiodactyla	Cervidae	Odocoileus	virginianus	White-tailed Deer	8/7/2020 6:04
2002658	5983_2020	c9680aeb-f49f-4fb5-95a6-54154aaf1fcf		873037	https://app.wildlifeinsights.org/download/2008164/project/2002658/data-files/c9680aeb-f49f-4fb5-95a6-54154aaf1fcf	Madeline Essman	febff896-db40-4ac8-bcfe-5bb99a600950	Mammalia	Cetartiodactyla	Cervidae	Odocoileus	hemionus	Mule Deer	7/5/2020 9:56
2002658	2590 Road_2020	9cd11852-a43e-4ee6-b7d9-5efadd9f613e		671099	https://app.wildlifeinsights.org/download/2008164/project/2002658/data-files/9cd11852-a43e-4ee6-b7d9-5efadd9f613e	Glen McCrae	febff896-db40-4ac8-bcfe-5bb99a600950	Mammalia	Cetartiodactyla	Cervidae	Odocoileus	hemionus	Mule Deer	7/21/2020 6:41
2002658	1451_2020	d728f20d-9214-45e8-9f2f-caba3f409b98		52830	https://app.wildlifeinsights.org/download/2008164/project/2002658/data-files/d728f20d-9214-45e8-9f2f-caba3f409b98	Glen McCrae	febff896-db40-4ac8-bcfe-5bb99a600950	Mammalia	Cetartiodactyla	Cervidae	Odocoileus	hemionus	Mule Deer	6/23/2020 4:33
2002658	4388 Road_2020	abfba44b-0b26-48f0-812f-3ca1d2cf4c6a		169525	https://app.wildlifeinsights.org/download/2008164/project/2002658/data-files/abfba44b-0b26-48f0-812f-3ca1d2cf4c6a	Mackenzie Askin	5c7ce479-8a45-40b3-ae21-7c97dfae22f5	Mammalia	Cetartiodactyla	Cervidae	Odocoileus	virginianus	White-tailed Deer	7/8/2020 16:34
2002658	108_2020	28afa28c-7aa5-4e36-8252-644c009915c7		5149	https://app.wildlifeinsights.org/download/2008164/project/2002658/data-files/28afa28c-7aa5-4e36-8252-644c009915c7	Glen McCrae	febff896-db40-4ac8-bcfe-5bb99a600950	Mammalia	Cetartiodactyla	Cervidae	Odocoileus	hemionus	Mule Deer	6/2/2020 22:56
2002658	2129_2020	d634da61-0ce6-42cd-83d2-21589f27eb1a		106240	https://app.wildlifeinsights.org/download/2008164/project/2002658/data-files/d634da61-0ce6-42cd-83d2-21589f27eb1a	Larisa Murdoch	5c7ce479-8a45-40b3-ae21-7c97dfae22f5	Mammalia	Cetartiodactyla	Cervidae	Odocoileus	virginianus	White-tailed Deer	7/13/2020 8:12
2002658	5983_2020	74a75885-f58d-4cec-9bd6-9bd1ff439025		873338	https://app.wildlifeinsights.org/download/2008164/project/2002658/data-files/74a75885-f58d-4cec-9bd6-9bd1ff439025	Madeline Essman	5c7ce479-8a45-40b3-ae21-7c97dfae22f5	Mammalia	Cetartiodactyla	Cervidae	Odocoileus	virginianus	White-tailed Deer	8/12/2020 8:04
2002658	5983_2020	74a75885-f58d-4cec-9bd6-9bd1ff439025		873338	https://app.wildlifeinsights.org/download/2008164/project/2002658/data-files/74a75885-f58d-4cec-9bd6-9bd1ff439025	Madeline Essman	5c7ce479-8a45-40b3-ae21-7c97dfae22f5	Mammalia	Cetartiodactyla	Cervidae	Odocoileus	virginianus	White-tailed Deer	8/12/2020 8:04
2002658	1451_2020	50770417-b474-48a0-8f63-3186e50a8f48		53305	https://app.wildlifeinsights.org/download/2008164/project/2002658/data-files/50770417-b474-48a0-8f63-3186e50a8f48	Glen McCrae	5c7ce479-8a45-40b3-ae21-7c97dfae22f5	Mammalia	Cetartiodactyla	Cervidae	Odocoileus	virginianus	White-tailed Deer	8/8/2020 6:14
2002658	1451_2020	23b085e7-9936-4779-ad56-f3fdce1563a6		52718	https://app.wildlifeinsights.org/download/2008164/project/2002658/data-files/23b085e7-9936-4779-ad56-f3fdce1563a6	Glen McCrae	febff896-db40-4ac8-bcfe-5bb99a600950	Mammalia	Cetartiodactyla	Cervidae	Odocoileus	hemionus	Mule Deer	6/16/2020 12:46
2002658	1451_2020	dab50762-0672-4eaf-aaf8-26b7223608a4		52795	https://app.wildlifeinsights.org/download/2008164/project/2002658/data-files/dab50762-0672-4eaf-aaf8-26b7223608a4	Glen McCrae	5c7ce479-8a45-40b3-ae21-7c97dfae22f5	Mammalia	Cetartiodactyla	Cervidae	Odocoileus	virginianus	White-tailed Deer	6/22/2020 4:04
2002658	1451_2020	a41b480f-23c2-45db-aafa-e9af7bec5ed4		52972	https://app.wildlifeinsights.org/download/2008164/project/2002658/data-files/a41b480f-23c2-45db-aafa-e9af7bec5ed4	Glen McCrae	febff896-db40-4ac8-bcfe-5bb99a600950	Mammalia	Cetartiodactyla	Cervidae	Odocoileus	hemionus	Mule Deer	7/2/2020 5:12
2002658	1451_2020	40a94fec-6eae-4215-94f1-4961755cc61e		53097	https://app.wildlifeinsights.org/download/2008164/project/2002658/data-files/40a94fec-6eae-4215-94f1-4961755cc61e	Glen McCrae	5c7ce479-8a45-40b3-ae21-7c97dfae22f5	Mammalia	Cetartiodactyla	Cervidae	Odocoileus	virginianus	White-tailed Deer	7/21/2020 5:44
2002658	1451_2020	dda15455-24dd-424b-baac-d98c9d99c1ec		52993	https://app.wildlifeinsights.org/download/2008164/project/2002658/data-files/dda15455-24dd-424b-baac-d98c9d99c1ec	Glen McCrae	febff896-db40-4ac8-bcfe-5bb99a600950	Mammalia	Cetartiodactyla	Cervidae	Odocoileus	hemionus	Mule Deer	7/3/2020 6:59
2002658	1451_2020	937571b4-8f4b-4d94-b856-f00300bd16b1		52799	https://app.wildlifeinsights.org/download/2008164/project/2002658/data-files/937571b4-8f4b-4d94-b856-f00300bd16b1	Glen McCrae	5c7ce479-8a45-40b3-ae21-7c97dfae22f5	Mammalia	Cetartiodactyla	Cervidae	Odocoileus	virginianus	White-tailed Deer	6/22/2020 4:04
2002658	4492_2020	a2d3cfb6-a35c-4a37-b20a-5c2073e8b7b2		808428	https://app.wildlifeinsights.org/download/2008164/project/2002658/data-files/a2d3cfb6-a35c-4a37-b20a-5c2073e8b7b2	Glen McCrae	febff896-db40-4ac8-bcfe-5bb99a600950	Mammalia	Cetartiodactyla	Cervidae	Odocoileus	hemionus	Mule Deer	6/10/2020 0:53
2002658	3109_2020	2e62f4bc-2762-49fa-9172-c393298b1902		472900	https://app.wildlifeinsights.org/download/2008164/project/2002658/data-files/2e62f4bc-2762-49fa-9172-c393298b1902	Glen McCrae	5c7ce479-8a45-40b3-ae21-7c97dfae22f5	Mammalia	Cetartiodactyla	Cervidae	Odocoileus	virginianus	White-tailed Deer	8/4/2020 12:13
2002658	1602 Road_2020	da1d82a5-fb0b-4a99-aee4-14d1a873b71a		615642	https://app.wildlifeinsights.org/download/2008164/project/2002658/data-files/da1d82a5-fb0b-4a99-aee4-14d1a873b71a	Geoffrey Barrow	febff896-db40-4ac8-bcfe-5bb99a600950	Mammalia	Cetartiodactyla	Cervidae	Odocoileus	hemionus	Mule Deer	6/23/2020 21:35
2002658	1291_2020	d4a4b201-2e07-4c28-bb4f-fe20960f3185		610758	https://app.wildlifeinsights.org/download/2008164/project/2002658/data-files/d4a4b201-2e07-4c28-bb4f-fe20960f3185	Glen McCrae	febff896-db40-4ac8-bcfe-5bb99a600950	Mammalia	Cetartiodactyla	Cervidae	Odocoileus	hemionus	Mule Deer	8/5/2020 1:50
2002658	3109_2020	df6d637a-c1a2-47c4-b15a-9cdb49518636		473164	https://app.wildlifeinsights.org/download/2008164/project/2002658/data-files/df6d637a-c1a2-47c4-b15a-9cdb49518636	Glen McCrae	febff896-db40-4ac8-bcfe-5bb99a600950	Mammalia	Cetartiodactyla	Cervidae	Odocoileus	hemionus	Mule Deer	8/20/2020 4:41
2002658	1602 Road_2020	570faffe-9eb8-44de-b16a-88f648283069		616730	https://app.wildlifeinsights.org/download/2008164/project/2002658/data-files/570faffe-9eb8-44de-b16a-88f648283069	Michael Barrow	febff896-db40-4ac8-bcfe-5bb99a600950	Mammalia	Cetartiodactyla	Cervidae	Odocoileus	hemionus	Mule Deer	7/8/2020 17:27
2002658	1602 Road_2020	7ce2db2a-a9e2-4dd8-ae2f-c773c3a2b8f8		619480	https://app.wildlifeinsights.org/download/2008164/project/2002658/data-files/7ce2db2a-a9e2-4dd8-ae2f-c773c3a2b8f8	Geoffrey Barrow	febff896-db40-4ac8-bcfe-5bb99a600950	Mammalia	Cetartiodactyla	Cervidae	Odocoileus	hemionus	Mule Deer	7/19/2020 20:46
2002658	1602 Road_2020	621617e3-31c2-499f-b075-be52f72553e1		618361	https://app.wildlifeinsights.org/download/2008164/project/2002658/data-files/621617e3-31c2-499f-b075-be52f72553e1	Geoffrey Barrow	febff896-db40-4ac8-bcfe-5bb99a600950	Mammalia	Cetartiodactyla	Cervidae	Odocoileus	hemionus	Mule Deer	7/16/2020 7:11
2002658	2817_2020	4e3df302-89e7-4694-93c0-21a3f04d494d		689212	https://app.wildlifeinsights.org/download/2008164/project/2002658/data-files/4e3df302-89e7-4694-93c0-21a3f04d494d	Marcus Lunt	febff896-db40-4ac8-bcfe-5bb99a600950	Mammalia	Cetartiodactyla	Cervidae	Odocoileus	hemionus	Mule Deer	7/26/2020 23:39
2002658	1602 Road_2020	405f6771-3018-423d-9634-40af9736f7a7		617072	https://app.wildlifeinsights.org/download/2008164/project/2002658/data-files/405f6771-3018-423d-9634-40af9736f7a7	Michael Barrow	febff896-db40-4ac8-bcfe-5bb99a600950	Mammalia	Cetartiodactyla	Cervidae	Odocoileus	hemionus	Mule Deer	7/10/2020 10:11
2002658	1602 Road_2020	999055e8-219b-4bf4-9a4d-04b299363e9c		621557	https://app.wildlifeinsights.org/download/2008164/project/2002658/data-files/999055e8-219b-4bf4-9a4d-04b299363e9c	Geoffrey Barrow	febff896-db40-4ac8-bcfe-5bb99a600950	Mammalia	Cetartiodactyla	Cervidae	Odocoileus	hemionus	Mule Deer	8/7/2020 14:21
2002658	1291_2020	6d1a086b-f3ff-4ae7-a8db-22f990999722		610509	https://app.wildlifeinsights.org/download/2008164/project/2002658/data-files/6d1a086b-f3ff-4ae7-a8db-22f990999722	Glen McCrae	febff896-db40-4ac8-bcfe-5bb99a600950	Mammalia	Cetartiodactyla	Cervidae	Odocoileus	hemionus	Mule Deer	7/20/2020 5:29
2002658	4780_2020	6bee26f2-741b-4ff7-b50a-b87192d7bd04		504405	https://app.wildlifeinsights.org/download/2008164/project/2002658/data-files/6bee26f2-741b-4ff7-b50a-b87192d7bd04	Michael Barrow	5c7ce479-8a45-40b3-ae21-7c97dfae22f5	Mammalia	Cetartiodactyla	Cervidae	Odocoileus	virginianus	White-tailed Deer	7/20/2020 4:00
2002658	2817_2020	0829146c-d0c7-4b2b-9311-35dcfff27941		689265	https://app.wildlifeinsights.org/download/2008164/project/2002658/data-files/0829146c-d0c7-4b2b-9311-35dcfff27941	Marcus Lunt	febff896-db40-4ac8-bcfe-5bb99a600950	Mammalia	Cetartiodactyla	Cervidae	Odocoileus	hemionus	Mule Deer	7/28/2020 5:31
2002658	3109_2020	5ee03028-7775-4d02-90e1-16e7bcc8bb5e		473022	https://app.wildlifeinsights.org/download/2008164/project/2002658/data-files/5ee03028-7775-4d02-90e1-16e7bcc8bb5e	Glen McCrae	febff896-db40-4ac8-bcfe-5bb99a600950	Mammalia	Cetartiodactyla	Cervidae	Odocoileus	hemionus	Mule Deer	8/18/2020 5:48
2002658	4780_2020	0c5fe059-39de-4371-b734-73333ad92b97		504555	https://app.wildlifeinsights.org/download/2008164/project/2002658/data-files/0c5fe059-39de-4371-b734-73333ad92b97	Michael Barrow	5c7ce479-8a45-40b3-ae21-7c97dfae22f5	Mammalia	Cetartiodactyla	Cervidae	Odocoileus	virginianus	White-tailed Deer	8/9/2020 1:31
2002658	2817_2020	f86397aa-707e-4116-8218-08228497156a		689967	https://app.wildlifeinsights.org/download/2008164/project/2002658/data-files/f86397aa-707e-4116-8218-08228497156a	Marcus Lunt	febff896-db40-4ac8-bcfe-5bb99a600950	Mammalia	Cetartiodactyla	Cervidae	Odocoileus	hemionus	Mule Deer	8/23/2020 6:02
2002658	3109_2020	460a5836-6dd5-48e0-8bd3-784943d2ce6d		472746	https://app.wildlifeinsights.org/download/2008164/project/2002658/data-files/460a5836-6dd5-48e0-8bd3-784943d2ce6d	Paul Solimano	febff896-db40-4ac8-bcfe-5bb99a600950	Mammalia	Cetartiodactyla	Cervidae	Odocoileus	hemionus	Mule Deer	7/19/2020 0:54
2002658	3109_2020	fb8eb0ad-b6b0-41fe-b9df-6a7dafc6da71		473102	https://app.wildlifeinsights.org/download/2008164/project/2002658/data-files/fb8eb0ad-b6b0-41fe-b9df-6a7dafc6da71	Glen McCrae	febff896-db40-4ac8-bcfe-5bb99a600950	Mammalia	Cetartiodactyla	Cervidae	Odocoileus	hemionus	Mule Deer	8/19/2020 2:16
2002658	3311.1_D3	5b0f069e-6e50-4fad-b211-04601948e668		RCNX1009.JPG	https://app.wildlifeinsights.org/download/2008164/project/2002658/data-files/5b0f069e-6e50-4fad-b211-04601948e668	Reese Embree	febff896-db40-4ac8-bcfe-5bb99a600950	Mammalia	Cetartiodactyla	Cervidae	Odocoileus	hemionus	Mule Deer	7/25/2021 22:52
2002658	3311.1_D3	5b0f069e-6e50-4fad-b211-04601948e668		RCNX1009.JPG	https://app.wildlifeinsights.org/download/2008164/project/2002658/data-files/5b0f069e-6e50-4fad-b211-04601948e668	Reese Embree	febff896-db40-4ac8-bcfe-5bb99a600950	Mammalia	Cetartiodactyla	Cervidae	Odocoileus	hemionus	Mule Deer	7/25/2021 22:52
2002658	1291.1_D3	6f925c33-e5c8-4e00-8815-2d81c919ecfa		IMG_1006.JPG	https://app.wildlifeinsights.org/download/2008164/project/2002658/data-files/6f925c33-e5c8-4e00-8815-2d81c919ecfa	Glen McCrae	febff896-db40-4ac8-bcfe-5bb99a600950	Mammalia	Cetartiodactyla	Cervidae	Odocoileus	hemionus	Mule Deer	7/24/2021 22:55
2002658	1602 Road_2020	25fd62df-383f-4cb3-adcc-5f05e6151565		621584	https://app.wildlifeinsights.org/download/2008164/project/2002658/data-files/25fd62df-383f-4cb3-adcc-5f05e6151565	Geoffrey Barrow	febff896-db40-4ac8-bcfe-5bb99a600950	Mammalia	Cetartiodactyla	Cervidae	Odocoileus	hemionus	Mule Deer	8/7/2020 14:22
2002658	1602 Road_2020	aab87f9b-99e8-4c00-8743-44518bb11891		635768	https://app.wildlifeinsights.org/download/2008164/project/2002658/data-files/aab87f9b-99e8-4c00-8743-44518bb11891	Geoffrey Barrow	febff896-db40-4ac8-bcfe-5bb99a600950	Mammalia	Cetartiodactyla	Cervidae	Odocoileus	hemionus	Mule Deer	8/31/2020 6:55
2002658	1602 Road_2020	b4009d03-43cb-486a-8c15-8c8a3e1dfaf8		626811	https://app.wildlifeinsights.org/download/2008164/project/2002658/data-files/b4009d03-43cb-486a-8c15-8c8a3e1dfaf8	Geoffrey Barrow	febff896-db40-4ac8-bcfe-5bb99a600950	Mammalia	Cetartiodactyla	Cervidae	Odocoileus	hemionus	Mule Deer	8/19/2020 6:09
2002658	1291.1_D3	7708b136-03c9-48f0-8ed6-e89b7563d59a		IMG_1594.JPG	https://app.wildlifeinsights.org/download/2008164/project/2002658/data-files/7708b136-03c9-48f0-8ed6-e89b7563d59a	Glen McCrae	febff896-db40-4ac8-bcfe-5bb99a600950	Mammalia	Cetartiodactyla	Cervidae	Odocoileus	hemionus	Mule Deer	8/21/2021 20:35
2002658	1815.3_D3	66cf2683-cef2-4546-8c63-bc05c40a198b		RCNX0710.JPG	https://app.wildlifeinsights.org/download/2008164/project/2002658/data-files/66cf2683-cef2-4546-8c63-bc05c40a198b	Shannon O'Reilly	febff896-db40-4ac8-bcfe-5bb99a600950	Mammalia	Cetartiodactyla	Cervidae	Odocoileus	hemionus	Mule Deer	8/12/2021 19:47
2002658	9155.5_D3	7ae37c0a-fa95-4547-8e6a-30beab9db441		RCNX2241.JPG	https://app.wildlifeinsights.org/download/2008164/project/2002658/data-files/7ae37c0a-fa95-4547-8e6a-30beab9db441	Marcus Lunt	febff896-db40-4ac8-bcfe-5bb99a600950	Mammalia	Cetartiodactyla	Cervidae	Odocoileus	hemionus	Mule Deer	8/30/2021 7:55
2002658	5047 Road_2020	2b685297-1622-422b-99ca-3ff9be799864		174183	https://app.wildlifeinsights.org/download/2008164/project/2002658/data-files/2b685297-1622-422b-99ca-3ff9be799864	Michael Barrow	5c7ce479-8a45-40b3-ae21-7c97dfae22f5	Mammalia	Cetartiodactyla	Cervidae	Odocoileus	virginianus	White-tailed Deer	8/23/2020 7:45
2002658	1602.1_R_D3	29cbc6cd-e74a-4788-bb36-709077c281ff		IMG_0871.JPG	https://app.wildlifeinsights.org/download/2008164/project/2002658/data-files/29cbc6cd-e74a-4788-bb36-709077c281ff	Geoffrey Barrow	febff896-db40-4ac8-bcfe-5bb99a600950	Mammalia	Cetartiodactyla	Cervidae	Odocoileus	hemionus	Mule Deer	7/18/2021 4:58
2002658	856.1_D3	0c9da46e-c69f-427d-bad3-7c6284e6fd67		RCNX0561.JPG	https://app.wildlifeinsights.org/download/2008164/project/2002658/data-files/0c9da46e-c69f-427d-bad3-7c6284e6fd67	Jim Witiw	febff896-db40-4ac8-bcfe-5bb99a600950	Mammalia	Cetartiodactyla	Cervidae	Odocoileus	hemionus	Mule Deer	8/24/2021 22:47
2002658	1602.1_R_D3	341c8390-2946-48ee-8849-68cf35052436		IMG_2705.JPG	https://app.wildlifeinsights.org/download/2008164/project/2002658/data-files/341c8390-2946-48ee-8849-68cf35052436	Brittany Briere	5c7ce479-8a45-40b3-ae21-7c97dfae22f5	Mammalia	Cetartiodactyla	Cervidae	Odocoileus	virginianus	White-tailed Deer	8/25/2021 7:02
2002658	1961.1_D3	b4bc0396-93dd-4b27-b227-e4930c4f0cb4		IMG_3154.JPG	https://app.wildlifeinsights.org/download/2008164/project/2002658/data-files/b4bc0396-93dd-4b27-b227-e4930c4f0cb4	Glen McCrae	febff896-db40-4ac8-bcfe-5bb99a600950	Mammalia	Cetartiodactyla	Cervidae	Odocoileus	hemionus	Mule Deer	8/15/2021 3:20
2002658	6575_D3	fd29b25c-02d2-4c29-88e7-856291fa6cc5		RCNX0168.JPG	https://app.wildlifeinsights.org/download/2008164/project/2002658/data-files/fd29b25c-02d2-4c29-88e7-856291fa6cc5	Reese Embree	febff896-db40-4ac8-bcfe-5bb99a600950	Mammalia	Cetartiodactyla	Cervidae	Odocoileus	hemionus	Mule Deer	6/25/2021 20:53
2002658	5709.1_D3	54169c4c-05ed-4d93-a918-8074a052f340		IMG_0963.JPG	https://app.wildlifeinsights.org/download/2008164/project/2002658/data-files/54169c4c-05ed-4d93-a918-8074a052f340	Reese Embree	febff896-db40-4ac8-bcfe-5bb99a600950	Mammalia	Cetartiodactyla	Cervidae	Odocoileus	hemionus	Mule Deer	8/18/2021 10:37
2002658	6575_D3	ac07d5a7-bb7f-4183-bbb7-ab7770f10bf2		RCNX0370.JPG	https://app.wildlifeinsights.org/download/2008164/project/2002658/data-files/ac07d5a7-bb7f-4183-bbb7-ab7770f10bf2	Reese Embree	febff896-db40-4ac8-bcfe-5bb99a600950	Mammalia	Cetartiodactyla	Cervidae	Odocoileus	hemionus	Mule Deer	7/3/2021 20:54
2002658	6575_D3	09334ffe-0cdc-4e2e-aa17-72fd8793d787		RCNX0337.JPG	https://app.wildlifeinsights.org/download/2008164/project/2002658/data-files/09334ffe-0cdc-4e2e-aa17-72fd8793d787	Reese Embree	febff896-db40-4ac8-bcfe-5bb99a600950	Mammalia	Cetartiodactyla	Cervidae	Odocoileus	hemionus	Mule Deer	7/3/2021 20:49
2002658	6575_D3	09334ffe-0cdc-4e2e-aa17-72fd8793d787		RCNX0337.JPG	https://app.wildlifeinsights.org/download/2008164/project/2002658/data-files/09334ffe-0cdc-4e2e-aa17-72fd8793d787	Reese Embree	febff896-db40-4ac8-bcfe-5bb99a600950	Mammalia	Cetartiodactyla	Cervidae	Odocoileus	hemionus	Mule Deer	7/3/2021 20:49
2002658	7255_D3	72630395-0474-4577-92f4-1b9d21c403f6		IMG_0106.JPG	https://app.wildlifeinsights.org/download/2008164/project/2002658/data-files/72630395-0474-4577-92f4-1b9d21c403f6	Reese Embree	febff896-db40-4ac8-bcfe-5bb99a600950	Mammalia	Cetartiodactyla	Cervidae	Odocoileus	hemionus	Mule Deer	6/21/2021 2:22
2002658	7255_D3	438bf7e3-fdce-49c2-8a68-722c598d08cd		IMG_0372.JPG	https://app.wildlifeinsights.org/download/2008164/project/2002658/data-files/438bf7e3-fdce-49c2-8a68-722c598d08cd	Reese Embree	febff896-db40-4ac8-bcfe-5bb99a600950	Mammalia	Cetartiodactyla	Cervidae	Odocoileus	hemionus	Mule Deer	7/17/2021 12:34
2002658	3011_D3	2b1a9052-faf8-4546-b5ca-fd24eec20575		RCNX0876.JPG	https://app.wildlifeinsights.org/download/2008164/project/2002658/data-files/2b1a9052-faf8-4546-b5ca-fd24eec20575	Glen McCrae	febff896-db40-4ac8-bcfe-5bb99a600950	Mammalia	Cetartiodactyla	Cervidae	Odocoileus	hemionus	Mule Deer	7/28/2021 23:41
2002658	3011_D3	018c5e3d-6b2c-42f1-ab09-d47101aed799		RCNX0960.JPG	https://app.wildlifeinsights.org/download/2008164/project/2002658/data-files/018c5e3d-6b2c-42f1-ab09-d47101aed799	Reese Embree	febff896-db40-4ac8-bcfe-5bb99a600950	Mammalia	Cetartiodactyla	Cervidae	Odocoileus	hemionus	Mule Deer	7/29/2021 0:35
2002658	365D2	e5f16da7-7d99-4490-92bb-35ee04167281		IMG_1223.JPG	https://app.wildlifeinsights.org/download/2008164/project/2002658/data-files/e5f16da7-7d99-4490-92bb-35ee04167281	Reese Embree	febff896-db40-4ac8-bcfe-5bb99a600950	Mammalia	Cetartiodactyla	Cervidae	Odocoileus	hemionus	Mule Deer	7/4/2020 5:27
2002658	365D2	929169d1-0b3f-4def-b83a-97b320dd7b63		IMG_1279.JPG	https://app.wildlifeinsights.org/download/2008164/project/2002658/data-files/929169d1-0b3f-4def-b83a-97b320dd7b63	Reese Embree	febff896-db40-4ac8-bcfe-5bb99a600950	Mammalia	Cetartiodactyla	Cervidae	Odocoileus	hemionus	Mule Deer	7/4/2020 5:29
2002658	365D2	5b46787d-3e10-4331-b311-a844a4172052		IMG_1919.JPG	https://app.wildlifeinsights.org/download/2008164/project/2002658/data-files/5b46787d-3e10-4331-b311-a844a4172052	Reese Embree	febff896-db40-4ac8-bcfe-5bb99a600950	Mammalia	Cetartiodactyla	Cervidae	Odocoileus	hemionus	Mule Deer	8/4/2020 5:27
2002658	8335_D3	c8626705-95fb-4743-911c-9b03bf16c7d8		RCNX1723.JPG	https://app.wildlifeinsights.org/download/2008164/project/2002658/data-files/c8626705-95fb-4743-911c-9b03bf16c7d8	Brandon Daum	c5ce946f-8f0d-4379-992b-cc0982381f5e	Mammalia	Cetartiodactyla	Cervidae	Cervus	canadensis	Elk	7/6/2022 10:15
2002658	8335D1	f49823c1-0149-4659-a11b-33def6aa9a69		RCNX5124.JPG	https://app.wildlifeinsights.org/download/2008164/project/2002658/data-files/f49823c1-0149-4659-a11b-33def6aa9a69	Bradley O'Brien	c5ce946f-8f0d-4379-992b-cc0982381f5e	Mammalia	Cetartiodactyla	Cervidae	Cervus	canadensis	Elk	6/9/2020 6:06
2002658	8335D1	f49823c1-0149-4659-a11b-33def6aa9a69		RCNX5124.JPG	https://app.wildlifeinsights.org/download/2008164/project/2002658/data-files/f49823c1-0149-4659-a11b-33def6aa9a69	Bradley O'Brien	c5ce946f-8f0d-4379-992b-cc0982381f5e	Mammalia	Cetartiodactyla	Cervidae	Cervus	canadensis	Elk	6/9/2020 6:06
2002658	1204.2_D3	2439eb63-d31f-4c15-8a48-8574e22154be		RCNX0012.JPG	https://app.wildlifeinsights.org/download/2008164/project/2002658/data-files/2439eb63-d31f-4c15-8a48-8574e22154be	Glen McCrae	febff896-db40-4ac8-bcfe-5bb99a600950	Mammalia	Cetartiodactyla	Cervidae	Odocoileus	hemionus	Mule Deer	6/29/2021 22:49
2002658	1204.2_D3	6e3c0c2d-d857-4a92-960a-1a09867324f9		RCNX0221.JPG	https://app.wildlifeinsights.org/download/2008164/project/2002658/data-files/6e3c0c2d-d857-4a92-960a-1a09867324f9	Glen McCrae	febff896-db40-4ac8-bcfe-5bb99a600950	Mammalia	Cetartiodactyla	Cervidae	Odocoileus	hemionus	Mule Deer	7/22/2021 10:11
2002658	1602.1_R_D3	61628a5d-75dc-418f-b983-a19698f886f0		IMG_2562.JPG	https://app.wildlifeinsights.org/download/2008164/project/2002658/data-files/61628a5d-75dc-418f-b983-a19698f886f0	Brittany Briere	febff896-db40-4ac8-bcfe-5bb99a600950	Mammalia	Cetartiodactyla	Cervidae	Odocoileus	hemionus	Mule Deer	8/18/2021 6:48
2002658	2590.1_D3	72de1045-a20a-4b43-b5dd-ddada8576847		IMG_1106.JPG	https://app.wildlifeinsights.org/download/2008164/project/2002658/data-files/72de1045-a20a-4b43-b5dd-ddada8576847	Jim Hilland	febff896-db40-4ac8-bcfe-5bb99a600950	Mammalia	Cetartiodactyla	Cervidae	Odocoileus	hemionus	Mule Deer	8/13/2021 6:35
2002658	2590.1_D3	35f1aea0-983e-4922-a748-9d2bf2ebdeb9		IMG_1122.JPG	https://app.wildlifeinsights.org/download/2008164/project/2002658/data-files/35f1aea0-983e-4922-a748-9d2bf2ebdeb9	Jim Hilland	febff896-db40-4ac8-bcfe-5bb99a600950	Mammalia	Cetartiodactyla	Cervidae	Odocoileus	hemionus	Mule Deer	8/13/2021 6:35
2002658	2590.1_D3	efdd5b85-3463-434f-ac5b-f05b12a145c8		IMG_1185.JPG	https://app.wildlifeinsights.org/download/2008164/project/2002658/data-files/efdd5b85-3463-434f-ac5b-f05b12a145c8	Jim Hilland	febff896-db40-4ac8-bcfe-5bb99a600950	Mammalia	Cetartiodactyla	Cervidae	Odocoileus	hemionus	Mule Deer	8/17/2021 9:46
2002658	1879.4_D3	8a823d7f-d1b2-4680-9d24-ebe9c95ea10b		IMG_1740.JPG	https://app.wildlifeinsights.org/download/2008164/project/2002658/data-files/8a823d7f-d1b2-4680-9d24-ebe9c95ea10b	Michael Barrow	febff896-db40-4ac8-bcfe-5bb99a600950	Mammalia	Cetartiodactyla	Cervidae	Odocoileus	hemionus	Mule Deer	8/17/2021 6:11
2002658	1627_2020	5b51cc83-2414-4db7-a075-3e11bcd846a7		91686	https://app.wildlifeinsights.org/download/2008164/project/2002658/data-files/5b51cc83-2414-4db7-a075-3e11bcd846a7	Glen McCrae	febff896-db40-4ac8-bcfe-5bb99a600950	Mammalia	Cetartiodactyla	Cervidae	Odocoileus	hemionus	Mule Deer	6/2/2021 23:59
2002658	2590.1_D3	d52d35ea-8a41-40ea-914b-ebabdc05b496		IMG_1259.JPG	https://app.wildlifeinsights.org/download/2008164/project/2002658/data-files/d52d35ea-8a41-40ea-914b-ebabdc05b496	Jim Hilland	febff896-db40-4ac8-bcfe-5bb99a600950	Mammalia	Cetartiodactyla	Cervidae	Odocoileus	hemionus	Mule Deer	8/22/2021 1:51
2002658	2590.1_D3	33f5085e-9e41-4299-a919-725d3e85332c		IMG_1286.JPG	https://app.wildlifeinsights.org/download/2008164/project/2002658/data-files/33f5085e-9e41-4299-a919-725d3e85332c	Jim Hilland	febff896-db40-4ac8-bcfe-5bb99a600950	Mammalia	Cetartiodactyla	Cervidae	Odocoileus	hemionus	Mule Deer	8/24/2021 2:11
2002658	2590.1_D3	6874f5a0-1cb2-4498-aedd-1a28270c0629		IMG_1300.JPG	https://app.wildlifeinsights.org/download/2008164/project/2002658/data-files/6874f5a0-1cb2-4498-aedd-1a28270c0629	Jim Hilland	febff896-db40-4ac8-bcfe-5bb99a600950	Mammalia	Cetartiodactyla	Cervidae	Odocoileus	hemionus	Mule Deer	8/24/2021 2:12
2002658	2635.2_D3	d24cac82-87b7-4f11-b70d-f1ae8a8f7a81		RCNX0336.JPG	https://app.wildlifeinsights.org/download/2008164/project/2002658/data-files/d24cac82-87b7-4f11-b70d-f1ae8a8f7a81	Jim Hilland	febff896-db40-4ac8-bcfe-5bb99a600950	Mammalia	Cetartiodactyla	Cervidae	Odocoileus	hemionus	Mule Deer	6/29/2021 3:02
2002658	104_2020	0f5a0433-10b0-44d8-94fb-bcf4df4cbf5d		1635	https://app.wildlifeinsights.org/download/2008164/project/2002658/data-files/0f5a0433-10b0-44d8-94fb-bcf4df4cbf5d	Glen McCrae	febff896-db40-4ac8-bcfe-5bb99a600950	Mammalia	Cetartiodactyla	Cervidae	Odocoileus	hemionus	Mule Deer	6/11/2020 7:18
2002658	1001D1	35f2f6fe-f16b-40be-b361-483ebdf3075d		RCNX0778.JPG	https://app.wildlifeinsights.org/download/2008164/project/2002658/data-files/35f2f6fe-f16b-40be-b361-483ebdf3075d	Reese Embree	febff896-db40-4ac8-bcfe-5bb99a600950	Mammalia	Cetartiodactyla	Cervidae	Odocoileus	hemionus	Mule Deer	6/3/2020 4:16
2002658	2635.2_D3	ca3c24d3-1c1d-44a9-921a-99acce84d57e		RCNX0791.JPG	https://app.wildlifeinsights.org/download/2008164/project/2002658/data-files/ca3c24d3-1c1d-44a9-921a-99acce84d57e	Jim Hilland	febff896-db40-4ac8-bcfe-5bb99a600950	Mammalia	Cetartiodactyla	Cervidae	Odocoileus	hemionus	Mule Deer	7/16/2021 20:27
2002658	8335D1	dc689e5f-28f6-4b97-9cfa-f385609ba80a		RCNX5042.JPG	https://app.wildlifeinsights.org/download/2008164/project/2002658/data-files/dc689e5f-28f6-4b97-9cfa-f385609ba80a	Bradley O'Brien	c5ce946f-8f0d-4379-992b-cc0982381f5e	Mammalia	Cetartiodactyla	Cervidae	Cervus	canadensis	Elk	6/9/2020 6:01
2002658	8335D1	dc689e5f-28f6-4b97-9cfa-f385609ba80a		RCNX5042.JPG	https://app.wildlifeinsights.org/download/2008164/project/2002658/data-files/dc689e5f-28f6-4b97-9cfa-f385609ba80a	Bradley O'Brien	c5ce946f-8f0d-4379-992b-cc0982381f5e	Mammalia	Cetartiodactyla	Cervidae	Cervus	canadensis	Elk	6/9/2020 6:01
2002658	2635_2020	88b95a16-c47b-4064-bc0c-6fcd2c28700c		117325	https://app.wildlifeinsights.org/download/2008164/project/2002658/data-files/88b95a16-c47b-4064-bc0c-6fcd2c28700c	Marcus Lunt	febff896-db40-4ac8-bcfe-5bb99a600950	Mammalia	Cetartiodactyla	Cervidae	Odocoileus	hemionus	Mule Deer	7/13/2020 11:12
2002658	1815_2020	4c1859d8-1c97-43f8-b685-f96dbd4379ac		661965	https://app.wildlifeinsights.org/download/2008164/project/2002658/data-files/4c1859d8-1c97-43f8-b685-f96dbd4379ac	Glen McCrae	febff896-db40-4ac8-bcfe-5bb99a600950	Mammalia	Cetartiodactyla	Cervidae	Odocoileus	hemionus	Mule Deer	8/6/2020 12:32
2002658	1815_2020	c17b34c4-fd2b-4eb9-a649-e9e00e540131		662062	https://app.wildlifeinsights.org/download/2008164/project/2002658/data-files/c17b34c4-fd2b-4eb9-a649-e9e00e540131	Glen McCrae	febff896-db40-4ac8-bcfe-5bb99a600950	Mammalia	Cetartiodactyla	Cervidae	Odocoileus	hemionus	Mule Deer	8/11/2020 19:15
2002658	1842_D3	138cea99-0624-4ace-baa2-5d3a59fa697f		IMG_1371.JPG	https://app.wildlifeinsights.org/download/2008164/project/2002658/data-files/138cea99-0624-4ace-baa2-5d3a59fa697f	Glen McCrae	5c7ce479-8a45-40b3-ae21-7c97dfae22f5	Mammalia	Cetartiodactyla	Cervidae	Odocoileus	virginianus	White-tailed Deer	7/30/2021 21:17
2002658	1961.1_D3	efc01499-f29e-435a-aa59-eaea5d1df502		IMG_3172.JPG	https://app.wildlifeinsights.org/download/2008164/project/2002658/data-files/efc01499-f29e-435a-aa59-eaea5d1df502	Glen McCrae	febff896-db40-4ac8-bcfe-5bb99a600950	Mammalia	Cetartiodactyla	Cervidae	Odocoileus	hemionus	Mule Deer	8/15/2021 3:20
2002658	1961.1_D3	0def96c4-9c18-49da-a6a7-a52802d0289e		IMG_3191.JPG	https://app.wildlifeinsights.org/download/2008164/project/2002658/data-files/0def96c4-9c18-49da-a6a7-a52802d0289e	Glen McCrae	febff896-db40-4ac8-bcfe-5bb99a600950	Mammalia	Cetartiodactyla	Cervidae	Odocoileus	hemionus	Mule Deer	8/15/2021 3:20
2002658	7955D1	a4403276-4143-402f-9afc-bbba3eabc99d		IMG_3197.JPG	https://app.wildlifeinsights.org/download/2008164/project/2002658/data-files/a4403276-4143-402f-9afc-bbba3eabc99d	Reese Embree	febff896-db40-4ac8-bcfe-5bb99a600950	Mammalia	Cetartiodactyla	Cervidae	Odocoileus	hemionus	Mule Deer	6/23/2020 21:37
2002658	1815.3_D3	e5ff4dd1-4232-49cd-9666-4fe4453aaac3		RCNX0938.JPG	https://app.wildlifeinsights.org/download/2008164/project/2002658/data-files/e5ff4dd1-4232-49cd-9666-4fe4453aaac3	Jessica McCune	febff896-db40-4ac8-bcfe-5bb99a600950	Mammalia	Cetartiodactyla	Cervidae	Odocoileus	hemionus	Mule Deer	8/24/2021 9:49
2002658	1815.3_D3	e5ff4dd1-4232-49cd-9666-4fe4453aaac3		RCNX0938.JPG	https://app.wildlifeinsights.org/download/2008164/project/2002658/data-files/e5ff4dd1-4232-49cd-9666-4fe4453aaac3	Jessica McCune	febff896-db40-4ac8-bcfe-5bb99a600950	Mammalia	Cetartiodactyla	Cervidae	Odocoileus	hemionus	Mule Deer	8/24/2021 9:49
2002658	1842 Road_2020	cca45f82-f52a-4682-a653-19efd185621b		412959	https://app.wildlifeinsights.org/download/2008164/project/2002658/data-files/cca45f82-f52a-4682-a653-19efd185621b	Brittany Briere	febff896-db40-4ac8-bcfe-5bb99a600950	Mammalia	Cetartiodactyla	Cervidae	Odocoileus	hemionus	Mule Deer	7/18/2020 6:05
2002658	1842 Road_2020	4d76e7e8-3dbd-4135-80d1-ad5985217ec7		418568	https://app.wildlifeinsights.org/download/2008164/project/2002658/data-files/4d76e7e8-3dbd-4135-80d1-ad5985217ec7	Brittany Briere	c5ce946f-8f0d-4379-992b-cc0982381f5e	Mammalia	Cetartiodactyla	Cervidae	Cervus	canadensis	Elk	8/2/2020 6:12
2002658	7255_R_D3	296c5d18-0cfc-4c76-afe3-a4fb43327de6		RCNX0892.JPG	https://app.wildlifeinsights.org/download/2008164/project/2002658/data-files/296c5d18-0cfc-4c76-afe3-a4fb43327de6	Reese Embree	febff896-db40-4ac8-bcfe-5bb99a600950	Mammalia	Cetartiodactyla	Cervidae	Odocoileus	hemionus	Mule Deer	7/28/2021 5:42
2002658	7255_R_D3	296c5d18-0cfc-4c76-afe3-a4fb43327de6		RCNX0892.JPG	https://app.wildlifeinsights.org/download/2008164/project/2002658/data-files/296c5d18-0cfc-4c76-afe3-a4fb43327de6	Reese Embree	febff896-db40-4ac8-bcfe-5bb99a600950	Mammalia	Cetartiodactyla	Cervidae	Odocoileus	hemionus	Mule Deer	7/28/2021 5:42
2002658	4210 Road_2020	ec8f5bde-8cef-463f-bf18-9d84830755a4		802049	https://app.wildlifeinsights.org/download/2008164/project/2002658/data-files/ec8f5bde-8cef-463f-bf18-9d84830755a4	Kieran Braid	febff896-db40-4ac8-bcfe-5bb99a600950	Mammalia	Cetartiodactyla	Cervidae	Odocoileus	hemionus	Mule Deer	6/8/2020 2:07
2002658	7255_2020	03b140b3-e934-4b2c-8562-68dbac9178d2		242601	https://app.wildlifeinsights.org/download/2008164/project/2002658/data-files/03b140b3-e934-4b2c-8562-68dbac9178d2	Kieran Braid	febff896-db40-4ac8-bcfe-5bb99a600950	Mammalia	Cetartiodactyla	Cervidae	Odocoileus	hemionus	Mule Deer	7/20/2020 8:00
2002658	2098 Road_2020	e64973ba-c2a7-4569-91f4-c630d013effe		436041	https://app.wildlifeinsights.org/download/2008164/project/2002658/data-files/e64973ba-c2a7-4569-91f4-c630d013effe	Glen McCrae	5c7ce479-8a45-40b3-ae21-7c97dfae22f5	Mammalia	Cetartiodactyla	Cervidae	Odocoileus	virginianus	White-tailed Deer	8/29/2020 22:15
2002658	9042_R_D3	aded8c63-0a21-4414-be5c-cc7e5a1fbd18		RCNX0415.JPG	https://app.wildlifeinsights.org/download/2008164/project/2002658/data-files/aded8c63-0a21-4414-be5c-cc7e5a1fbd18	Reese Embree	febff896-db40-4ac8-bcfe-5bb99a600950	Mammalia	Cetartiodactyla	Cervidae	Odocoileus	hemionus	Mule Deer	7/12/2021 5:15
2002658	6310_D2	ae876c06-390f-4e71-a97a-4e01f2cf3046		RCNX0980.JPG	https://app.wildlifeinsights.org/download/2008164/project/2002658/data-files/ae876c06-390f-4e71-a97a-4e01f2cf3046	Marcus Lunt	febff896-db40-4ac8-bcfe-5bb99a600950	Mammalia	Cetartiodactyla	Cervidae	Odocoileus	hemionus	Mule Deer	7/3/2020 22:12
2002658	6310_D2	ae876c06-390f-4e71-a97a-4e01f2cf3046		RCNX0980.JPG	https://app.wildlifeinsights.org/download/2008164/project/2002658/data-files/ae876c06-390f-4e71-a97a-4e01f2cf3046	Marcus Lunt	febff896-db40-4ac8-bcfe-5bb99a600950	Mammalia	Cetartiodactyla	Cervidae	Odocoileus	hemionus	Mule Deer	7/3/2020 22:12
2002658	2806 Road_2020	d975c163-9c41-4c56-a451-956b2d6802dc		147053	https://app.wildlifeinsights.org/download/2008164/project/2002658/data-files/d975c163-9c41-4c56-a451-956b2d6802dc	Glen McCrae	febff896-db40-4ac8-bcfe-5bb99a600950	Mammalia	Cetartiodactyla	Cervidae	Odocoileus	hemionus	Mule Deer	8/14/2020 23:58
2002658	2806 Road_2020	9de0c40b-a6cb-4367-9122-9cc128f48773		147037	https://app.wildlifeinsights.org/download/2008164/project/2002658/data-files/9de0c40b-a6cb-4367-9122-9cc128f48773	Glen McCrae	febff896-db40-4ac8-bcfe-5bb99a600950	Mammalia	Cetartiodactyla	Cervidae	Odocoileus	hemionus	Mule Deer	8/13/2020 21:08
2002658	2806 Road_2020	b0550fff-5d80-4882-b800-0b085a9d3262		147132	https://app.wildlifeinsights.org/download/2008164/project/2002658/data-files/b0550fff-5d80-4882-b800-0b085a9d3262	Glen McCrae	febff896-db40-4ac8-bcfe-5bb99a600950	Mammalia	Cetartiodactyla	Cervidae	Odocoileus	hemionus	Mule Deer	8/19/2020 6:20
2002658	23_2020	6f9667d1-0ab5-4cd6-a006-9f71da3b0515		442023	https://app.wildlifeinsights.org/download/2008164/project/2002658/data-files/6f9667d1-0ab5-4cd6-a006-9f71da3b0515	Glen McCrae	5c7ce479-8a45-40b3-ae21-7c97dfae22f5	Mammalia	Cetartiodactyla	Cervidae	Odocoileus	virginianus	White-tailed Deer	7/4/2020 16:56
2002658	23_2020	dc1f66f0-f387-4a0c-ac64-5ff1bd84ce99		442056	https://app.wildlifeinsights.org/download/2008164/project/2002658/data-files/dc1f66f0-f387-4a0c-ac64-5ff1bd84ce99	Glen McCrae	5c7ce479-8a45-40b3-ae21-7c97dfae22f5	Mammalia	Cetartiodactyla	Cervidae	Odocoileus	virginianus	White-tailed Deer	7/9/2020 6:49
2002658	2352_2020	c9561a25-8ddd-4db5-9b1d-d8972caa31ee		107554	https://app.wildlifeinsights.org/download/2008164/project/2002658/data-files/c9561a25-8ddd-4db5-9b1d-d8972caa31ee	Glen McCrae	5c7ce479-8a45-40b3-ae21-7c97dfae22f5	Mammalia	Cetartiodactyla	Cervidae	Odocoileus	virginianus	White-tailed Deer	7/9/2020 6:53
2002658	2352.5_D3	d1c16465-47a5-4723-adb0-c535181fd95c		RCNX0695.JPG	https://app.wildlifeinsights.org/download/2008164/project/2002658/data-files/d1c16465-47a5-4723-adb0-c535181fd95c	Glen McCrae	5c7ce479-8a45-40b3-ae21-7c97dfae22f5	Mammalia	Cetartiodactyla	Cervidae	Odocoileus	virginianus	White-tailed Deer	6/28/2021 18:20
2002658	2806.1_D3	78391822-8d77-493b-9563-11e960fe3e80		RCNX0708.JPG	https://app.wildlifeinsights.org/download/2008164/project/2002658/data-files/78391822-8d77-493b-9563-11e960fe3e80	Reese Embree	febff896-db40-4ac8-bcfe-5bb99a600950	Mammalia	Cetartiodactyla	Cervidae	Odocoileus	hemionus	Mule Deer	6/25/2021 5:54
2002658	2806.1_D3	78391822-8d77-493b-9563-11e960fe3e80		RCNX0708.JPG	https://app.wildlifeinsights.org/download/2008164/project/2002658/data-files/78391822-8d77-493b-9563-11e960fe3e80	Reese Embree	febff896-db40-4ac8-bcfe-5bb99a600950	Mammalia	Cetartiodactyla	Cervidae	Odocoileus	hemionus	Mule Deer	6/25/2021 5:54
2002658	3014_2020	aa1be64c-ad22-412e-947b-059394dcb6a4		713704	https://app.wildlifeinsights.org/download/2008164/project/2002658/data-files/aa1be64c-ad22-412e-947b-059394dcb6a4	Cory Shipka	febff896-db40-4ac8-bcfe-5bb99a600950	Mammalia	Cetartiodactyla	Cervidae	Odocoileus	hemionus	Mule Deer	7/14/2020 4:58
2002658	3014_2020	f2ec40ae-a77d-40db-9a62-242abc65e2ae		714589	https://app.wildlifeinsights.org/download/2008164/project/2002658/data-files/f2ec40ae-a77d-40db-9a62-242abc65e2ae	Cory Shipka	febff896-db40-4ac8-bcfe-5bb99a600950	Mammalia	Cetartiodactyla	Cervidae	Odocoileus	hemionus	Mule Deer	8/22/2020 9:22
2002658	3011_2020	3ed5e114-3913-4001-aac7-49b66778948a		707205	https://app.wildlifeinsights.org/download/2008164/project/2002658/data-files/3ed5e114-3913-4001-aac7-49b66778948a	Jim Hilland	febff896-db40-4ac8-bcfe-5bb99a600950	Mammalia	Cetartiodactyla	Cervidae	Odocoileus	hemionus	Mule Deer	7/12/2020 13:33
2002658	3011_2020	1a509250-3bdd-4e3f-afe2-6fa80ce82d64		707558	https://app.wildlifeinsights.org/download/2008164/project/2002658/data-files/1a509250-3bdd-4e3f-afe2-6fa80ce82d64	Jim Hilland	febff896-db40-4ac8-bcfe-5bb99a600950	Mammalia	Cetartiodactyla	Cervidae	Odocoileus	hemionus	Mule Deer	8/13/2020 23:07
2002658	3011_2020	36aa0053-e378-40d0-930b-ae2fde25e1cb		707723	https://app.wildlifeinsights.org/download/2008164/project/2002658/data-files/36aa0053-e378-40d0-930b-ae2fde25e1cb	Jim Hilland	febff896-db40-4ac8-bcfe-5bb99a600950	Mammalia	Cetartiodactyla	Cervidae	Odocoileus	hemionus	Mule Deer	8/16/2020 2:01
2002658	3087_2020	a9ac3691-5c4c-4e95-95cf-27ba06f79513		716167	https://app.wildlifeinsights.org/download/2008164/project/2002658/data-files/a9ac3691-5c4c-4e95-95cf-27ba06f79513	Glen McCrae	febff896-db40-4ac8-bcfe-5bb99a600950	Mammalia	Cetartiodactyla	Cervidae	Odocoileus	hemionus	Mule Deer	7/11/2020 0:42
2002658	3087_2020	c26bcb37-9b2d-4da1-80bc-1892511b8a89		717059	https://app.wildlifeinsights.org/download/2008164/project/2002658/data-files/c26bcb37-9b2d-4da1-80bc-1892511b8a89	Glen McCrae	febff896-db40-4ac8-bcfe-5bb99a600950	Mammalia	Cetartiodactyla	Cervidae	Odocoileus	hemionus	Mule Deer	8/31/2020 8:44
2002658	3011_D3	b81955eb-b8e3-4a30-940d-3308e16ebd35		RCNX0892.JPG	https://app.wildlifeinsights.org/download/2008164/project/2002658/data-files/b81955eb-b8e3-4a30-940d-3308e16ebd35	Glen McCrae	febff896-db40-4ac8-bcfe-5bb99a600950	Mammalia	Cetartiodactyla	Cervidae	Odocoileus	hemionus	Mule Deer	7/28/2021 23:42
2002658	2817.1_D3	c001f31a-c7dd-4609-b826-107a7a0981d8		IMG_0156.JPG	https://app.wildlifeinsights.org/download/2008164/project/2002658/data-files/c001f31a-c7dd-4609-b826-107a7a0981d8	Larisa Murdoch	febff896-db40-4ac8-bcfe-5bb99a600950	Mammalia	Cetartiodactyla	Cervidae	Odocoileus	hemionus	Mule Deer	6/23/2021 10:26
2002658	2817.1_D3	98053774-7d40-4589-9090-a87e9593ca6d		IMG_0306.JPG	https://app.wildlifeinsights.org/download/2008164/project/2002658/data-files/98053774-7d40-4589-9090-a87e9593ca6d	Larisa Murdoch	febff896-db40-4ac8-bcfe-5bb99a600950	Mammalia	Cetartiodactyla	Cervidae	Odocoileus	hemionus	Mule Deer	7/5/2021 2:12
2002658	2817.1_D3	751a762c-a709-420f-b1fc-f6f58075834f		IMG_0831.JPG	https://app.wildlifeinsights.org/download/2008164/project/2002658/data-files/751a762c-a709-420f-b1fc-f6f58075834f	Larisa Murdoch	febff896-db40-4ac8-bcfe-5bb99a600950	Mammalia	Cetartiodactyla	Cervidae	Odocoileus	hemionus	Mule Deer	8/7/2021 7:41
2002658	3311.1_D3	f402dd81-e9a3-4c5b-98c9-2c749c61583e		RCNX0659.JPG	https://app.wildlifeinsights.org/download/2008164/project/2002658/data-files/f402dd81-e9a3-4c5b-98c9-2c749c61583e	Glen McCrae	febff896-db40-4ac8-bcfe-5bb99a600950	Mammalia	Cetartiodactyla	Cervidae	Odocoileus	hemionus	Mule Deer	7/9/2021 18:45
2002658	3311.1_D3	cf708dd1-d9ab-4067-b5e5-7fb049d5a03f		RCNX0971.JPG	https://app.wildlifeinsights.org/download/2008164/project/2002658/data-files/cf708dd1-d9ab-4067-b5e5-7fb049d5a03f	Glen McCrae	febff896-db40-4ac8-bcfe-5bb99a600950	Mammalia	Cetartiodactyla	Cervidae	Odocoileus	hemionus	Mule Deer	7/20/2021 20:29
2002658	3014_2020	b2bcc79a-cda3-4a10-b2ae-e3da3b193820		715373	https://app.wildlifeinsights.org/download/2008164/project/2002658/data-files/b2bcc79a-cda3-4a10-b2ae-e3da3b193820	Glen McCrae	febff896-db40-4ac8-bcfe-5bb99a600950	Mammalia	Cetartiodactyla	Cervidae	Odocoileus	hemionus	Mule Deer	8/22/2020 11:18
2002658	3014_2020	a897936b-b882-4df7-8a09-8bba1da56260		715000	https://app.wildlifeinsights.org/download/2008164/project/2002658/data-files/a897936b-b882-4df7-8a09-8bba1da56260	Glen McCrae	febff896-db40-4ac8-bcfe-5bb99a600950	Mammalia	Cetartiodactyla	Cervidae	Odocoileus	hemionus	Mule Deer	8/22/2020 10:03
2002658	3014_2020	efccca6b-06de-46da-a20f-36d5327db89a		715173	https://app.wildlifeinsights.org/download/2008164/project/2002658/data-files/efccca6b-06de-46da-a20f-36d5327db89a	Glen McCrae	febff896-db40-4ac8-bcfe-5bb99a600950	Mammalia	Cetartiodactyla	Cervidae	Odocoileus	hemionus	Mule Deer	8/22/2020 10:36
2002658	3014_2020	99573268-b6a9-4de3-9069-858aa533c531		715436	https://app.wildlifeinsights.org/download/2008164/project/2002658/data-files/99573268-b6a9-4de3-9069-858aa533c531	Glen McCrae	febff896-db40-4ac8-bcfe-5bb99a600950	Mammalia	Cetartiodactyla	Cervidae	Odocoileus	hemionus	Mule Deer	8/22/2020 11:20
2002658	3438_2020	2e473401-1a0f-446d-8fe8-9c0ecefd057e		723315	https://app.wildlifeinsights.org/download/2008164/project/2002658/data-files/2e473401-1a0f-446d-8fe8-9c0ecefd057e	Glen McCrae	febff896-db40-4ac8-bcfe-5bb99a600950	Mammalia	Cetartiodactyla	Cervidae	Odocoileus	hemionus	Mule Deer	8/14/2020 21:05
2002658	3438_2020	838a4589-ec11-4df2-b687-1f42d35b50bd		723343	https://app.wildlifeinsights.org/download/2008164/project/2002658/data-files/838a4589-ec11-4df2-b687-1f42d35b50bd	Glen McCrae	febff896-db40-4ac8-bcfe-5bb99a600950	Mammalia	Cetartiodactyla	Cervidae	Odocoileus	hemionus	Mule Deer	8/20/2020 2:12
2002658	6249D1	21b90fa0-c178-4181-8ff0-cd540b966c73		IMG_2334.JPG	https://app.wildlifeinsights.org/download/2008164/project/2002658/data-files/21b90fa0-c178-4181-8ff0-cd540b966c73	Jared Wilkison	5c7ce479-8a45-40b3-ae21-7c97dfae22f5	Mammalia	Cetartiodactyla	Cervidae	Odocoileus	virginianus	White-tailed Deer	6/2/2020 8:32
2002658	6249D1	d09a089a-412c-4d74-b55e-34776459a3a4		IMG_2318.JPG	https://app.wildlifeinsights.org/download/2008164/project/2002658/data-files/d09a089a-412c-4d74-b55e-34776459a3a4	Jared Wilkison	5c7ce479-8a45-40b3-ae21-7c97dfae22f5	Mammalia	Cetartiodactyla	Cervidae	Odocoileus	virginianus	White-tailed Deer	6/2/2020 5:34
2002658	6249D1	b301afb9-927c-4a92-9deb-109852262d83		IMG_2523.JPG	https://app.wildlifeinsights.org/download/2008164/project/2002658/data-files/b301afb9-927c-4a92-9deb-109852262d83	Jared Wilkison	5c7ce479-8a45-40b3-ae21-7c97dfae22f5	Mammalia	Cetartiodactyla	Cervidae	Odocoileus	virginianus	White-tailed Deer	6/18/2020 3:10
2002658	9239.1_D3_R	3807be98-9033-451b-aff9-90ea84be54f8		03020836.JPG	https://app.wildlifeinsights.org/download/2008164/project/2002658/data-files/3807be98-9033-451b-aff9-90ea84be54f8	Reese Embree	febff896-db40-4ac8-bcfe-5bb99a600950	Mammalia	Cetartiodactyla	Cervidae	Odocoileus	hemionus	Mule Deer	8/26/2021 8:27
2002658	2590.1_R_D3	63542cb6-ed5e-478d-b991-9896f73a3519		RCNX4368.JPG	https://app.wildlifeinsights.org/download/2008164/project/2002658/data-files/63542cb6-ed5e-478d-b991-9896f73a3519	Holly Antifay	febff896-db40-4ac8-bcfe-5bb99a600950	Mammalia	Cetartiodactyla	Cervidae	Odocoileus	hemionus	Mule Deer	8/8/2021 4:45
2002658	3315_2020	d555ef03-6bef-4488-a45f-ae7f5c079948		721559	https://app.wildlifeinsights.org/download/2008164/project/2002658/data-files/d555ef03-6bef-4488-a45f-ae7f5c079948	Michael Barrow	febff896-db40-4ac8-bcfe-5bb99a600950	Mammalia	Cetartiodactyla	Cervidae	Odocoileus	hemionus	Mule Deer	8/12/2020 11:13
2002658	3802_2020	774f8f13-d9e7-415f-8825-d39c1e120784		769820	https://app.wildlifeinsights.org/download/2008164/project/2002658/data-files/774f8f13-d9e7-415f-8825-d39c1e120784	Jamie Krimmer	febff896-db40-4ac8-bcfe-5bb99a600950	Mammalia	Cetartiodactyla	Cervidae	Odocoileus	hemionus	Mule Deer	7/12/2020 8:21
2002658	365_D3	dd22edb2-26c8-4ddc-8e24-4b00c12a1f45		IMG_0222.JPG	https://app.wildlifeinsights.org/download/2008164/project/2002658/data-files/dd22edb2-26c8-4ddc-8e24-4b00c12a1f45	Marcus Lunt	febff896-db40-4ac8-bcfe-5bb99a600950	Mammalia	Cetartiodactyla	Cervidae	Odocoileus	hemionus	Mule Deer	6/18/2021 4:14
2002658	365_D3	c1f1e178-9b39-4e86-9a8a-f951b2e24a7d		IMG_0230.JPG	https://app.wildlifeinsights.org/download/2008164/project/2002658/data-files/c1f1e178-9b39-4e86-9a8a-f951b2e24a7d	Marcus Lunt	febff896-db40-4ac8-bcfe-5bb99a600950	Mammalia	Cetartiodactyla	Cervidae	Odocoileus	hemionus	Mule Deer	6/18/2021 4:14
2002658	365_D3	d2bdce06-4645-4355-9942-6cda51e235b5		IMG_7159.JPG	https://app.wildlifeinsights.org/download/2008164/project/2002658/data-files/d2bdce06-4645-4355-9942-6cda51e235b5	Marcus Lunt	febff896-db40-4ac8-bcfe-5bb99a600950	Mammalia	Cetartiodactyla	Cervidae	Odocoileus	hemionus	Mule Deer	7/20/2021 7:34
2002658	365_D3	22992f72-e7ce-4ce6-850a-412d68497cb8		IMG_7227.JPG	https://app.wildlifeinsights.org/download/2008164/project/2002658/data-files/22992f72-e7ce-4ce6-850a-412d68497cb8	Marcus Lunt	febff896-db40-4ac8-bcfe-5bb99a600950	Mammalia	Cetartiodactyla	Cervidae	Odocoileus	hemionus	Mule Deer	7/25/2021 5:07
2002658	365_D3	4417acd2-477b-482c-945a-e04a17fdb3ed		IMG_7819.JPG	https://app.wildlifeinsights.org/download/2008164/project/2002658/data-files/4417acd2-477b-482c-945a-e04a17fdb3ed	Marcus Lunt	febff896-db40-4ac8-bcfe-5bb99a600950	Mammalia	Cetartiodactyla	Cervidae	Odocoileus	hemionus	Mule Deer	8/7/2021 4:48
2002658	365_D3	5f23502f-fd51-4997-a473-3860cb6311c0		IMG_7858.JPG	https://app.wildlifeinsights.org/download/2008164/project/2002658/data-files/5f23502f-fd51-4997-a473-3860cb6311c0	Marcus Lunt	febff896-db40-4ac8-bcfe-5bb99a600950	Mammalia	Cetartiodactyla	Cervidae	Odocoileus	hemionus	Mule Deer	8/7/2021 4:49
2002658	365_D3	13d11bdc-6330-4139-9b5d-b39dfd5b6816		IMG_7868.JPG	https://app.wildlifeinsights.org/download/2008164/project/2002658/data-files/13d11bdc-6330-4139-9b5d-b39dfd5b6816	Marcus Lunt	febff896-db40-4ac8-bcfe-5bb99a600950	Mammalia	Cetartiodactyla	Cervidae	Odocoileus	hemionus	Mule Deer	8/7/2021 4:50
2002658	3988.4_D3	82067cee-2133-45a9-8550-8530deee6007		IMG_3072.JPG	https://app.wildlifeinsights.org/download/2008164/project/2002658/data-files/82067cee-2133-45a9-8550-8530deee6007	Marcus Lunt	febff896-db40-4ac8-bcfe-5bb99a600950	Mammalia	Cetartiodactyla	Cervidae	Odocoileus	hemionus	Mule Deer	8/1/2022 5:13
2002658	2635_R_D3	b841489a-e064-4c44-b42e-c616656d12d8		00001650.jpg	https://app.wildlifeinsights.org/download/2008164/project/2002658/data-files/b841489a-e064-4c44-b42e-c616656d12d8	Jim Hilland	febff896-db40-4ac8-bcfe-5bb99a600950	Mammalia	Cetartiodactyla	Cervidae	Odocoileus	hemionus	Mule Deer	8/22/2021 20:13
2002658	2635_R_D3	b841489a-e064-4c44-b42e-c616656d12d8		00001650.jpg	https://app.wildlifeinsights.org/download/2008164/project/2002658/data-files/b841489a-e064-4c44-b42e-c616656d12d8	Jim Hilland	febff896-db40-4ac8-bcfe-5bb99a600950	Mammalia	Cetartiodactyla	Cervidae	Odocoileus	hemionus	Mule Deer	8/22/2021 20:13
2002658	4388 Road_2020	a5318d8c-010e-447c-9775-938b4045fb5d		168543	https://app.wildlifeinsights.org/download/2008164/project/2002658/data-files/a5318d8c-010e-447c-9775-938b4045fb5d	Jamie Krimmer	5c7ce479-8a45-40b3-ae21-7c97dfae22f5	Mammalia	Cetartiodactyla	Cervidae	Odocoileus	virginianus	White-tailed Deer	6/15/2020 4:17
2002658	4388 Road_2020	0a84b562-e98e-482f-9466-4e47424e7692		170193	https://app.wildlifeinsights.org/download/2008164/project/2002658/data-files/0a84b562-e98e-482f-9466-4e47424e7692	Cory Shipka	5c7ce479-8a45-40b3-ae21-7c97dfae22f5	Mammalia	Cetartiodactyla	Cervidae	Odocoileus	virginianus	White-tailed Deer	8/7/2020 6:04
2002658	4374_2020	9d88ec83-e1d4-4104-9862-5c9fcc4721ad		166591	https://app.wildlifeinsights.org/download/2008164/project/2002658/data-files/9d88ec83-e1d4-4104-9862-5c9fcc4721ad	Marcus Lunt	febff896-db40-4ac8-bcfe-5bb99a600950	Mammalia	Cetartiodactyla	Cervidae	Odocoileus	hemionus	Mule Deer	8/23/2020 10:06
2002658	5009_2020	4fa495d9-a688-49df-b459-bedabbe40114		505106	https://app.wildlifeinsights.org/download/2008164/project/2002658/data-files/4fa495d9-a688-49df-b459-bedabbe40114	Kieran Braid	febff896-db40-4ac8-bcfe-5bb99a600950	Mammalia	Cetartiodactyla	Cervidae	Odocoileus	hemionus	Mule Deer	7/19/2020 6:14
2002658	5009_2020	4fa495d9-a688-49df-b459-bedabbe40114		505106	https://app.wildlifeinsights.org/download/2008164/project/2002658/data-files/4fa495d9-a688-49df-b459-bedabbe40114	Kieran Braid	febff896-db40-4ac8-bcfe-5bb99a600950	Mammalia	Cetartiodactyla	Cervidae	Odocoileus	hemionus	Mule Deer	7/19/2020 6:14
2002658	4912_D3	7f79b068-6d1b-41d2-b95b-fa1c25c35109		IMG_0924.JPG	https://app.wildlifeinsights.org/download/2008164/project/2002658/data-files/7f79b068-6d1b-41d2-b95b-fa1c25c35109	Timber Whitehouse	febff896-db40-4ac8-bcfe-5bb99a600950	Mammalia	Cetartiodactyla	Cervidae	Odocoileus	hemionus	Mule Deer	7/23/2021 19:39
2002658	2858_2020	d4ff3366-e7a4-4762-9309-fcfec5b0db67		698120	https://app.wildlifeinsights.org/download/2008164/project/2002658/data-files/d4ff3366-e7a4-4762-9309-fcfec5b0db67	Glen McCrae	febff896-db40-4ac8-bcfe-5bb99a600950	Mammalia	Cetartiodactyla	Cervidae	Odocoileus	hemionus	Mule Deer	7/24/2020 8:11
2002658	2858_2020	efa99b0a-ebd1-4eab-bfcc-266c3f3993ae		698227	https://app.wildlifeinsights.org/download/2008164/project/2002658/data-files/efa99b0a-ebd1-4eab-bfcc-266c3f3993ae	Glen McCrae	febff896-db40-4ac8-bcfe-5bb99a600950	Mammalia	Cetartiodactyla	Cervidae	Odocoileus	hemionus	Mule Deer	7/26/2020 20:30
2002658	2858_2020	ce43aed7-2823-4b4c-8183-f07b7570c547		698293	https://app.wildlifeinsights.org/download/2008164/project/2002658/data-files/ce43aed7-2823-4b4c-8183-f07b7570c547	Glen McCrae	febff896-db40-4ac8-bcfe-5bb99a600950	Mammalia	Cetartiodactyla	Cervidae	Odocoileus	hemionus	Mule Deer	7/29/2020 23:36
2002658	2858_2020	a3997fe8-e9af-4b51-b0af-8816ae18d6f5		698489	https://app.wildlifeinsights.org/download/2008164/project/2002658/data-files/a3997fe8-e9af-4b51-b0af-8816ae18d6f5	Glen McCrae	febff896-db40-4ac8-bcfe-5bb99a600950	Mammalia	Cetartiodactyla	Cervidae	Odocoileus	hemionus	Mule Deer	8/3/2020 5:17
2002658	2858_2020	cfd8a62e-88a9-4afd-b401-be1f76099c3e		698870	https://app.wildlifeinsights.org/download/2008164/project/2002658/data-files/cfd8a62e-88a9-4afd-b401-be1f76099c3e	Glen McCrae	febff896-db40-4ac8-bcfe-5bb99a600950	Mammalia	Cetartiodactyla	Cervidae	Odocoileus	hemionus	Mule Deer	8/9/2020 6:49
2002658	2858_2020	bcba1608-8e7c-430b-8b47-d4e7070ee9cf		699506	https://app.wildlifeinsights.org/download/2008164/project/2002658/data-files/bcba1608-8e7c-430b-8b47-d4e7070ee9cf	Glen McCrae	febff896-db40-4ac8-bcfe-5bb99a600950	Mammalia	Cetartiodactyla	Cervidae	Odocoileus	hemionus	Mule Deer	8/19/2020 6:49
2002658	5399_2020	44adde9e-6f81-41a5-b316-5a5b58cc4da2		825510	https://app.wildlifeinsights.org/download/2008164/project/2002658/data-files/44adde9e-6f81-41a5-b316-5a5b58cc4da2	Jim Witiw	febff896-db40-4ac8-bcfe-5bb99a600950	Mammalia	Cetartiodactyla	Cervidae	Odocoileus	hemionus	Mule Deer	8/8/2020 1:50
2002658	5399_2020	4e8543d5-2477-4f53-b74e-c09f315e8edc		825010	https://app.wildlifeinsights.org/download/2008164/project/2002658/data-files/4e8543d5-2477-4f53-b74e-c09f315e8edc	Jim Witiw	febff896-db40-4ac8-bcfe-5bb99a600950	Mammalia	Cetartiodactyla	Cervidae	Odocoileus	hemionus	Mule Deer	6/30/2020 6:04
2002658	5399_2020	d168c222-acb7-4fbd-aefe-4d42fa01d9d5		825242	https://app.wildlifeinsights.org/download/2008164/project/2002658/data-files/d168c222-acb7-4fbd-aefe-4d42fa01d9d5	Jim Witiw	febff896-db40-4ac8-bcfe-5bb99a600950	Mammalia	Cetartiodactyla	Cervidae	Odocoileus	hemionus	Mule Deer	7/24/2020 6:01
2002658	4210 Road_2020	e5142903-dfd9-47ec-8b60-9e20e62a5a9a		804080	https://app.wildlifeinsights.org/download/2008164/project/2002658/data-files/e5142903-dfd9-47ec-8b60-9e20e62a5a9a	Alicia Nightingale	febff896-db40-4ac8-bcfe-5bb99a600950	Mammalia	Cetartiodactyla	Cervidae	Odocoileus	hemionus	Mule Deer	8/25/2020 20:29
2002658	4210 Road_2020	c874ef18-e221-484f-a3b8-ecb203d327f1		807758	https://app.wildlifeinsights.org/download/2008164/project/2002658/data-files/c874ef18-e221-484f-a3b8-ecb203d327f1	Alicia Nightingale	febff896-db40-4ac8-bcfe-5bb99a600950	Mammalia	Cetartiodactyla	Cervidae	Odocoileus	hemionus	Mule Deer	6/4/2021 4:38
2002658	749.1_D3	e665e1f6-94ec-4bc3-afc6-9494693db174		RCNX0246.JPG	https://app.wildlifeinsights.org/download/2008164/project/2002658/data-files/e665e1f6-94ec-4bc3-afc6-9494693db174	Wayn Moody	febff896-db40-4ac8-bcfe-5bb99a600950	Mammalia	Cetartiodactyla	Cervidae	Odocoileus	hemionus	Mule Deer	8/4/2021 20:42
2002658	1e8e0844-4536-4087-ab6f-7103a04b624e	465d06d2-eb4d-4688-9db3-5f139f63444f		214664	https://app.wildlifeinsights.org/download/2008164/project/2002658/data-files/465d06d2-eb4d-4688-9db3-5f139f63444f	Timber Whitehouse	c5ce946f-8f0d-4379-992b-cc0982381f5e	Mammalia	Cetartiodactyla	Cervidae	Cervus	canadensis	Elk	8/3/2020 18:11
2002658	1e8e0844-4536-4087-ab6f-7103a04b624e	465d06d2-eb4d-4688-9db3-5f139f63444f		214664	https://app.wildlifeinsights.org/download/2008164/project/2002658/data-files/465d06d2-eb4d-4688-9db3-5f139f63444f	Timber Whitehouse	c5ce946f-8f0d-4379-992b-cc0982381f5e	Mammalia	Cetartiodactyla	Cervidae	Cervus	canadensis	Elk	8/3/2020 18:11
2002658	931_2020	6a8de8f5-3f59-45a5-8017-24bb0ee9329d		962842	https://app.wildlifeinsights.org/download/2008164/project/2002658/data-files/6a8de8f5-3f59-45a5-8017-24bb0ee9329d	Kieran Braid	febff896-db40-4ac8-bcfe-5bb99a600950	Mammalia	Cetartiodactyla	Cervidae	Odocoileus	hemionus	Mule Deer	8/11/2020 7:39
2002658	9341_2020	a106ce4f-e6b2-4475-ae0a-1cd51d1ae5a8		323046	https://app.wildlifeinsights.org/download/2008164/project/2002658/data-files/a106ce4f-e6b2-4475-ae0a-1cd51d1ae5a8	J Wayne Foster	febff896-db40-4ac8-bcfe-5bb99a600950	Mammalia	Cetartiodactyla	Cervidae	Odocoileus	hemionus	Mule Deer	8/18/2020 2:58
2002658	9239 Road_2020	c7994f46-c960-4f42-a353-6f1e2b3c9405		294833	https://app.wildlifeinsights.org/download/2008164/project/2002658/data-files/c7994f46-c960-4f42-a353-6f1e2b3c9405	Kieran Braid	c5ce946f-8f0d-4379-992b-cc0982381f5e	Mammalia	Cetartiodactyla	Cervidae	Cervus	canadensis	Elk	7/19/2020 2:40
2002658	8335_D3	81c233aa-0f97-41f9-8ed3-4c09bd3beb35		RCNX1009.JPG	https://app.wildlifeinsights.org/download/2008164/project/2002658/data-files/81c233aa-0f97-41f9-8ed3-4c09bd3beb35	Aidan Otto	c5ce946f-8f0d-4379-992b-cc0982381f5e	Mammalia	Cetartiodactyla	Cervidae	Cervus	canadensis	Elk	6/30/2021 8:18
2002658	1e8e0844-4536-4087-ab6f-7103a04b624e	4beff324-a5a0-4cdd-afe0-99c77194e3b7		214623	https://app.wildlifeinsights.org/download/2008164/project/2002658/data-files/4beff324-a5a0-4cdd-afe0-99c77194e3b7	Timber Whitehouse	c5ce946f-8f0d-4379-992b-cc0982381f5e	Mammalia	Cetartiodactyla	Cervidae	Cervus	canadensis	Elk	8/3/2020 18:10
2002658	1e8e0844-4536-4087-ab6f-7103a04b624e	4beff324-a5a0-4cdd-afe0-99c77194e3b7		214623	https://app.wildlifeinsights.org/download/2008164/project/2002658/data-files/4beff324-a5a0-4cdd-afe0-99c77194e3b7	Timber Whitehouse	c5ce946f-8f0d-4379-992b-cc0982381f5e	Mammalia	Cetartiodactyla	Cervidae	Cervus	canadensis	Elk	8/3/2020 18:10
2002658	8335_D3	92bd2bcd-ca6b-4951-92ea-dca49d74c7fc		RCNX0994.JPG	https://app.wildlifeinsights.org/download/2008164/project/2002658/data-files/92bd2bcd-ca6b-4951-92ea-dca49d74c7fc	Aidan Otto	c5ce946f-8f0d-4379-992b-cc0982381f5e	Mammalia	Cetartiodactyla	Cervidae	Cervus	canadensis	Elk	6/30/2021 8:17
2002658	1e8e0844-4536-4087-ab6f-7103a04b624e	6114aa14-2b5a-433d-9c4b-a17f2d164a1c		215467	https://app.wildlifeinsights.org/download/2008164/project/2002658/data-files/6114aa14-2b5a-433d-9c4b-a17f2d164a1c	Timber Whitehouse	c5ce946f-8f0d-4379-992b-cc0982381f5e	Mammalia	Cetartiodactyla	Cervidae	Cervus	canadensis	Elk	8/3/2020 20:18
2002658	1e8e0844-4536-4087-ab6f-7103a04b624e	bc9e5c84-1cb7-44d7-a16f-eec789d912f4		215511	https://app.wildlifeinsights.org/download/2008164/project/2002658/data-files/bc9e5c84-1cb7-44d7-a16f-eec789d912f4	Timber Whitehouse	c5ce946f-8f0d-4379-992b-cc0982381f5e	Mammalia	Cetartiodactyla	Cervidae	Cervus	canadensis	Elk	8/3/2020 20:20
2002658	1e8e0844-4536-4087-ab6f-7103a04b624e	ca702360-8d59-45e0-ade8-78141fff985d		214969	https://app.wildlifeinsights.org/download/2008164/project/2002658/data-files/ca702360-8d59-45e0-ade8-78141fff985d	Timber Whitehouse	c5ce946f-8f0d-4379-992b-cc0982381f5e	Mammalia	Cetartiodactyla	Cervidae	Cervus	canadensis	Elk	8/3/2020 19:56
2002658	1e8e0844-4536-4087-ab6f-7103a04b624e	ca702360-8d59-45e0-ade8-78141fff985d		214969	https://app.wildlifeinsights.org/download/2008164/project/2002658/data-files/ca702360-8d59-45e0-ade8-78141fff985d	Timber Whitehouse	c5ce946f-8f0d-4379-992b-cc0982381f5e	Mammalia	Cetartiodactyla	Cervidae	Cervus	canadensis	Elk	8/3/2020 19:56
2002658	1e8e0844-4536-4087-ab6f-7103a04b624e	db48f14e-3ed0-4566-882c-7deace3c5654		214867	https://app.wildlifeinsights.org/download/2008164/project/2002658/data-files/db48f14e-3ed0-4566-882c-7deace3c5654	Timber Whitehouse	c5ce946f-8f0d-4379-992b-cc0982381f5e	Mammalia	Cetartiodactyla	Cervidae	Cervus	canadensis	Elk	8/3/2020 19:17
2002658	1e8e0844-4536-4087-ab6f-7103a04b624e	5714e10c-3024-479e-90fd-379eeebb4c9b		214869	https://app.wildlifeinsights.org/download/2008164/project/2002658/data-files/5714e10c-3024-479e-90fd-379eeebb4c9b	Timber Whitehouse	c5ce946f-8f0d-4379-992b-cc0982381f5e	Mammalia	Cetartiodactyla	Cervidae	Cervus	canadensis	Elk	8/3/2020 19:17
2002658	8335_D3	135fff38-cc85-4855-9733-39710c61eebb		RCNX0939.JPG	https://app.wildlifeinsights.org/download/2008164/project/2002658/data-files/135fff38-cc85-4855-9733-39710c61eebb	Aidan Otto	c5ce946f-8f0d-4379-992b-cc0982381f5e	Mammalia	Cetartiodactyla	Cervidae	Cervus	canadensis	Elk	6/30/2021 8:15
2002658	5717_D3	b994b7ee-8403-4eda-9a58-1027274c21ab		IMG_0689.JPG	https://app.wildlifeinsights.org/download/2008164/project/2002658/data-files/b994b7ee-8403-4eda-9a58-1027274c21ab	Mackenzie Askin	febff896-db40-4ac8-bcfe-5bb99a600950	Mammalia	Cetartiodactyla	Cervidae	Odocoileus	hemionus	Mule Deer	8/29/2021 6:33
2002658	5717_D3	b5323224-3175-4445-bd9f-bbf4b04c683c		IMG_0713.JPG	https://app.wildlifeinsights.org/download/2008164/project/2002658/data-files/b5323224-3175-4445-bd9f-bbf4b04c683c	Mackenzie Askin	febff896-db40-4ac8-bcfe-5bb99a600950	Mammalia	Cetartiodactyla	Cervidae	Odocoileus	hemionus	Mule Deer	8/30/2021 23:40
2002658	8538 Road_2020	7281fbfe-5a2f-45f5-b930-946f5ebaf4aa		591441	https://app.wildlifeinsights.org/download/2008164/project/2002658/data-files/7281fbfe-5a2f-45f5-b930-946f5ebaf4aa	J Wayne Foster	febff896-db40-4ac8-bcfe-5bb99a600950	Mammalia	Cetartiodactyla	Cervidae	Odocoileus	hemionus	Mule Deer	7/13/2020 9:03
2002658	7603_2020	f57ad054-61b7-49d1-a0bb-29606d10dcc8		559771	https://app.wildlifeinsights.org/download/2008164/project/2002658/data-files/f57ad054-61b7-49d1-a0bb-29606d10dcc8	Wayn Moody	febff896-db40-4ac8-bcfe-5bb99a600950	Mammalia	Cetartiodactyla	Cervidae	Odocoileus	hemionus	Mule Deer	6/28/2020 5:49
2002658	6943_2020	3c0a6f14-4d3a-40d6-a54c-af9070af1a18		898460	https://app.wildlifeinsights.org/download/2008164/project/2002658/data-files/3c0a6f14-4d3a-40d6-a54c-af9070af1a18	Jamie Krimmer	febff896-db40-4ac8-bcfe-5bb99a600950	Mammalia	Cetartiodactyla	Cervidae	Odocoileus	hemionus	Mule Deer	6/4/2020 7:47
2002658	6943_2020	5654a400-5472-41e2-8878-351a51d1d27f		898461	https://app.wildlifeinsights.org/download/2008164/project/2002658/data-files/5654a400-5472-41e2-8878-351a51d1d27f	Jamie Krimmer	febff896-db40-4ac8-bcfe-5bb99a600950	Mammalia	Cetartiodactyla	Cervidae	Odocoileus	hemionus	Mule Deer	6/4/2020 7:47
2002658	6943_2020	36c8d303-825f-4402-a447-8c63764131f6		898905	https://app.wildlifeinsights.org/download/2008164/project/2002658/data-files/36c8d303-825f-4402-a447-8c63764131f6	Jamie Krimmer	febff896-db40-4ac8-bcfe-5bb99a600950	Mammalia	Cetartiodactyla	Cervidae	Odocoileus	hemionus	Mule Deer	7/16/2020 8:13
2002658	6943_2020	3e25595e-16b0-4287-9450-f286126f341a		899307	https://app.wildlifeinsights.org/download/2008164/project/2002658/data-files/3e25595e-16b0-4287-9450-f286126f341a	Jamie Krimmer	febff896-db40-4ac8-bcfe-5bb99a600950	Mammalia	Cetartiodactyla	Cervidae	Odocoileus	hemionus	Mule Deer	8/1/2020 7:53
2002658	8335_D3	0302a4e4-f8b7-4e96-af94-65341381f6c2		RCNX7165.JPG	https://app.wildlifeinsights.org/download/2008164/project/2002658/data-files/0302a4e4-f8b7-4e96-af94-65341381f6c2	Aidan Otto	c5ce946f-8f0d-4379-992b-cc0982381f5e	Mammalia	Cetartiodactyla	Cervidae	Cervus	canadensis	Elk	6/15/2022 18:38
2002658	8335_D3	efb2a090-8b43-4b54-aea5-fb455cef37e6		RCNX7160.JPG	https://app.wildlifeinsights.org/download/2008164/project/2002658/data-files/efb2a090-8b43-4b54-aea5-fb455cef37e6	Aidan Otto	c5ce946f-8f0d-4379-992b-cc0982381f5e	Mammalia	Cetartiodactyla	Cervidae	Cervus	canadensis	Elk	6/15/2022 18:38
2002658	8335_2020	10cc23c8-081d-4e39-9654-77f5cf77601c		586516	https://app.wildlifeinsights.org/download/2008164/project/2002658/data-files/10cc23c8-081d-4e39-9654-77f5cf77601c	Mackenzie Askin	c5ce946f-8f0d-4379-992b-cc0982381f5e	Mammalia	Cetartiodactyla	Cervidae	Cervus	canadensis	Elk	6/11/2021 17:20
2002658	8335_2020	da32d9e6-507a-4697-80cb-d7baf359a1bc		586633	https://app.wildlifeinsights.org/download/2008164/project/2002658/data-files/da32d9e6-507a-4697-80cb-d7baf359a1bc	Mackenzie Askin	c5ce946f-8f0d-4379-992b-cc0982381f5e	Mammalia	Cetartiodactyla	Cervidae	Cervus	canadensis	Elk	6/11/2021 17:25
2002658	8335_2020	da32d9e6-507a-4697-80cb-d7baf359a1bc		586633	https://app.wildlifeinsights.org/download/2008164/project/2002658/data-files/da32d9e6-507a-4697-80cb-d7baf359a1bc	Mackenzie Askin	c5ce946f-8f0d-4379-992b-cc0982381f5e	Mammalia	Cetartiodactyla	Cervidae	Cervus	canadensis	Elk	6/11/2021 17:25
2002658	8335_2020	9489d779-7257-43dc-9cf2-b35a988034d9		586876	https://app.wildlifeinsights.org/download/2008164/project/2002658/data-files/9489d779-7257-43dc-9cf2-b35a988034d9	Mackenzie Askin	c5ce946f-8f0d-4379-992b-cc0982381f5e	Mammalia	Cetartiodactyla	Cervidae	Cervus	canadensis	Elk	6/11/2021 17:37
2002658	8335_2020	9489d779-7257-43dc-9cf2-b35a988034d9		586876	https://app.wildlifeinsights.org/download/2008164/project/2002658/data-files/9489d779-7257-43dc-9cf2-b35a988034d9	Mackenzie Askin	c5ce946f-8f0d-4379-992b-cc0982381f5e	Mammalia	Cetartiodactyla	Cervidae	Cervus	canadensis	Elk	6/11/2021 17:37
2002658	8335_2020	c706fbc1-2f94-4053-84d1-946e764c55be		586884	https://app.wildlifeinsights.org/download/2008164/project/2002658/data-files/c706fbc1-2f94-4053-84d1-946e764c55be	Mackenzie Askin	c5ce946f-8f0d-4379-992b-cc0982381f5e	Mammalia	Cetartiodactyla	Cervidae	Cervus	canadensis	Elk	6/11/2021 17:37
2002658	8335_2020	c706fbc1-2f94-4053-84d1-946e764c55be		586884	https://app.wildlifeinsights.org/download/2008164/project/2002658/data-files/c706fbc1-2f94-4053-84d1-946e764c55be	Mackenzie Askin	c5ce946f-8f0d-4379-992b-cc0982381f5e	Mammalia	Cetartiodactyla	Cervidae	Cervus	canadensis	Elk	6/11/2021 17:37
2002658	8335_2020	85b0570e-44ea-48e6-a5c2-5eab4fcfa978		585253	https://app.wildlifeinsights.org/download/2008164/project/2002658/data-files/85b0570e-44ea-48e6-a5c2-5eab4fcfa978	Mackenzie Askin	c5ce946f-8f0d-4379-992b-cc0982381f5e	Mammalia	Cetartiodactyla	Cervidae	Cervus	canadensis	Elk	6/9/2021 10:24
2002658	8335_2020	0749a22f-133c-4562-a0a4-31a874621e9e		585296	https://app.wildlifeinsights.org/download/2008164/project/2002658/data-files/0749a22f-133c-4562-a0a4-31a874621e9e	Mackenzie Askin	c5ce946f-8f0d-4379-992b-cc0982381f5e	Mammalia	Cetartiodactyla	Cervidae	Cervus	canadensis	Elk	6/9/2021 10:25
2002658	6852_2020	6c95cbd8-3acb-436b-8428-040746d3235c		241109	https://app.wildlifeinsights.org/download/2008164/project/2002658/data-files/6c95cbd8-3acb-436b-8428-040746d3235c	Timber Whitehouse	5c7ce479-8a45-40b3-ae21-7c97dfae22f5	Mammalia	Cetartiodactyla	Cervidae	Odocoileus	virginianus	White-tailed Deer	6/9/2020 2:47
2002658	2858_D3	170dec1e-fb66-4195-bf7a-444a249c33ef		RCNX2273.JPG	https://app.wildlifeinsights.org/download/2008164/project/2002658/data-files/170dec1e-fb66-4195-bf7a-444a249c33ef	Reese Embree	febff896-db40-4ac8-bcfe-5bb99a600950	Mammalia	Cetartiodactyla	Cervidae	Odocoileus	hemionus	Mule Deer	8/8/2021 2:07
2002658	2858_D3	170dec1e-fb66-4195-bf7a-444a249c33ef		RCNX2273.JPG	https://app.wildlifeinsights.org/download/2008164/project/2002658/data-files/170dec1e-fb66-4195-bf7a-444a249c33ef	Reese Embree	febff896-db40-4ac8-bcfe-5bb99a600950	Mammalia	Cetartiodactyla	Cervidae	Odocoileus	hemionus	Mule Deer	8/8/2021 2:07
2002658	7941_2020	d54adc58-37de-4d85-b145-85f93f54f98a		928519	https://app.wildlifeinsights.org/download/2008164/project/2002658/data-files/d54adc58-37de-4d85-b145-85f93f54f98a	Kieran Braid	febff896-db40-4ac8-bcfe-5bb99a600950	Mammalia	Cetartiodactyla	Cervidae	Odocoileus	hemionus	Mule Deer	7/7/2020 3:37
2002658	7941_2020	f47b0ce8-4d55-4c75-acb8-cd60e986e35b		928607	https://app.wildlifeinsights.org/download/2008164/project/2002658/data-files/f47b0ce8-4d55-4c75-acb8-cd60e986e35b	Kieran Braid	febff896-db40-4ac8-bcfe-5bb99a600950	Mammalia	Cetartiodactyla	Cervidae	Odocoileus	hemionus	Mule Deer	7/27/2020 5:59
2002658	7774_2020	fb627f68-28f5-4ce0-9626-56e3cab08e41		568596	https://app.wildlifeinsights.org/download/2008164/project/2002658/data-files/fb627f68-28f5-4ce0-9626-56e3cab08e41	Kieran Braid	5c7ce479-8a45-40b3-ae21-7c97dfae22f5	Mammalia	Cetartiodactyla	Cervidae	Odocoileus	virginianus	White-tailed Deer	6/28/2020 16:15
2002658	9813.1_D3	691f38aa-fdfa-4a2e-b3e2-90bcf76f8f2d		RCNX0632.JPG	https://app.wildlifeinsights.org/download/2008164/project/2002658/data-files/691f38aa-fdfa-4a2e-b3e2-90bcf76f8f2d	Timber Whitehouse	5c7ce479-8a45-40b3-ae21-7c97dfae22f5	Mammalia	Cetartiodactyla	Cervidae	Odocoileus	virginianus	White-tailed Deer	8/19/2021 20:09
2002658	9813.1_D3	797dd371-7f96-4c51-8d7a-9a6486561c4c		RCNX0681.JPG	https://app.wildlifeinsights.org/download/2008164/project/2002658/data-files/797dd371-7f96-4c51-8d7a-9a6486561c4c	Timber Whitehouse	febff896-db40-4ac8-bcfe-5bb99a600950	Mammalia	Cetartiodactyla	Cervidae	Odocoileus	hemionus	Mule Deer	8/20/2021 15:11
2002658	9813.1_D3	b107ad3a-180a-4416-8db7-fe23034914ab		RCNX0512.JPG	https://app.wildlifeinsights.org/download/2008164/project/2002658/data-files/b107ad3a-180a-4416-8db7-fe23034914ab	Timber Whitehouse	febff896-db40-4ac8-bcfe-5bb99a600950	Mammalia	Cetartiodactyla	Cervidae	Odocoileus	hemionus	Mule Deer	8/10/2021 4:13
2002658	9813.1_D3	a71357a0-4a42-4be8-b188-51add0b18433		RCNX1150.JPG	https://app.wildlifeinsights.org/download/2008164/project/2002658/data-files/a71357a0-4a42-4be8-b188-51add0b18433	Timber Whitehouse	5c7ce479-8a45-40b3-ae21-7c97dfae22f5	Mammalia	Cetartiodactyla	Cervidae	Odocoileus	virginianus	White-tailed Deer	8/26/2021 9:58
2002658	3802_D3	7d263b64-d434-446d-98d0-9f5c029b41aa		RCNX0632.JPG	https://app.wildlifeinsights.org/download/2008164/project/2002658/data-files/7d263b64-d434-446d-98d0-9f5c029b41aa	Wayn Moody	febff896-db40-4ac8-bcfe-5bb99a600950	Mammalia	Cetartiodactyla	Cervidae	Odocoileus	hemionus	Mule Deer	7/13/2021 21:31
2002658	3743_2020	07eb5759-ebc8-4b34-b0c3-4f7daf6afa72		766900	https://app.wildlifeinsights.org/download/2008164/project/2002658/data-files/07eb5759-ebc8-4b34-b0c3-4f7daf6afa72	Jim Witiw	febff896-db40-4ac8-bcfe-5bb99a600950	Mammalia	Cetartiodactyla	Cervidae	Odocoileus	hemionus	Mule Deer	7/4/2020 7:48
2002658	7749_2020	62c38847-a636-487b-84a8-fe3ea2856ad6		567978	https://app.wildlifeinsights.org/download/2008164/project/2002658/data-files/62c38847-a636-487b-84a8-fe3ea2856ad6	Kieran Braid	febff896-db40-4ac8-bcfe-5bb99a600950	Mammalia	Cetartiodactyla	Cervidae	Odocoileus	hemionus	Mule Deer	8/30/2020 19:39
2002658	7774_2020	0327acb7-a073-4bf2-a206-651b10730064		568635	https://app.wildlifeinsights.org/download/2008164/project/2002658/data-files/0327acb7-a073-4bf2-a206-651b10730064	Kieran Braid	5c7ce479-8a45-40b3-ae21-7c97dfae22f5	Mammalia	Cetartiodactyla	Cervidae	Odocoileus	virginianus	White-tailed Deer	7/3/2020 0:11
2002658	7774_2020	845fe813-b72a-41a9-8b19-db66b140e2e6		569266	https://app.wildlifeinsights.org/download/2008164/project/2002658/data-files/845fe813-b72a-41a9-8b19-db66b140e2e6	Kieran Braid	5c7ce479-8a45-40b3-ae21-7c97dfae22f5	Mammalia	Cetartiodactyla	Cervidae	Odocoileus	virginianus	White-tailed Deer	7/29/2020 21:01
2002658	9045.3_D3	b4c554fb-f09e-4e8b-ba44-71f6de9e5410		RCNX0356.JPG	https://app.wildlifeinsights.org/download/2008164/project/2002658/data-files/b4c554fb-f09e-4e8b-ba44-71f6de9e5410	Timber Whitehouse	febff896-db40-4ac8-bcfe-5bb99a600950	Mammalia	Cetartiodactyla	Cervidae	Odocoileus	hemionus	Mule Deer	7/11/2021 20:24
2002658	8335_D3	2e818a3e-6545-437d-b0e4-384b1c7d7aab		RCNX0086.JPG	https://app.wildlifeinsights.org/download/2008164/project/2002658/data-files/2e818a3e-6545-437d-b0e4-384b1c7d7aab	Timber Whitehouse	c5ce946f-8f0d-4379-992b-cc0982381f5e	Mammalia	Cetartiodactyla	Cervidae	Cervus	canadensis	Elk	6/23/2022 5:39
2002658	8335_D3	2e818a3e-6545-437d-b0e4-384b1c7d7aab		RCNX0086.JPG	https://app.wildlifeinsights.org/download/2008164/project/2002658/data-files/2e818a3e-6545-437d-b0e4-384b1c7d7aab	Timber Whitehouse	c5ce946f-8f0d-4379-992b-cc0982381f5e	Mammalia	Cetartiodactyla	Cervidae	Cervus	canadensis	Elk	6/23/2022 5:39
2002658	8335_2020	24f946fe-0957-4fc5-85bc-f2ab5e21292b		585103	https://app.wildlifeinsights.org/download/2008164/project/2002658/data-files/24f946fe-0957-4fc5-85bc-f2ab5e21292b	Jim Witiw	c5ce946f-8f0d-4379-992b-cc0982381f5e	Mammalia	Cetartiodactyla	Cervidae	Cervus	canadensis	Elk	6/8/2021 13:33
2002658	8335_D3	d4f0f2d1-fb95-44bc-8346-5ab795bd4f63		RCNX0428.JPG	https://app.wildlifeinsights.org/download/2008164/project/2002658/data-files/d4f0f2d1-fb95-44bc-8346-5ab795bd4f63	Timber Whitehouse	5c7ce479-8a45-40b3-ae21-7c97dfae22f5	Mammalia	Cetartiodactyla	Cervidae	Odocoileus	virginianus	White-tailed Deer	6/23/2021 12:50
2002658	8335_D3	64c0dba4-feb0-4d58-adfd-9924abd47ef2		RCNX1304.JPG	https://app.wildlifeinsights.org/download/2008164/project/2002658/data-files/64c0dba4-feb0-4d58-adfd-9924abd47ef2	Timber Whitehouse	5c7ce479-8a45-40b3-ae21-7c97dfae22f5	Mammalia	Cetartiodactyla	Cervidae	Odocoileus	virginianus	White-tailed Deer	7/26/2021 13:07
2002658	8335_D3	368a459f-8659-4069-b07b-81fa36bbea34		RCNX1381.JPG	https://app.wildlifeinsights.org/download/2008164/project/2002658/data-files/368a459f-8659-4069-b07b-81fa36bbea34	Timber Whitehouse	5c7ce479-8a45-40b3-ae21-7c97dfae22f5	Mammalia	Cetartiodactyla	Cervidae	Odocoileus	virginianus	White-tailed Deer	7/31/2021 10:09
2002658	8335_D3	4d6228ff-ff1b-44bb-96c2-aad279ec7b30		RCNX1524.JPG	https://app.wildlifeinsights.org/download/2008164/project/2002658/data-files/4d6228ff-ff1b-44bb-96c2-aad279ec7b30	Timber Whitehouse	5c7ce479-8a45-40b3-ae21-7c97dfae22f5	Mammalia	Cetartiodactyla	Cervidae	Odocoileus	virginianus	White-tailed Deer	8/13/2021 6:36
2002658	8335_D3	ae079520-c55e-4116-b72b-9eb7aa0d3cfc		RCNX1726.JPG	https://app.wildlifeinsights.org/download/2008164/project/2002658/data-files/ae079520-c55e-4116-b72b-9eb7aa0d3cfc	Timber Whitehouse	5c7ce479-8a45-40b3-ae21-7c97dfae22f5	Mammalia	Cetartiodactyla	Cervidae	Odocoileus	virginianus	White-tailed Deer	8/27/2021 15:50
2002658	8335_2020	b8117278-94df-45b7-bf82-d4e1f3abdc1f		586206	https://app.wildlifeinsights.org/download/2008164/project/2002658/data-files/b8117278-94df-45b7-bf82-d4e1f3abdc1f	Kevin Bereck	c5ce946f-8f0d-4379-992b-cc0982381f5e	Mammalia	Cetartiodactyla	Cervidae	Cervus	canadensis	Elk	6/11/2021 8:37
2002658	8335_2020	2b43a4d4-29b5-49e3-8947-2d311ac23523		586478	https://app.wildlifeinsights.org/download/2008164/project/2002658/data-files/2b43a4d4-29b5-49e3-8947-2d311ac23523	Kevin Bereck	c5ce946f-8f0d-4379-992b-cc0982381f5e	Mammalia	Cetartiodactyla	Cervidae	Cervus	canadensis	Elk	6/11/2021 17:16
2002658	3802_D3	384e8645-3f79-4260-83ed-7b6b0ce22596		RCNX0971.JPG	https://app.wildlifeinsights.org/download/2008164/project/2002658/data-files/384e8645-3f79-4260-83ed-7b6b0ce22596	Jim Witiw	febff896-db40-4ac8-bcfe-5bb99a600950	Mammalia	Cetartiodactyla	Cervidae	Odocoileus	hemionus	Mule Deer	8/12/2021 5:36
[truncated: 84,655 more rows]
