# Supplementary material for: Rosario: An algorithm to analyse cyclical data in Ecology
Source: Biodivers Data J. 2026 Jun 12;14:e176358. doi: 10.3897/BDJ.14.e176358 (PMC13282620; doi:10.3897/BDJ.14.e176358)
Supplement: Supplementary material 2 — Camera trap deployments for the Cervid dataset used [file bdj-14-e176358-s002.csv]

project_id	deployment_id	longitude	latitude	start_date	end_date	feature_type	camera_id	camera_name	quiet_period	camera_functioning	sensor_height	height_other	sensor_orientation
2002658	4210D2_R	-121.29328	51.17623	12/4/19 0:00	5/30/20 0:00	Road dirt	2010799	Bushnell Trophy Cam HD Aggressor	1	Camera Functioning	Other	waist	Varies
2002658	1627D1	-119.2723	49.35819	12/11/19 0:00	6/6/20 0:00	Trail game	2010800	Reconyx PC900 HF1	1	Camera Functioning	Other	waist	Varies
2002658	834D1	-118.73008	49.28319	11/30/19 0:00	6/20/20 0:00	Trail game	2010801	Reconyx PC900 HF2	1	Camera Functioning	Other	waist	Varies
2002658	209_D3	-120.99307	51.19662	10/25/21 0:00	6/20/22 0:00	Trail game	2010801	Reconyx PC900 HF2	1	Camera Functioning	Other	waist	Pointed Downward
2002658	1961.1_D3	-120.92375	51.44780556	6/3/21 0:00	10/13/21 0:00	Trail game	2010800	Reconyx PC900 HF1	1	Camera Functioning	Other	waist	Pointed Downward
2002658	44.1_D3	-118.665557	49.961593	6/26/21 0:00	10/20/21 0:00	Trail game	2010801	Reconyx PC900 HF2	1	Camera Functioning	Other	waist	Pointed Downward
2002658	6254_D3	-121.518376	50.916194	5/22/21 0:00	5/19/22 0:00	Trail game	2010800	Reconyx PC900 HF1	1	Camera Functioning	Other	waist	Pointed Downward
2002658	5983.5_D3	-121.335877	50.95935	4/24/21 0:00	10/16/21 0:00	Trail game	2010800	Reconyx PC900 HF1	1	Camera Functioning	Other	waist	Pointed Downward
2002658	2717_2020	-118.965949	49.063614	10/30/20 0:00	4/20/21 23:59	Trail game	2062533	D 45	1	Camera Functioning	Other	Waist height	Pointed Downward
2002658	4233 Road_2020	-118.5619528	49.51208611	6/18/20 0:00	10/4/20 23:59	Road dirt	2062533	D 45	1	Camera Functioning	Other	Waist height	Pointed Downward
2002658	80_2020	-121.242104	51.212362	11/10/20 0:00	4/16/21 23:59	Road dirt	2062534	D 46	1	Camera Functioning	Other	Waist height	Pointed Downward
2002658	2352_2020	-120.085382	49.909375	6/15/20 0:00	10/19/20 23:59	Trail game	2062535	SG 01	1	Camera Functioning	Other	Waist height	Pointed Downward
2002658	1842 Road_2020	-119.10159	49.80567	6/8/20 0:00	9/27/20 23:59	Road dirt	2062520	D 30	1	Camera Functioning	Other	Waist height	Pointed Downward
2002658	3766_2020	-121.439804	50.636244	11/8/20 0:00	6/2/21 23:59	Trail game	2062661	UBCO 75	1	Camera Functioning	Other	Waist height	Pointed Downward
2002658	3988.4_D3	-121.417966	51.2074	6/9/21 0:00	9/11/22 0:00	Trail game	2010800	Reconyx PC900 HF1	1	Camera Functioning	Other	waist	Pointed Downward
2002658	109D1	-120.98925	51.68972222	7/27/19 0:00	10/23/19 0:00	Trail game	2010801	Reconyx PC900 HF2	1	Camera Functioning	Other	waist	Varies
2002658	1204D1_R	-120.018089	50.007507	7/1/19 0:00	10/20/19 0:00	Road dirt	2010801	Reconyx PC900 HF2	1	Camera Functioning	Other	waist	Varies
2002658	2352D1	-120.085382	49.909375	7/1/19 0:00	10/20/19 0:00	Trail game	2010801	Reconyx PC900 HF2	1	Camera Functioning	Other	waist	Varies
2002658	6852D1	-120.305216	49.497817	7/31/19 0:00	10/22/19 0:00	Trail game	2010801	Reconyx PC900 HF2	1	Camera Functioning	Other	waist	Varies
2002658	104_OK_D1	-120.616983	50.141092	7/28/19 0:00	10/22/19 0:00	Trail game	2010800	Reconyx PC900 HF1	1	Camera Functioning	Other	waist	Varies
2002658	108D1	-120.559304	50.141378	7/28/19 0:00	10/22/19 0:00	Trail game	2010800	Reconyx PC900 HF1	1	Camera Functioning	Other	waist	Varies
2002658	180D1	-119.563289	50.080076	7/7/19 0:00	10/14/19 0:00	Trail game	2010801	Reconyx PC900 HF2	1	Camera Functioning	Other	waist	Varies
2002658	1204D1	-120.018146	50.007351	7/1/19 0:00	10/20/19 0:00	Trail game	2010801	Reconyx PC900 HF2	1	Camera Functioning	Other	waist	Varies
2002658	365D2	-121.3922222	51.67313889	5/29/20 0:00	11/3/20 0:00	Trail game	2010800	Reconyx PC900 HF1	1	Camera Functioning	Other	waist	Varies
2002658	119D1	-121.48866	51.22576	11/29/19 0:00	5/29/20 0:00	Trail game	2010800	Reconyx PC900 HF1	1	Camera Functioning	Other	waist	Varies
2002658	365D1	-121.3922222	51.67313889	7/2/19 0:00	11/7/19 0:00	Trail game	2010800	Reconyx PC900 HF1	1	Camera Functioning	Other	waist	Varies
2002658	10444_D1	-119.81149	49.133595	8/14/19 0:00	7/24/21 0:00	Trail game	2010800	Reconyx PC900 HF1	1	Camera Hardware Failure	Other	waist	Pointed Downward
2002658	1451D1	-120.59796	50.01122	7/6/19 0:00	10/26/19 0:00	Trail game	2010800	Reconyx PC900 HF1	1	Camera Functioning	Other	waist	Varies
2002658	1936D1	-119.00831	49.78752	7/22/19 0:00	11/3/19 0:00	Trail game	2010801	Reconyx PC900 HF2	1	Camera Functioning	Other	waist	Varies
2002658	2460D1	-119.92768	49.88725	8/4/19 0:00	10/14/19 0:00	Trail game	2010800	Reconyx PC900 HF1	1	Camera Functioning	Other	waist	Varies
2002658	2129D1	-120.51398	49.94648	7/6/19 0:00	10/26/19 0:00	Trail game	2010801	Reconyx PC900 HF2	1	Camera Functioning	Other	waist	Varies
2002658	2362D1	-119.97214	49.89418	8/8/19 0:00	10/14/19 0:00	Trail game	2010800	Reconyx PC900 HF1	1	Camera Functioning	Other	waist	Varies
2002658	2635D1	-120.17039	49.88261	8/13/19 0:00	10/14/19 0:00	Trail game	2010800	Reconyx PC900 HF1	1	Camera Functioning	Other	waist	Varies
2002658	2098D1	-119.1676263	49.777277	7/21/19 0:00	10/14/19 0:00	Trail game	2010800	Reconyx PC900 HF1	1	Camera Functioning	Other	waist	Varies
2002658	23D1	-118.9580556	49.98361111	8/11/19 0:00	10/17/19 0:00	Trail game	2010801	Reconyx PC900 HF2	1	Camera Functioning	Other	waist	Varies
2002658	600D1	-118.212172	49.882701	7/28/19 0:00	10/17/19 0:00	Trail game	2010800	Reconyx PC900 HF1	1	Camera Functioning	Other	waist	Varies
2002658	1879D1	-119.989838	49.945446	7/1/19 0:00	10/20/19 0:00	Trail game	2010801	Reconyx PC900 HF2	1	Camera Functioning	Other	waist	Varies
2002658	6575D1	-120.1613667	49.50866667	8/10/19 0:00	11/10/19 0:00	Trail game	2010800	Reconyx PC900 HF1	1	Camera Functioning	Other	waist	Varies
2002658	3311D1	-120.11174	49.81377	7/30/19 0:00	11/3/19 0:00	Trail game	2010800	Reconyx PC900 HF1	1	Camera Functioning	Other	waist	Varies
2002658	5709D1	-120.1692222	49.5945	8/13/19 0:00	10/14/19 0:00	Trail game	2010800	Reconyx PC900 HF1	1	Camera Functioning	Other	waist	Varies
2002658	2806D1	-120.45277	49.87769	7/6/19 0:00	10/26/19 0:00	Trail game	2010800	Reconyx PC900 HF1	1	Camera Functioning	Other	waist	Varies
2002658	4374D1	-120.030169	49.71647	7/30/19 0:00	10/20/19 0:00	Trail game	2010800	Reconyx PC900 HF1	1	Camera Functioning	Other	waist	Varies
2002658	1842D1_R	-119.10159	49.80567	7/21/19 0:00	11/3/19 0:00	Road dirt	2010799	Bushnell Trophy Cam HD Aggressor	1	Camera Functioning	Other	waist	Varies
2002658	4388D1	-118.8178728	49.52317742	8/4/19 0:00	11/4/19 0:00	Trail game	2010801	Reconyx PC900 HF2	1	Camera Functioning	Other	waist	Varies
2002658	2806D1_R	-120.45137	49.87737	7/6/19 0:00	10/26/19 0:00	Road dirt	2010799	Bushnell Trophy Cam HD Aggressor	1	Camera Functioning	Other	waist	Varies
2002658	7520D1	-120.377689	49.433123	7/31/19 0:00	10/22/19 0:00	Trail game	2010801	Reconyx PC900 HF2	1	Camera Functioning	Other	waist	Varies
2002658	8538D1	-119.2523056	49.11219444	7/13/19 0:00	10/19/19 0:00	Trail game	2010800	Reconyx PC900 HF1	1	Camera Functioning	Other	waist	Varies
2002658	9239D1	-120.519166	49.275833	8/5/19 0:00	10/27/19 0:00	Trail game	2010801	Reconyx PC900 HF2	1	Camera Functioning	Other	waist	Varies
2002658	9813D1	-120.546096	49.226931	7/30/19 0:00	10/22/19 0:00	Trail game	2010801	Reconyx PC900 HF2	1	Camera Functioning	Other	waist	Varies
2002658	414D1	-119.81323	49.91086	11/23/19 0:00	5/10/20 0:00	Trail game	2010800	Reconyx PC900 HF1	1	Camera Functioning	Other	waist	Varies
2002658	2767D1	-119.584966	49.330072	10/22/19 0:00	4/15/20 0:00	Trail game	2010800	Reconyx PC900 HF1	1	Camera Functioning	Other	waist	Varies
2002658	6310D1	-119.540139	49.522302	7/6/19 0:00	5/24/20 0:00	Trail game	2010801	Reconyx PC900 HF2	1	Camera Functioning	Other	waist	Varies
2002658	7246D1	-119.0528611	49.24311111	7/20/19 0:00	6/28/20 0:00	Trail game	2010800	Reconyx PC900 HF1	1	Camera Functioning	Other	waist	Varies
2002658	10015D1	-120.343989	49.279384	8/4/19 0:00	6/21/20 0:00	Trail game	2010801	Reconyx PC900 HF2	1	Camera Functioning	Other	waist	Varies
2002658	1529D1	-119.51606	49.95811	7/6/19 0:00	6/11/20 0:00	Trail game	2010801	Reconyx PC900 HF2	1	Camera Functioning	Other	waist	Pointed Downward
2002658	5788D1_R	-118.7400556	49.36752778	7/10/19 0:00	10/26/19 0:00	Road dirt	2010800	Reconyx PC900 HF1	1	Camera Functioning	Other	waist	Varies
2002658	5788D1	-118.7388056	49.36738889	7/9/19 0:00	10/26/19 0:00	Trail game	2010801	Reconyx PC900 HF2	1	Camera Functioning	Other	waist	Varies
2002658	6717D1	-119.134345	49.297954	7/20/19 0:00	7/1/20 0:00	Trail game	2010800	Reconyx PC900 HF1	1	Camera Functioning	Other	waist	Varies
2002658	9042D1	-120.583364	49.30263	7/26/19 0:00	10/22/19 0:00	Trail game	2010801	Reconyx PC900 HF2	1	Camera Functioning	Other	waist	Varies
2002658	7255D1	-120.0572	49.44183333	8/10/19 0:00	11/10/19 0:00	Trail game	2010800	Reconyx PC900 HF1	1	Camera Functioning	Other	waist	Varies
2002658	7749D1	-119.3167	49.1979	8/2/19 0:00	10/19/19 0:00	Trail game	2010801	Reconyx PC900 HF2	1	Camera Functioning	Other	waist	Varies
2002658	9042D1_R	-120.580877	49.300876	7/26/19 0:00	10/22/19 0:00	Road dirt	2010800	Reconyx PC900 HF1	1	Camera Functioning	Other	waist	Varies
2002658	9341D1	-120.348472	49.279278	8/5/19 0:00	11/11/19 0:00	Trail game	2010801	Reconyx PC900 HF2	1	Camera Functioning	Other	waist	Varies
2002658	993D1	-119.495995	49.750137	11/24/19 0:00	5/10/20 0:00	Trail game	2010800	Reconyx PC900 HF1	1	Camera Functioning	Other	waist	Varies
2002658	1216D1	-119.494949	49.703554	11/11/19 0:00	5/26/20 0:00	Trail game	2010801	Reconyx PC900 HF2	1	Camera Functioning	Other	waist	Varies
2002658	2570D1	-119.741539	49.382431	10/26/19 0:00	5/16/20 0:00	Trail game	2010801	Reconyx PC900 HF2	1	Camera Functioning	Other	waist	Varies
2002658	1850D1	-119.956223	49.55854	12/8/19 0:00	5/17/20 0:00	Trail game	2010800	Reconyx PC900 HF1	1	Camera Functioning	Other	waist	Varies
2002658	8637D1	-119.554769	49.291598	7/6/19 0:00	10/9/19 0:00	Trail game	2010801	Reconyx PC900 HF2	1	Camera Functioning	Other	waist	Varies
2002658	1262D1	-118.6935794	49.8420372	8/6/19 0:00	5/31/20 0:00	Trail game	2010801	Reconyx PC900 HF2	1	Camera Functioning	Other	waist	Varies
2002658	3109D1	-118.449456	49.635719	7/1/19 0:00	7/18/20 0:00	Trail game	2010801	Reconyx PC900 HF2	1	Camera Functioning	Other	waist	Varies
2002658	2292D1	-118.89614	49.74796	8/1/19 0:00	10/31/19 0:00	Trail game	2010801	Reconyx PC900 HF2	1	Camera Functioning	Other	waist	Varies
2002658	4483D1	-118.721	49.50361	7/11/19 0:00	10/17/19 0:00	Trail game	2010801	Reconyx PC900 HF2	1	Camera Functioning	Other	waist	Varies
2002658	6247D1	-118.421061	49.302009	7/21/19 0:00	6/3/20 0:00	Trail game	2010800	Reconyx PC900 HF1	1	Camera Functioning	Other	waist	Varies
2002658	7603D1	-118.9282294	49.1900552	7/20/19 0:00	6/4/20 0:00	Trail game	2010800	Reconyx PC900 HF1	1	Camera Functioning	Other	waist	Pointed Downward
2002658	283D1	-121.38921	51.19767	12/29/19 0:00	5/2/20 0:00	Trail game	2010800	Reconyx PC900 HF1	1	Camera Functioning	Other	waist	Varies
2002658	931D1	-121.433202	51.594938	7/27/19 0:00	8/7/19 0:00	Trail game	2010800	Reconyx PC900 HF1	1	Camera Functioning	Other	waist	Varies
2002658	1291D1	-121.3633611	51.55294444	7/2/19 0:00	11/7/19 0:00	Trail game	2010800	Reconyx PC900 HF1	1	Camera Functioning	Other	waist	Varies
2002658	2165D1	-121.07867	50.879574	12/1/19 0:00	5/22/20 0:00	Trail game	2010800	Reconyx PC900 HF1	1	Camera Functioning	Other	waist	Varies
2002658	2042D1	-120.77607	51.43592	7/10/19 0:00	10/21/19 0:00	Trail game	2010801	Reconyx PC900 HF2	1	Camera Functioning	Other	waist	Varies
2002658	7255D1_R	-120.057989	49.44175835	8/10/19 0:00	11/10/19 0:00	Road dirt	2010799	Bushnell Trophy Cam HD Aggressor	1	Camera Functioning	Other	waist	Varies
2002658	634D1	-119.845166	49.85271	12/3/19 0:00	5/18/20 0:00	Trail game	2010801	Reconyx PC900 HF2	1	Camera Functioning	Other	waist	Varies
2002658	1662D1	-119.28968	49.35205	12/3/19 0:00	5/27/20 0:00	Trail game	2010800	Reconyx PC900 HF1	1	Camera Functioning	Other	waist	Varies
2002658	1271D1	-119.76509	49.697516	10/23/19 0:00	4/14/20 0:00	Trail game	2010800	Reconyx PC900 HF1	1	Camera Functioning	Other	waist	Varies
2002658	2612D1	-119.671406	49.365341	10/22/19 0:00	4/15/20 0:00	Trail game	2010800	Reconyx PC900 HF1	1	Camera Functioning	Other	waist	Varies
2002658	5047D1	-119.34393	49.48375	8/10/19 0:00	6/6/20 0:00	Trail game	2010800	Reconyx PC900 HF1	1	Camera Functioning	Other	waist	Varies
2002658	186D1	-119.89329	49.96607	11/23/19 0:00	5/10/20 0:00	Trail game	2010800	Reconyx PC900 HF1	1	Camera Functioning	Other	waist	Varies
2002658	219D1	-119.1431489	49.38217073	2/27/20 0:00	6/20/20 0:00	Trail game	2010801	Reconyx PC900 HF2	1	Camera Functioning	Other	waist	Varies
2002658	1797D1	-118.54504	49.14835	12/17/19 0:00	4/20/20 0:00	Trail game	2010800	Reconyx PC900 HF1	1	Camera Functioning	Other	waist	Varies
2002658	1989D1	-118.917917	49.14861	11/3/19 0:00	5/14/20 0:00	Trail game	2010801	Reconyx PC900 HF2	1	Camera Functioning	Other	waist	Varies
2002658	2288D1	-118.833134	49.10235	11/24/19 0:00	5/16/20 0:00	Trail game	2010800	Reconyx PC900 HF1	1	Camera Functioning	Other	waist	Varies
2002658	2133D1	-118.948547	49.129242	11/2/19 0:00	5/14/20 0:00	Trail game	2010800	Reconyx PC900 HF1	1	Camera Functioning	Other	waist	Varies
2002658	6086D1	-118.229989	49.306853	6/29/19 0:00	11/10/19 0:00	Trail game	2010801	Reconyx PC900 HF2	1	Camera Functioning	Other	waist	Varies
2002658	6810D1	-119.0597016	49.2877424	7/12/19 0:00	6/11/20 0:00	Trail game	2010801	Reconyx PC900 HF2	1	Camera Functioning	Other	waist	Varies
2002658	67D1	-121.422641	51.228394	12/8/19 0:00	5/16/20 0:00	Trail game	2010800	Reconyx PC900 HF1	1	Camera Functioning	Other	waist	Varies
2002658	8311D1	-118.780125	49.11435556	7/2/19 0:00	4/19/20 0:00	Trail game	2010801	Reconyx PC900 HF2	1	Camera Functioning	Other	waist	Varies
2002658	7603_R_D1	-118.9295507	49.190233	7/20/19 0:00	6/4/20 0:00	Road dirt	2010799	Bushnell Trophy Cam HD Aggressor	1	Camera Functioning	Other	waist	Pointed Downward
2002658	643D1	-121.206719	51.129372	12/9/19 0:00	5/29/20 0:00	Trail game	2010800	Reconyx PC900 HF1	1	Camera Functioning	Other	waist	Varies
2002658	80D1	-121.240123	51.214575	12/14/19 0:00	4/26/20 0:00	Trail game	2010801	Reconyx PC900 HF2	1	Camera Functioning	Other	waist	Varies
2002658	2198D1	-121.420618	50.888977	1/8/20 0:00	5/24/20 0:00	Trail game	2010801	Reconyx PC900 HF2	1	Camera Functioning	Other	waist	Varies
2002658	3106D1	-121.2541667	50.735222	12/2/19 0:00	4/19/20 0:00	Trail game	2010801	Reconyx PC900 HF2	1	Camera Functioning	Other	waist	Varies
2002658	3011D1	-121.156274	51.33051	8/8/19 0:00	10/23/19 0:00	Trail game	2010800	Reconyx PC900 HF1	1	Camera Functioning	Other	waist	Varies
2002658	3715D1	-121.377893	50.640579	12/12/19 0:00	6/3/20 0:00	Trail game	2010800	Reconyx PC900 HF1	1	Camera Functioning	Other	waist	Varies
2002658	3726D1_R	-121.218888	50.639583	11/27/19 0:00	4/16/20 0:00	Road dirt	2010801	Reconyx PC900 HF2	1	Camera Functioning	Other	waist	Varies
2002658	3177D1	-121.04389	50.72194	11/21/19 0:00	4/12/20 0:00	Trail game	2010800	Reconyx PC900 HF1	1	Camera Functioning	Other	waist	Varies
2002658	3766D1	-121.439804	50.636244	12/12/19 0:00	5/28/20 0:00	Trail game	2010800	Reconyx PC900 HF1	1	Camera Functioning	Other	waist	Varies
2002658	4492D2	-121.31967	51.14763	12/4/19 0:00	5/30/20 0:00	Trail game	2010800	Reconyx PC900 HF1	1	Camera Functioning	Other	waist	Varies
2002658	6601D1_R	-120.634701	50.849163	7/10/19 0:00	11/3/19 0:00	Road dirt	2010801	Reconyx PC900 HF2	1	Camera Functioning	Other	waist	Varies
2002658	1158_D1	-119.78542	49.721938	10/23/19 0:00	4/16/20 0:00	Trail game	2010800	Reconyx PC900 HF1	1	Camera Functioning	Other	waist	Pointed Downward
2002658	23.1_D3	-118.9580556	49.98361111	6/27/21 0:00	10/21/21 0:00	Trail game	2010800	Reconyx PC900 HF1	1	Camera Functioning	Other	waist	Pointed Downward
2002658	600.1_D3	-118.212172	49.882701	6/20/21 0:00	10/19/21 0:00	Trail game	2010800	Reconyx PC900 HF1	1	Camera Functioning	Other	waist	Pointed Downward
2002658	128.1_D3	-118.70763	49.95404	8/28/21 0:00	10/20/22 0:00	Trail game	2010801	Reconyx PC900 HF2	1	Camera Functioning	Other	waist	Pointed Downward
2002658	8538D1_R	-119.2523333	49.1121	7/13/19 0:00	10/19/19 0:00	Road dirt	2010799	Bushnell Trophy Cam HD Aggressor	1	Camera Functioning	Other	waist	Varies
2002658	327D1	-119.469978	49.913364	12/7/19 0:00	4/12/20 0:00	Trail game	2010801	Reconyx PC900 HF2	1	Camera Functioning	Other	waist	Varies
2002658	327D1_R	-119.470932	49.908035	12/7/19 0:00	3/29/20 0:00	Road dirt	2010799	Bushnell Trophy Cam HD Aggressor	1	Camera Functioning	Other	waist	Varies
2002658	4012D1	-119.19841	49.50397	8/9/19 0:00	10/15/19 0:00	Trail game	2010800	Reconyx PC900 HF1	1	Camera Functioning	Other	waist	Varies
2002658	866D1	-119.717346	49.791763	12/18/19 0:00	5/14/20 0:00	Trail game	2010801	Reconyx PC900 HF2	1	Camera Functioning	Other	waist	Varies
2002658	1217D1	-119.475076	49.669821	11/11/19 0:00	5/26/20 0:00	Trail game	2010800	Reconyx PC900 HF1	1	Camera Functioning	Other	waist	Varies
2002658	6716D1	-119.54078	49.47156	7/9/19 0:00	6/3/20 0:00	Trail game	2010801	Reconyx PC900 HF2	1	Camera Functioning	Other	waist	Varies
2002658	90D1	-118.8948582	49.38304506	12/12/19 0:00	4/22/20 0:00	Trail game	2010801	Reconyx PC900 HF2	1	Camera Functioning	Other	waist	Varies
2002658	128D1	-118.70763	49.95404	7/27/19 0:00	5/31/20 0:00	Trail game	2010801	Reconyx PC900 HF2	1	Camera Functioning	Other	waist	Varies
2002658	2061D1	-118.940332	49.138616	12/9/19 0:00	5/14/20 0:00	Trail game	2010800	Reconyx PC900 HF1	1	Camera Functioning	Other	waist	Varies
2002658	1105D1	-119.0112487	49.26681174	1/16/20 0:00	4/17/20 0:00	Trail game	2010801	Reconyx PC900 HF2	1	Camera Functioning	Other	waist	Varies
2002658	2728D1	-118.807723	49.050549	11/24/19 0:00	5/9/20 0:00	Trail game	2010800	Reconyx PC900 HF1	1	Camera Functioning	Other	waist	Varies
2002658	2233D1	-118.5125	49.72366	7/19/19 0:00	7/28/20 0:00	Trail game	2010801	Reconyx PC900 HF2	1	Camera Functioning	Other	waist	Varies
2002658	4780D1	-118.23075	49.446556	7/1/19 0:00	11/18/19 0:00	Trail game	2010800	Reconyx PC900 HF1	1	Camera Functioning	Other	waist	Varies
2002658	6249D1	-118.3816	49.30608	7/7/19 0:00	7/12/20 0:00	Trail game	2010800	Reconyx PC900 HF1	1	Camera Functioning	Other	waist	Varies
2002658	35D1	-121.0870737	51.2274899	12/10/19 0:00	5/9/20 0:00	Trail game	2010800	Reconyx PC900 HF1	1	Camera Functioning	Other	waist	Varies
2002658	8311D1_R	-118.779602	49.113393	7/27/19 0:00	5/20/20 0:00	Road dirt	2010801	Reconyx PC900 HF2	1	Camera Functioning	Other	waist	Varies
2002658	573D1_R	-121.461593	51.648313	8/6/19 0:00	10/24/19 0:00	Road dirt	2010800	Reconyx PC900 HF1	1	Camera Functioning	Other	waist	Varies
2002658	80D1_R	-121.242104	51.212362	12/14/19 0:00	4/26/20 0:00	Road dirt	2010799	Bushnell Trophy Cam HD Aggressor	1	Camera Functioning	Other	waist	Varies
2002658	856D1_R	-121.476617	51.607431	8/6/19 0:00	10/24/19 0:00	Road dirt	2010801	Reconyx PC900 HF2	1	Camera Functioning	Other	waist	Varies
2002658	1930D1	-121.3686667	51.46669444	7/2/19 0:00	11/7/19 0:00	Trail game	2010800	Reconyx PC900 HF1	1	Camera Functioning	Other	waist	Varies
2002658	2777D1	-121.162003	50.782967	12/11/19 0:00	4/25/20 0:00	Trail game	2010801	Reconyx PC900 HF2	1	Camera Functioning	Other	waist	Varies
2002658	2817D1	-120.87843	51.33826	7/12/19 0:00	10/31/19 0:00	Trail game	2010801	Reconyx PC900 HF2	1	Camera Functioning	Other	waist	Varies
2002658	2858D1	-121.3068889	51.35075	7/1/19 0:00	11/8/19 0:00	Trail game	2010801	Reconyx PC900 HF2	1	Camera Functioning	Other	waist	Varies
2002658	3438D1	-121.139678	51.274212	8/7/19 0:00	10/24/19 0:00	Trail game	2010800	Reconyx PC900 HF1	1	Camera Functioning	Other	waist	Varies
2002658	3603D1_R	-121.369015	50.660316	12/12/19 0:00	4/30/20 0:00	Road dirt	2010800	Reconyx PC900 HF1	1	Camera Functioning	Other	waist	Varies
2002658	3896D1	-121.1909	50.6053	11/23/19 0:00	4/21/20 0:00	Trail game	2010800	Reconyx PC900 HF1	1	Camera Functioning	Other	waist	Varies
2002658	5399_D1	-121.552193	51.040369	7/11/19 0:00	5/29/20 0:00	None	2010801	Reconyx PC900 HF2	1	Camera Functioning	Other	waist	Pointed Downward
2002658	8068D1	-120.997086	50.682764	7/20/19 0:00	5/1/20 0:00	Trail game	2010800	Reconyx PC900 HF1	1	Camera Functioning	Other	waist	Varies
2002658	2635D1_R	-120.020241	50.005422	8/13/19 0:00	10/14/19 0:00	Road dirt	2010799	Bushnell Trophy Cam HD Aggressor	1	Camera Functioning	Other	waist	Varies
2002658	1842D1	-119.102103	49.806182	7/21/19 0:00	11/3/19 0:00	Trail game	2010801	Reconyx PC900 HF2	1	Camera Functioning	Other	waist	Varies
2002658	1262.4_D3	-118.6935794	49.8420372	8/28/21 0:00	10/20/21 0:00	Trail game	2010800	Reconyx PC900 HF1	1	Camera Functioning	Other	waist	Pointed Downward
2002658	1024D1_R	-118.350904	49.843425	7/28/19 0:00	10/17/19 0:00	Road dirt	2010799	Bushnell Trophy Cam HD Aggressor	1	Camera Functioning	Other	waist	Varies
2002658	3837D1	-119.2206	49.5991	8/8/19 0:00	10/24/19 0:00	Trail game	2010801	Reconyx PC900 HF2	1	Camera Functioning	Other	waist	Varies
2002658	1024D1	-118.356513	49.841848	7/28/19 0:00	10/17/19 0:00	Trail game	2010801	Reconyx PC900 HF2	1	Camera Functioning	Other	waist	Varies
2002658	1320D1	-119.747406	49.984901	7/14/19 0:00	5/24/20 0:00	Trail game	2010801	Reconyx PC900 HF2	1	Camera Functioning	Other	waist	Varies
2002658	4388D1_R	-118.8178728	49.52317742	8/4/19 0:00	11/3/19 0:00	Road dirt	2010799	Bushnell Trophy Cam HD Aggressor	1	Camera Functioning	Other	waist	Varies
2002658	9045D1	-120.5409167	49.30041667	8/5/19 0:00	10/27/19 0:00	Trail game	2010800	Reconyx PC900 HF1	1	Camera Functioning	Other	waist	Varies
2002658	1312D1	-119.850418	49.994896	7/14/19 0:00	5/24/20 0:00	Trail game	2010801	Reconyx PC900 HF2	1	Camera Functioning	Other	waist	Varies
2002658	414D1_R	-119.81761	49.9119	11/23/19 0:00	5/14/20 0:00	Road dirt	2010800	Reconyx PC900 HF1	1	Camera Functioning	Other	waist	Varies
2002658	759D1	-119.660194	49.819111	12/8/19 0:00	5/7/20 0:00	Trail game	2010801	Reconyx PC900 HF2	1	Camera Functioning	Other	waist	Varies
2002658	1740D1	-119.936249	49.587132	12/14/19 0:00	5/17/20 0:00	Trail game	2010800	Reconyx PC900 HF1	1	Camera Functioning	Other	waist	Varies
2002658	1346D1	-119.757122	49.682369	10/23/19 0:00	4/16/20 0:00	Trail game	2010801	Reconyx PC900 HF2	1	Camera Functioning	Other	waist	Varies
2002658	7157D1	-119.072614	49.246102	7/20/19 0:00	6/28/20 0:00	Trail game	2010801	Reconyx PC900 HF2	1	Camera Functioning	Other	waist	Varies
2002658	45D1	-118.520754	49.366517	12/1/19 0:00	5/16/20 0:00	Trail game	2010801	Reconyx PC900 HF2	1	Camera Functioning	Other	waist	Varies
2002658	1262D1_R	-118.6929108	49.8418471	8/6/19 0:00	5/31/20 0:00	Road dirt	2010799	Bushnell Trophy Cam HD Aggressor	1	Camera Functioning	Other	waist	Varies
2002658	5009D1	-118.666944	49.451389	7/21/19 0:00	10/14/19 0:00	Trail game	2010801	Reconyx PC900 HF2	1	Camera Functioning	Other	waist	Varies
2002658	6127D1	-118.862777	49.342577	8/1/19 0:00	6/10/20 0:00	Trail game	2010800	Reconyx PC900 HF1	1	Camera Functioning	Other	waist	Varies
2002658	9192D1	-118.6355944	49.01506389	7/2/19 0:00	5/29/20 0:00	Trail game	2010801	Reconyx PC900 HF2	1	Camera Functioning	Other	waist	Varies
2002658	328D1	-120.88919	51.17099	12/2/19 0:00	4/24/20 0:00	Trail game	2010800	Reconyx PC900 HF1	1	Camera Functioning	Other	waist	Varies
2002658	931D1.1	-121.433202	51.594938	8/7/19 0:00	11/23/19 0:00	Trail game	2010800	Reconyx PC900 HF1	1	Camera Functioning	Other	waist	Varies
2002658	856D1	-121.47982	51.60734	7/27/19 0:00	10/24/19 0:00	Trail game	2010800	Reconyx PC900 HF1	1	Camera Functioning	Other	waist	Varies
2002658	2590D1	-121.083592	51.374667	8/6/19 0:00	10/23/19 0:00	Trail game	2010801	Reconyx PC900 HF2	1	Camera Functioning	Other	waist	Varies
2002658	2601D1	-120.91016	51.36799	7/24/19 0:00	10/31/19 0:00	Trail game	2010800	Reconyx PC900 HF1	1	Camera Functioning	Other	waist	Varies
2002658	2590D1_R	-121.084306	51.378987	8/6/19 0:00	10/23/19 0:00	Road dirt	2010799	Bushnell Trophy Cam HD Aggressor	1	Camera Functioning	Other	waist	Varies
2002658	3087D1	-121.078975	51.317499	8/8/19 0:00	10/23/19 0:00	Trail game	2010801	Reconyx PC900 HF2	1	Camera Functioning	Other	waist	Varies
2002658	2929D1	-121.391313	50.769833	12/10/19 0:00	5/16/20 0:00	Trail game	2010801	Reconyx PC900 HF2	1	Camera Functioning	Other	waist	Varies
2002658	3014D1	-121.118101	51.327249	7/29/19 0:00	10/23/19 0:00	Trail game	2010800	Reconyx PC900 HF1	1	Camera Functioning	Other	waist	Varies
2002658	3603D1	-121.372843	50.660447	12/12/19 0:00	4/30/20 0:00	Trail game	2010800	Reconyx PC900 HF1	1	Camera Functioning	Other	waist	Varies
2002658	3591D1	-121.536725	50.67096	12/11/19 0:00	5/29/20 0:00	Trail game	2010800	Reconyx PC900 HF1	1	Camera Functioning	Other	waist	Varies
2002658	3444D1	-121.2458333	50.6783889	11/24/19 0:00	4/13/20 0:00	Trail game	2010801	Reconyx PC900 HF2	1	Camera Functioning	Other	waist	Varies
2002658	3816D1	-121.520619	50.633536	12/11/19 0:00	5/28/20 0:00	Trail game	2010800	Reconyx PC900 HF1	1	Camera Functioning	Other	waist	Varies
2002658	4492D1	-121.31967	51.14763	7/16/19 0:00	11/1/19 0:00	Trail game	2010800	Reconyx PC900 HF1	1	Camera Functioning	Other	waist	Varies
2002658	1529_R_D1	-119.51538	49.96048	7/6/19 0:00	6/11/20 0:00	Road dirt	2010799	Bushnell Trophy Cam HD Aggressor	1	Camera Functioning	Other	waist	Pointed Downward
2002658	3168D1	-118.7962394	49.00019566	12/6/19 0:00	4/23/20 0:00	Trail game	2010800	Reconyx PC900 HF1	1	Camera Functioning	Other	waist	Varies
2002658	1024.2 _D3	-118.356513	49.841848	7/8/21 0:00	10/19/21 0:00	Trail game	2010800	Reconyx PC900 HF1	1	Camera Functioning	Other	waist	Pointed Downward
2002658	1105.1_D3	-119.0112487	49.26681174	12/4/21 0:00	5/6/22 0:00	Trail game	2010801	Reconyx PC900 HF2	1	Camera Functioning	Other	waist	Pointed Downward
2002658	1262.4_R_D3	-118.6929108	49.8418471	8/28/21 0:00	9/22/21 0:00	Road dirt	2010799	Bushnell Trophy Cam HD Aggressor	1	Camera Functioning	Other	waist	Pointed Downward
2002658	9239D1_R	-120.518611	49.276667	8/5/19 0:00	10/27/19 0:00	Road dirt	2010799	Bushnell Trophy Cam HD Aggressor	1	Camera Functioning	Other	waist	Varies
2002658	10658D1	-120.825325	49.155278	7/27/19 0:00	10/22/19 0:00	Trail game	2010801	Reconyx PC900 HF2	1	Camera Functioning	Other	waist	Varies
2002658	1737D1	-118.142494	49.763711	7/28/19 0:00	10/17/19 0:00	Trail game	2010800	Reconyx PC900 HF1	1	Camera Functioning	Other	waist	Varies
2002658	832D1	-119.677475	49.804489	12/22/19 0:00	5/7/20 0:00	Trail game	2010801	Reconyx PC900 HF2	1	Camera Functioning	Other	waist	Varies
2002658	1301D1	-119.852459	49.666724	11/23/19 0:00	4/18/20 0:00	Trail game	2010800	Reconyx PC900 HF1	1	Camera Functioning	Other	waist	Varies
2002658	1001D1	-119.898544	49.772846	11/25/19 0:00	6/3/20 0:00	Trail game	2010801	Reconyx PC900 HF2	1	Camera Functioning	Other	waist	Varies
2002658	3692D1_R	-119.61407	49.09933	12/15/19 0:00	5/10/20 0:00	Road dirt	2010799	Bushnell Trophy Cam HD Aggressor	1	Camera Functioning	Other	waist	Varies
2002658	3839D1	-119.63719	49.07433	12/15/19 0:00	5/10/20 0:00	Trail game	2010801	Reconyx PC900 HF2	1	Camera Functioning	Other	waist	Varies
2002658	7955D1	-119.6578	49.3584	8/11/19 0:00	7/2/20 0:00	Trail game	2010800	Reconyx PC900 HF1	1	Camera Functioning	Other	waist	Varies
2002658	44D1	-118.665557	49.961593	7/27/19 0:00	5/31/20 0:00	Trail game	2010801	Reconyx PC900 HF2	1	Camera Functioning	Other	waist	Varies
2002658	1471D1	-119.0093444	49.21416401	1/16/20 0:00	4/21/20 0:00	Trail game	2010800	Reconyx PC900 HF1	1	Camera Functioning	Other	waist	Varies
2002658	1496D1	-118.66836	49.19941	11/24/19 0:00	5/18/20 0:00	Trail game	2010801	Reconyx PC900 HF2	1	Camera Functioning	Other	waist	Varies
2002658	4123D1	-118.870432	49.551202	8/1/19 0:00	10/26/19 0:00	Trail game	2010800	Reconyx PC900 HF1	1	Camera Functioning	Other	waist	Varies
2002658	2681D1	-118.4603836	49.03998493	1/11/20 0:00	4/8/20 0:00	Trail game	2010800	Reconyx PC900 HF1	1	Camera Functioning	Other	waist	Varies
2002658	2978D1	-118.4028305	49.00055906	12/7/19 0:00	4/27/20 0:00	Trail game	2010801	Reconyx PC900 HF2	1	Camera Functioning	Other	waist	Varies
2002658	3976D1	-118.5142806	49.54451944	7/4/19 0:00	10/14/19 0:00	Trail game	2010800	Reconyx PC900 HF1	1	Camera Functioning	Other	waist	Varies
2002658	5183D1	-118.668028	49.431194	7/21/19 0:00	10/14/19 0:00	Trail game	2010801	Reconyx PC900 HF2	1	Camera Functioning	Other	waist	Varies
2002658	4233D1	-118.555375	49.52003056	7/13/19 0:00	10/14/19 0:00	Trail game	2010800	Reconyx PC900 HF1	1	Camera Functioning	Other	waist	Varies
2002658	5650D1	-118.237131	49.355539	6/30/19 0:00	11/10/19 0:00	Trail game	2010800	Reconyx PC900 HF1	1	Camera Functioning	Other	waist	Varies
2002658	4233D1_R	-118.5619528	49.51208611	7/4/19 0:00	10/14/19 0:00	Road dirt	2010799	Bushnell Trophy Cam HD Aggressor	1	Camera Functioning	Other	waist	Varies
2002658	6747D1	-118.72453	49.27443	7/24/19 0:00	11/9/20 0:00	Trail game	2010801	Reconyx PC900 HF2	1	Camera Functioning	Other	waist	Varies
2002658	6747D2	-118.72453	49.27443	11/14/19 0:00	6/20/20 0:00	Trail game	2010801	Reconyx PC900 HF2	1	Camera Functioning	Other	waist	Varies
2002658	6594D1	-118.4343389	49.26988611	7/3/19 0:00	11/18/19 0:00	Trail game	2010800	Reconyx PC900 HF1	1	Camera Functioning	Other	waist	Varies
2002658	6747D1_R	-118.72363	49.27432	11/14/19 0:00	6/1/20 0:00	Road dirt	2010799	Bushnell Trophy Cam HD Aggressor	1	Camera Functioning	Other	waist	Varies
2002658	6729D1	-118.9752961	49.2918336	7/12/19 0:00	6/11/20 0:00	Trail game	2010801	Reconyx PC900 HF2	1	Camera Functioning	Other	waist	Varies
2002658	8868D1	-118.3155	49.0221	7/7/19 0:00	5/1/20 0:00	Trail game	2010801	Reconyx PC900 HF2	1	Camera Functioning	Other	waist	Varies
2002658	29D1	-121.1591866	51.2278903	12/10/19 0:00	4/26/20 0:00	Trail game	2010800	Reconyx PC900 HF1	1	Camera Functioning	Other	waist	Varies
2002658	8335D1	-118.4549639	49.09009722	7/3/19 0:00	7/11/20 0:00	Trail game	2010801	Reconyx PC900 HF2	1	Camera Functioning	Other	waist	Varies
2002658	573D1	-121.46244	51.64721	7/27/19 0:00	10/24/19 0:00	Trail game	2010801	Reconyx PC900 HF2	1	Camera Functioning	Other	waist	Varies
2002658	77D1	-121.1641	51.13374	12/15/19 0:00	5/12/20 0:00	Trail game	2010800	Reconyx PC900 HF1	1	Camera Functioning	Other	waist	Varies
2002658	104_CC_D1	-120.89594	51.20855	12/5/19 0:00	4/24/20 0:00	Trail game	2010800	Reconyx PC900 HF1	1	Camera Functioning	Other	waist	Varies
2002658	209D1	-120.99307	51.19662	12/2/19 0:00	4/24/20 0:00	Trail game	2010801	Reconyx PC900 HF2	1	Camera Functioning	Other	waist	Varies
2002658	1832D1	-120.74146	51.46276	7/10/19 0:00	10/21/19 0:00	Trail game	2010801	Reconyx PC900 HF2	1	Camera Functioning	Other	waist	Varies
2002658	1815D1	-120.98225	51.33813889	7/28/19 0:00	10/20/19 0:00	Trail game	2010800	Reconyx PC900 HF1	1	Camera Functioning	Other	waist	Varies
2002658	1602D1	-120.97625	51.50041667	7/29/19 0:00	10/20/19 0:00	Trail game	2010800	Reconyx PC900 HF1	1	Camera Functioning	Other	waist	Varies
2002658	2453D1	-121.00839	51.38952	7/12/19 0:00	11/10/19 0:00	Trail game	2010801	Reconyx PC900 HF2	1	Camera Functioning	Other	waist	Varies
2002658	749D1	-120.9746389	51.605	7/31/19 0:00	10/22/19 0:00	Trail game	2010800	Reconyx PC900 HF1	1	Camera Functioning	Other	waist	Varies
2002658	2732D1	-121.081846	51.363313	8/6/19 0:00	10/23/19 0:00	Trail game	2010801	Reconyx PC900 HF2	1	Camera Functioning	Other	waist	Varies
2002658	3011D1_R	-121.158302	51.331516	8/8/19 0:00	10/23/19 0:00	Road dirt	2010801	Reconyx PC900 HF2	1	Camera Functioning	Other	waist	Varies
2002658	3726D1	-121.22	50.639083	11/25/19 0:00	4/16/20 0:00	Trail game	2010801	Reconyx PC900 HF2	1	Camera Functioning	Other	waist	Varies
2002658	3315D1	-120.86848	51.28186	7/30/19 0:00	10/31/19 0:00	Trail game	2010800	Reconyx PC900 HF1	1	Camera Functioning	Other	waist	Varies
2002658	4210D2	-121.28969	51.18016	12/4/19 0:00	5/30/20 0:00	Trail game	2010801	Reconyx PC900 HF2	1	Camera Functioning	Other	waist	Varies
2002658	3802D1	-121.0282222	51.2245	7/9/19 0:00	5/7/20 0:00	Trail game	2010801	Reconyx PC900 HF2	1	Camera Functioning	Other	waist	Varies
2002658	4543D1	-120.588717	51.109316	7/10/19 0:00	10/31/19 0:00	Trail game	2010801	Reconyx PC900 HF2	1	Camera Functioning	Other	waist	Varies
2002658	8470D1	-121.340396	50.643104	7/20/19 0:00	5/28/20 0:00	Trail game	2010800	Reconyx PC900 HF1	1	Camera Functioning	Other	waist	Varies
2002658	4879D1	-119.6985833	49.64888889	8/12/19 0:00	5/20/20 0:00	Trail game	2010801	Reconyx PC900 HF2	1	Camera Functioning	Other	waist	Varies
2002658	1471.4_D3	-119.0093444	49.21416401	12/4/21 0:00	5/5/22 0:00	Trail game	2010800	Reconyx PC900 HF1	1	Camera Functioning	Other	waist	Pointed Downward
2002658	1842_D3	-119.102103	49.806182	6/22/21 0:00	8/12/21 0:00	Trail game	2010800	Reconyx PC900 HF1	1	Unknown Failure	Other	waist	Pointed Downward
2002658	2717_D3	-118.965949	49.063614	10/23/21 0:00	5/2/22 0:00	Trail game	2010799	Bushnell Trophy Cam HD Aggressor	1	Camera Functioning	Other	waist	Pointed Downward
2002658	4233_R_D3	-118.5619528	49.51208611	6/1/21 0:00	10/9/21 0:00	Road dirt	2010799	Bushnell Trophy Cam HD Aggressor	1	Camera Functioning	Other	waist	Pointed Downward
2002658	6086_D3	-118.229989	49.306853	6/25/21 0:00	3/28/22 0:00	Trail game	2010800	Reconyx PC900 HF1	1	Camera Functioning	Other	waist	Pointed Downward
2002658	4483.3_D3	-118.721	49.50361	6/24/21 0:00	10/5/21 0:00	Trail game	2010801	Reconyx PC900 HF2	1	Camera Functioning	Other	waist	Pointed Downward
2002658	5009.2_D3	-118.666944	49.451389	6/26/21 0:00	10/11/21 0:00	Trail game	2010800	Reconyx PC900 HF1	1	Camera Functioning	Other	waist	Pointed Downward
2002658	6810.1_D3	-119.0597016	49.2877424	7/13/21 0:00	7/24/22 0:00	Trail game	2010801	Reconyx PC900 HF2	1	Camera Functioning	Other	waist	Pointed Downward
2002658	2806.1_D3	-120.45277	49.87769	5/15/21 0:00	10/23/21 0:00	Trail game	2010801	Reconyx PC900 HF2	1	Camera Functioning	Other	waist	Pointed Downward
2002658	5709.1_D3	-120.1692222	49.5945	6/6/21 0:00	10/6/21 0:00	Trail game	2010800	Reconyx PC900 HF1	1	Camera Functioning	Other	waist	Pointed Downward
2002658	6575_D3	-120.1613667	49.50866667	6/13/21 0:00	10/6/21 0:00	Trail game	2010801	Reconyx PC900 HF2	1	Camera Functioning	Other	waist	Pointed Downward
2002658	9045.3_D3	-120.5409167	49.30041667	6/26/21 0:00	10/9/21 0:00	Trail game	2010801	Reconyx PC900 HF2	1	Camera Functioning	Other	waist	Pointed Downward
2002658	8068.1_D3	-120.997086	50.682764	10/16/21 0:00	12/2/22 0:00	Trail game	2055651	KeepGuard	1	Camera Functioning	Other	waist	Pointed Downward
2002658	9813.1_D3	-120.546096	49.226931	7/7/21 0:00	10/10/21 0:00	Trail game	2010801	Reconyx PC900 HF2	1	Camera Functioning	Other	waist	Pointed Downward
2002658	7941_D3	-120.784974	50.68421	5/13/21 0:00	8/10/21 0:00	Trail game	2010800	Reconyx PC900 HF1	1	Unknown Failure	Other	waist	Pointed Downward
2002658	6601_R_D3	-120.634701	50.849163	6/6/21 0:00	6/8/21 0:00	Road dirt	2010800	Reconyx PC900 HF1	1	Unknown Failure	Other	waist	Pointed Downward
2002658	3937_D3	-121.39729	50.61082	11/27/21 0:00	5/15/22 0:00	Trail game	2010801	Reconyx PC900 HF2	1	Camera Functioning	Other	waist	Pointed Downward
2002658	3726_D3	-121.22	50.639083	10/27/21 0:00	4/14/22 0:00	Trail game	2010801	Reconyx PC900 HF2	1	Camera Functioning	Other	waist	Pointed Downward
2002658	2861.1_D3	-121.264632	51.346773	4/26/21 0:00	10/20/21 0:00	Trail game	2010800	Reconyx PC900 HF1	1	Camera Functioning	Other	waist	Pointed Downward
2002658	2453.1_D3	-121.00839	51.38952	5/10/21 0:00	8/12/21 0:00	Trail game	2010800	Reconyx PC900 HF1	1	Unknown Failure	Other	waist	Pointed Downward
2002658	1815.3_D3	-120.98225	51.33813889	6/12/21 0:00	10/22/21 0:00	Trail game	2010801	Reconyx PC900 HF2	1	Camera Functioning	Other	waist	Pointed Downward
2002658	1961D1	-120.92375	51.44780556	7/28/19 0:00	10/20/19 0:00	Trail game	2010800	Reconyx PC900 HF1	1	Camera Functioning	Other	waist	Varies
2002658	2804D1	-121.569686	50.79562	12/11/19 0:00	5/22/20 0:00	Trail game	2010801	Reconyx PC900 HF2	1	Camera Functioning	Other	waist	Varies
2002658	2861D1	-121.264632	51.346773	7/1/19 0:00	11/8/19 0:00	Trail game	2010801	Reconyx PC900 HF2	1	Camera Functioning	Other	waist	Varies
2002658	4210D1	-121.28969	51.18016	7/16/19 0:00	11/1/19 0:00	Trail game	2010801	Reconyx PC900 HF2	1	Camera Functioning	Other	waist	Varies
2002658	4210D1_R	-121.29328	51.17623	7/16/19 0:00	11/1/19 0:00	Road dirt	2010799	Bushnell Trophy Cam HD Aggressor	1	Camera Functioning	Other	waist	Varies
2002658	3743D1	-120.8531667	51.22341667	7/10/19 0:00	10/18/19 0:00	Trail game	2010800	Reconyx PC900 HF1	1	Camera Functioning	Other	waist	Varies
2002658	3937D1	-121.39729	50.61082	1/26/20 0:00	5/18/20 0:00	Trail game	2010801	Reconyx PC900 HF2	1	Camera Functioning	Other	waist	Varies
2002658	6254D1	-121.518376	50.916194	7/11/19 0:00	6/19/20 0:00	Trail game	2010800	Reconyx PC900 HF1	1	Camera Functioning	Other	waist	Varies
2002658	6601D1	-120.634667	50.851146	7/10/19 0:00	11/3/19 0:00	Trail game	2010800	Reconyx PC900 HF1	1	Camera Functioning	Other	waist	Varies
2002658	5717D1	-121.073801	50.984567	7/10/19 0:00	5/19/20 0:00	Trail game	2010800	Reconyx PC900 HF1	1	Camera Functioning	Other	waist	Varies
2002658	5983D1	-121.335877	50.95935	7/11/19 0:00	4/25/20 0:00	Trail game	2010800	Reconyx PC900 HF1	1	Camera Functioning	Other	waist	Varies
2002658	5717D1_R	-121.074441	50.98559	7/10/19 0:00	5/19/20 0:00	Road dirt	2010799	Bushnell Trophy Cam HD Aggressor	1	Camera Functioning	Other	waist	Varies
2002658	4912D1	-121.402153	51.098223	7/11/19 0:00	5/29/20 0:00	Trail game	2010801	Reconyx PC900 HF2	1	Camera Functioning	Other	waist	Varies
2002658	6943D1	-120.819965	50.817683	7/10/19 0:00	11/2/19 0:00	Trail game	2010800	Reconyx PC900 HF1	1	Camera Functioning	Other	waist	Varies
2002658	7406D1	-121.315263	50.778456	7/11/19 0:00	11/19/19 0:00	Trail game	2010800	Reconyx PC900 HF1	1	Camera Functioning	Other	waist	Varies
2002658	7941D1	-120.784974	50.68421	7/20/19 0:00	10/13/19 0:00	Trail game	2010800	Reconyx PC900 HF1	1	Camera Functioning	Other	waist	Varies
2002658	8068D1_R	-120.997043	50.684075	7/20/19 0:00	5/1/20 0:00	Road dirt	2010799	Bushnell Trophy Cam HD Aggressor	1	Camera Functioning	Other	waist	Varies
2002658	8448D1	-120.642693	50.614235	7/11/19 0:00	10/13/19 0:00	Trail game	2010800	Reconyx PC900 HF1	1	Camera Functioning	Other	waist	Varies
2002658	7395D1	-121.469217	50.780971	7/11/19 0:00	6/19/20 0:00	Trail game	2010800	Reconyx PC900 HF1	1	Camera Functioning	Other	waist	Varies
2002658	11111_D1	-119.884903	49.074585	8/15/19 0:00	11/25/20 0:00	Trail game	2010800	Reconyx PC900 HF1	1	Camera Functioning	Other	waist	Pointed Downward
2002658	9155D1	-120.3479444	49.27569444	8/18/19 0:00	11/11/19 0:00	Trail game	2010800	Reconyx PC900 HF1	1	Camera Functioning	Other	waist	Varies
2002658	5452D1	-119.74237	49.60371	7/12/19 0:00	2/19/20 0:00	Trail game	2010801	Reconyx PC900 HF2	1	Camera Functioning	Other	waist	Varies
2002658	45.1_D3	-118.520754	49.366517	10/20/21 0:00	5/8/22 0:00	Trail game	2010800	Reconyx PC900 HF1	1	Camera Functioning	Other	waist	Pointed Downward
2002658	219.4_D3	-119.1431489	49.38217073	10/27/21 0:00	5/13/22 0:00	Trail game	2010801	Reconyx PC900 HF2	1	Camera Functioning	Other	waist	Pointed Downward
2002658	1989_D3	-118.917917	49.14861	10/23/21 0:00	5/2/22 0:00	Trail game	2010800	Reconyx PC900 HF1	1	Camera Functioning	Other	waist	Pointed Downward
2002658	1936.2_D3	-119.00831	49.78752	6/22/21 0:00	10/29/21 0:00	Trail game	2010800	Reconyx PC900 HF1	1	Camera Functioning	Other	waist	Pointed Downward
2002658	2133_D3	-118.948547	49.129242	10/23/21 0:00	5/2/22 0:00	Trail game	2010800	Reconyx PC900 HF1	1	Camera Functioning	Other	waist	Pointed Downward
2002658	3168_D3	-118.7962394	49.00019566	12/5/21 0:00	12/7/21 0:00	Trail game	2010801	Reconyx PC900 HF2	1	Unknown Failure	Other	waist	Pointed Downward
2002658	2292.2_D3	-118.89614	49.74796	6/24/21 0:00	10/19/21 0:00	Trail game	2010801	Reconyx PC900 HF2	1	Camera Functioning	Other	waist	Pointed Downward
2002658	1024_R_D3	-118.350904	49.843425	7/8/21 0:00	10/19/21 0:00	Road dirt	2010801	Reconyx PC900 HF2	1	Camera Functioning	Other	waist	Pointed Downward
2002658	1496.1_D3	-118.66836	49.19941	10/19/21 0:00	5/17/22 0:00	Trail game	2010801	Reconyx PC900 HF2	1	Camera Functioning	Other	waist	Pointed Downward
2002658	1842.1_R_D3	-119.10159	49.80567	6/22/21 0:00	7/1/21 0:00	Road dirt	2010799	Bushnell Trophy Cam HD Aggressor	1	Unknown Failure	Other	waist	Pointed Downward
2002658	2728.4_D3	-118.807723	49.050549	10/23/21 0:00	5/3/22 0:00	Trail game	2010799	Bushnell Trophy Cam HD Aggressor	1	Camera Functioning	Other	waist	Pointed Downward
2002658	5788_R_D3	-118.7400556	49.36752778	6/10/21 0:00	10/9/21 0:00	Road dirt	2010801	Reconyx PC900 HF2	1	Camera Functioning	Other	waist	Pointed Downward
2002658	4780_D3	-118.23075	49.446556	6/26/21 0:00	10/2/21 0:00	Trail game	2010800	Reconyx PC900 HF1	1	Camera Functioning	Other	waist	Pointed Downward
2002658	6249.3_D3	-118.3816	49.30608	4/19/21 0:00	7/7/22 0:00	Trail game	2010800	Reconyx PC900 HF1	1	Camera Functioning	Other	waist	Pointed Downward
2002658	8311.1_R_D3	-118.779602	49.113393	5/8/21 0:00	5/17/22 0:00	Road dirt	2010801	Reconyx PC900 HF2	1	Camera Functioning	Other	waist	Pointed Downward
2002658	6717.4_D3	-119.134345	49.297954	9/14/21 0:00	7/24/22 0:00	Trail game	2010800	Reconyx PC900 HF1	1	Camera Functioning	Other	waist	Pointed Downward
2002658	7749_D3	-119.3167	49.1979	6/21/21 0:00	10/18/21 0:00	Trail game	2010800	Reconyx PC900 HF1	1	Camera Functioning	Other	waist	Pointed Downward
2002658	8538_R_D3	-119.2523333	49.1121	6/18/21 0:00	10/18/21 0:00	Road dirt	2010799	Bushnell Trophy Cam HD Aggressor	1	Camera Functioning	Other	waist	Pointed Downward
2002658	1879.4_D3	-119.989838	49.945446	6/27/21 0:00	10/17/21 0:00	Trail game	2010800	Reconyx PC900 HF1	1	Camera Functioning	Other	waist	Pointed Downward
2002658	8868.1_D3	-118.3155	49.0221	6/12/21 0:00	4/14/22 0:00	Trail game	2010801	Reconyx PC900 HF2	1	Camera Functioning	Other	waist	Pointed Downward
2002658	2460_D3	-119.92768	49.88725	5/13/21 0:00	11/5/21 0:00	Trail game	2010800	Reconyx PC900 HF1	1	Camera Functioning	Other	waist	Pointed Downward
2002658	2352.5_D3	-120.085382	49.909375	5/13/21 0:00	11/1/21 0:00	Trail game	2010801	Reconyx PC900 HF2	1	Camera Functioning	Other	waist	Pointed Downward
2002658	9042.4_D3	-120.583364	49.30263	7/7/21 0:00	10/10/21 0:00	Trail game	2010799	Bushnell Trophy Cam HD Aggressor	1	Camera Functioning	Other	waist	Pointed Downward
2002658	9239.1_D3_R	-120.518611	49.276667	6/26/21 0:00	10/9/21 0:00	Road dirt	2010799	Bushnell Trophy Cam HD Aggressor	1	Camera Functioning	Other	waist	Pointed Downward
2002658	7406.3_D3	-121.315263	50.778456	5/11/21 0:00	7/17/21 0:00	Trail game	2010800	Reconyx PC900 HF1	1	Memory Card	Other	waist	Pointed Downward
2002658	6943.1_D3	-120.819965	50.817683	5/22/21 0:00	10/24/21 0:00	Trail game	2010800	Reconyx PC900 HF1	1	Camera Functioning	Other	waist	Pointed Downward
2002658	3766_D3	-121.439804	50.636244	11/5/21 0:00	7/10/22 0:00	Trail game	2010800	Reconyx PC900 HF1	1	Camera Functioning	Other	waist	Pointed Downward
2002658	2061_D3	-118.940332	49.138616	10/23/21 0:00	5/2/22 0:00	Trail game	2010800	Reconyx PC900 HF1	1	Camera Functioning	Other	waist	Pointed Downward
2002658	2098.4_D3	-119.1676263	49.777277	6/22/21 0:00	10/29/21 0:00	Trail game	2010800	Reconyx PC900 HF1	1	Camera Functioning	Other	waist	Pointed Downward
2002658	2098_R_D3	-119.16775	49.77725	6/22/21 0:00	10/10/21 0:00	Road dirt	2010799	Bushnell Trophy Cam HD Aggressor	1	Unknown Failure	Other	waist	Pointed Downward
2002658	2978_D3	-118.4028305	49.00055906	11/28/21 0:00	4/8/22 0:00	Trail game	2010801	Reconyx PC900 HF2	1	Unknown Failure	Other	waist	Pointed Downward
2002658	5788_D3	-118.7388056	49.36738889	6/10/21 0:00	10/9/21 0:00	Trail game	2010801	Reconyx PC900 HF2	1	Camera Functioning	Other	waist	Pointed Downward
2002658	6127.1_D3	-118.862777	49.342577	6/26/21 0:00	2/27/22 0:00	Trail game	2010800	Reconyx PC900 HF1	1	Unknown Failure	Other	waist	Pointed Downward
2002658	7603.1_D3	-118.9282294	49.1900552	6/26/21 0:00	7/24/22 0:00	Trail game	2010800	Reconyx PC900 HF1	1	Camera Functioning	Other	waist	Pointed Downward
2002658	6729.1_D3	-118.9752961	49.2918336	7/22/21 0:00	7/24/22 0:00	Trail game	2010801	Reconyx PC900 HF2	1	Camera Functioning	Other	waist	Pointed Downward
2002658	104.1_D3	-120.616983	50.141092	3/25/21 0:00	11/7/21 0:00	Trail game	2010801	Reconyx PC900 HF2	1	Camera Functioning	Other	waist	Pointed Downward
2002658	9192_D3	-118.6355944	49.01506389	5/20/21 0:00	12/26/21 0:00	Trail game	2010801	Reconyx PC900 HF2	1	Camera Functioning	Other	waist	Pointed Downward
2002658	2806_R_D3	-120.45137	49.87737	5/15/21 0:00	7/21/21 0:00	Road dirt	2010799	Bushnell Trophy Cam HD Aggressor	1	Unknown Failure	Other	waist	Pointed Downward
2002658	2362_D3	-119.97214	49.89418	6/8/21 0:00	8/29/21 0:00	Trail game	2010801	Reconyx PC900 HF2	1	Camera Functioning	Other	waist	Pointed Downward
2002658	6852.1_D3	-120.305216	49.497817	6/6/21 0:00	10/6/21 0:00	Trail game	2010800	Reconyx PC900 HF1	1	Camera Functioning	Other		Pointed Downward
2002658	8068_R_D3	-120.997043	50.684075	5/8/21 0:00	11/15/21 0:00	Road dirt	2010799	Bushnell Trophy Cam HD Aggressor	1	Camera Functioning	Other	waist	Pointed Downward
2002658	6601_D3	-120.634667	50.851146	6/6/21 0:00	10/31/21 0:00	Trail game	2010800	Reconyx PC900 HF1	1	Camera Functioning	Other	waist	Pointed Downward
2002658	4543.4_D3	-120.588717	51.109316	5/12/21 0:00	6/23/21 0:00	Trail game	2010800	Reconyx PC900 HF1	1	Camera Functioning	Other	waist	Pointed Downward
2002658	5717_D3	-121.073801	50.984567	6/11/21 0:00	5/23/22 0:00	Trail game	2010800	Reconyx PC900 HF1	1	Camera Functioning	Other	waist	Pointed Downward
2002658	3603_R_D3	-121.369015	50.660316	11/7/21 0:00	11/8/21 0:00	Road dirt	2010800	Reconyx PC900 HF1	1	Unknown Failure	Other	waist	Pointed Downward
2002658	3802_D3	-121.0282222	51.2245	5/5/21 0:00	7/1/22 0:00	Trail game	2010801	Reconyx PC900 HF2	1	Camera Functioning	Other	waist	Pointed Downward
2002658	3715_D3	-121.377893	50.640579	12/3/21 0:00	6/28/22 0:00	Trail game	2010800	Reconyx PC900 HF1	1	Camera Functioning	Other	waist	Pointed Downward
2002658	2817.1_D3	-120.87843	51.33826	6/6/21 0:00	11/14/21 0:00	Trail game	2010800	Reconyx PC900 HF1	1	Camera Functioning	Other	waist	Pointed Downward
2002658	3438_D3	-121.139678	51.274212	5/8/21 0:00	10/14/21 0:00	Trail game	2010801	Reconyx PC900 HF2	1	Camera Functioning	Other	waist	Pointed Downward
2002658	1797.3_D3	-118.54504	49.14835	11/11/21 0:00	4/10/22 0:00	Trail game	2010800	Reconyx PC900 HF1	1	Camera Functioning	Other	waist	Pointed Downward
2002658	1737.3_D3	-118.142494	49.763711	6/20/21 0:00	10/19/21 0:00	Trail game	2010801	Reconyx PC900 HF2	1	Camera Functioning	Other	waist	Pointed Downward
2002658	4233.1_D3	-118.555375	49.52003056	6/1/21 0:00	10/9/21 0:00	Trail game	2010800	Reconyx PC900 HF1	1	Camera Functioning	Other	waist	Pointed Downward
2002658	3975.5_D3	-118.5142806	49.54451944	6/26/21 0:00	10/9/21 0:00	Trail game	2010801	Reconyx PC900 HF2	1	Camera Functioning	Other	waist	Pointed Downward
2002658	2288.1_D3	-118.833134	49.10235	11/11/21 0:00	5/2/22 0:00	Trail game	2010800	Reconyx PC900 HF1	1	Camera Functioning	Other	waist	Pointed Downward
2002658	6594.4_D3	-118.4343389	49.26988611	5/16/21 0:00	7/8/22 0:00	Trail game	2010800	Reconyx PC900 HF1	1	Camera Functioning	Other	waist	Pointed Downward
2002658	5183.1_D3	-118.668028	49.431194	6/26/21 0:00	10/11/21 0:00	Trail game	2010800	Reconyx PC900 HF1	1	Camera Functioning	Other	waist	Pointed Downward
2002658	7774_D3	-118.9798	49.18003	7/13/21 0:00	7/24/22 0:00	Trail game	2010800	Reconyx PC900 HF1	1	Camera Functioning	Other	waist	Pointed Downward
2002658	8335_D3	-118.4549639	49.09009722	6/13/21 0:00	7/6/22 0:00	Trail game	2010801	Reconyx PC900 HF2	1	Camera Functioning	Other	waist	Pointed Downward
2002658	7603.1_R_D3	-118.9295507	49.190233	6/26/21 0:00	1/10/22 0:00	Road dirt	2010799	Bushnell Trophy Cam HD Aggressor	1	Unknown Failure	Other	waist	Pointed Downward
2002658	8311.1_D3	-118.780125	49.11435556	4/7/21 0:00	4/16/22 0:00	Trail game	2010801	Reconyx PC900 HF2	1	Camera Functioning	Other	waist	Pointed Downward
2002658	1204.2_R_D3	-120.018089	50.007507	6/27/21 0:00	10/17/21 0:00	Road dirt	2010799	Bushnell Trophy Cam HD Aggressor	1	Camera Functioning	Other	waist	Pointed Downward
2002658	1204.2_D3	-120.018146	50.007351	6/27/21 0:00	10/17/21 0:00	Trail game	2010801	Reconyx PC900 HF2	1	Camera Functioning	Other	waist	Pointed Downward
2002658	1451.1_D3	-120.59796	50.01122	5/15/21 0:00	10/23/21 0:00	Trail game	2010801	Reconyx PC900 HF2	1	Camera Functioning	Other	waist	Pointed Downward
2002658	108.1_D3	-120.559304	50.141378	5/15/21 0:00	10/23/21 0:00	Trail game	2010800	Reconyx PC900 HF1	1	Camera Functioning	Other	waist	Pointed Downward
2002658	180D1_D3	-119.563289	50.080076	5/24/21 0:00	10/19/21 0:00	Trail game	2010801	Reconyx PC900 HF2	1	Camera Functioning	Other	waist	Pointed Downward
2002658	3311.1_D3	-120.11174	49.81377	6/22/21 0:00	11/7/21 0:00	Trail game	2010801	Reconyx PC900 HF2	1	Camera Functioning	Other	waist	Pointed Downward
2002658	4374.1_D3	-120.030169	49.71647	6/6/21 0:00	10/9/21 0:00	Trail game	2010800	Reconyx PC900 HF1	1	Camera Functioning	Other	waist	Pointed Downward
2002658	2635.2_D3	-120.17039	49.88261	6/6/21 0:00	11/1/21 0:00	Trail game	2010801	Reconyx PC900 HF2	1	Camera Functioning	Other	waist	Pointed Downward
2002658	2635_R_D3	-120.020241	50.005422	6/6/21 0:00	11/1/21 0:00	Road dirt	2010799	Bushnell Trophy Cam HD Aggressor	1	Camera Functioning	Other	waist	Pointed Downward
2002658	2129_D3	-120.51398	49.94648	5/15/21 0:00	10/10/21 0:00	Trail game	2010800	Reconyx PC900 HF1	1	Camera Functioning	Other	waist	Pointed Downward
2002658	7255_D3	-120.0572	49.44183333	6/13/21 0:00	10/6/21 0:00	Trail game	2010800	Reconyx PC900 HF1	1	Camera Functioning	Other	waist	Pointed Downward
2002658	7520.1_D3	-120.377689	49.433123	7/7/21 0:00	10/10/21 0:00	Trail game	2010800	Reconyx PC900 HF1	1	Camera Functioning	Other	waist	Pointed Downward
2002658	9042_R_D3	-120.580877	49.300876	7/7/21 0:00	10/10/21 0:00	Road dirt	2010801	Reconyx PC900 HF2	1	Camera Functioning	Other	waist	Pointed Downward
2002658	7255_R_D3	-120.057989	49.44175835	6/13/21 0:00	10/6/21 0:00	Road dirt	2010801	Reconyx PC900 HF2	1	Camera Functioning	Other	waist	Pointed Downward
2002658	8448.1_D3	-120.642693	50.614235	5/17/21 0:00	10/13/21 0:00	Trail game	2010801	Reconyx PC900 HF2	1	Camera Functioning	Other	waist	Pointed Downward
2002658	7395.1_D3	-121.469217	50.780971	5/22/21 0:00	8/15/22 0:00	Trail game	2010800	Reconyx PC900 HF1	1	Camera Functioning	Other	waist	Pointed Downward
2002658	8470.4_D3	-121.340396	50.643104	11/5/21 0:00	3/16/22 0:00	Trail game	2010801	Reconyx PC900 HF2	1	Camera Functioning	Other	waist	Pointed Downward
2002658	10015.1_D3	-120.343989	49.279384	6/26/21 0:00	10/9/21 0:00	Trail game	2010801	Reconyx PC900 HF2	1	Camera Functioning	Other	waist	Pointed Downward
2002658	3896_D3	-121.1909	50.6053	10/18/21 0:00	4/16/22 0:00	Trail game	2010800	Reconyx PC900 HF1	1	Camera Functioning	Other	waist	Pointed Downward
2002658	4912_D3	-121.402153	51.098223	6/2/21 0:00	7/10/22 0:00	Trail game	2010800	Reconyx PC900 HF1	1	Camera Functioning	Other	waist	Pointed Downward
2002658	5717_R_D3	-121.074441	50.98559	11/4/21 0:00	4/25/22 0:00	Road dirt	2055651	KeepGuard	1	Camera Functioning	Other	waist	Pointed Downward
2002658	3315_D3	-120.86848	51.28186	5/4/21 0:00	10/25/21 0:00	Trail game	2010801	Reconyx PC900 HF2	1	Camera Functioning	Other	waist	Pointed Downward
2002658	3444_D3	-121.2458333	50.6783889	10/18/21 0:00	4/10/22 0:00	Trail game	2010801	Reconyx PC900 HF2	1	Camera Functioning	Other	waist	Pointed Downward
2002658	2929_D3	-121.391313	50.769833	10/31/21 0:00	12/26/21 0:00	Trail game	2010801	Reconyx PC900 HF2	1	Unknown Failure	Other	waist	Pointed Downward
2002658	2590.1_D3	-121.083592	51.374667	4/26/21 0:00	10/20/21 0:00	Trail game	2010800	Reconyx PC900 HF1	1	Camera Functioning	Other	waist	Pointed Downward
2002658	2590.1_R_D3	-121.084306	51.378987	4/26/21 0:00	10/20/21 0:00	Road dirt	2010801	Reconyx PC900 HF2	1	Camera Functioning	Other	waist	Pointed Downward
2002658	2804_D3	-121.569686	50.79562	10/31/21 0:00	6/25/22 0:00	Trail game	2010801	Reconyx PC900 HF2	1	Camera Functioning	Other	waist	Pointed Downward
2002658	856.1_D3	-121.47982	51.60734	6/19/21 0:00	6/5/22 0:00	Trail game	2010801	Reconyx PC900 HF2	1	Camera Functioning	Other	waist	Pointed Downward
2002658	365_D3	-121.3922222	51.67313889	6/2/21 0:00	11/5/21 0:00	Trail game	2010800	Reconyx PC900 HF1	1	Camera Functioning	Other	waist	Pointed Downward
2002658	1602.1_R_D3	-120.9760833	51.49963889	6/12/21 0:00	10/22/21 0:00	Road dirt	2010800	Reconyx PC900 HF1	1	Camera Functioning	Other	waist	Pointed Downward
2002658	328_D3	-120.88919	51.17099	11/9/21 0:00	5/28/22 0:00	Trail game	2055651	KeepGuard	1	Camera Functioning	Other	waist	Pointed Downward
2002658	3591_D3	-121.536725	50.67096	11/26/21 0:00	5/14/22 0:00	Trail game	2010800	Reconyx PC900 HF1	1	Camera Functioning	Other	waist	Pointed Downward
2002658	3726_R_D3	-121.218888	50.639583	10/27/21 0:00	4/14/22 0:00	Road dirt	2010800	Reconyx PC900 HF1	1	Camera Functioning	Other	waist	Pointed Downward
2002658	3603_D3	-121.372843	50.660447	11/7/21 0:00	5/11/22 0:00	Trail game	2010800	Reconyx PC900 HF1	1	Camera Functioning	Other	waist	Pointed Downward
2002658	3177_D3	-121.04389	50.72194	10/23/21 0:00	4/10/22 0:00	Trail game	2010800	Reconyx PC900 HF1	1	Camera Functioning	Other	waist	Pointed Downward
2002658	3014_D3	-121.118101	51.327249	7/5/21 0:00	11/23/21 0:00	Trail game	2010800	Reconyx PC900 HF1	1	Camera Functioning	Other	waist	Pointed Downward
2002658	3106_D3	-121.2541667	50.735222	10/21/21 0:00	4/21/22 0:00	Trail game	2010801	Reconyx PC900 HF2	1	Camera Functioning	Other	waist	Pointed Downward
2002658	2858_D3	-121.3068889	51.35075	4/26/21 0:00	10/20/21 0:00	Trail game	2010801	Reconyx PC900 HF2	1	Camera Functioning	Other	waist	Pointed Downward
2002658	3011_D3	-121.156274	51.33051	7/5/21 0:00	11/19/21 0:00	Trail game	2010801	Reconyx PC900 HF2	1	Camera Functioning	Other	waist	Pointed Downward
2002658	2892_D3	-121.120265	50.770301	11/28/21 0:00	5/29/22 0:00	Trail game	2055651	KeepGuard	1	Camera Functioning	Other	waist	Pointed Downward
2002658	2198_D3	-121.420618	50.888977	12/4/21 0:00	5/25/22 0:00	Trail game	2010800	Reconyx PC900 HF1	1	Camera Functioning	Other	waist	Pointed Downward
2002658	2165_D3	-121.07867	50.879574	10/24/21 0:00	5/24/22 0:00	Trail game	2010800	Reconyx PC900 HF1	1	Camera Functioning	Other	waist	Pointed Downward
2002658	2777_D3	-121.162003	50.782967	10/16/21 0:00	4/13/22 0:00	Trail game	2010801	Reconyx PC900 HF2	1	Camera Functioning	Other	waist	Pointed Downward
2002658	2601.1_D3	-120.91016	51.36799	5/29/21 0:00	10/20/21 0:00	Trail game	2010800	Reconyx PC900 HF1	1	Camera Functioning	Other	waist	Pointed Downward
2002658	749.1_D3	-120.9746389	51.605	7/3/21 0:00	10/4/21 0:00	Trail game	2010801	Reconyx PC900 HF2	1	Camera Functioning	Other	waist	Pointed Downward
2002658	1291.1_D3	-121.3633611	51.55294444	6/4/21 0:00	10/15/21 0:00	Trail game	2010800	Reconyx PC900 HF1	1	Camera Functioning	Other	waist	Pointed Downward
2002658	931.4_D3	-121.433202	51.594938	6/19/21 0:00	10/4/21 0:00	Trail game	2010801	Reconyx PC900 HF2	1	Camera Functioning	Other	waist	Pointed Downward
2002658	643_D3	-121.206719	51.129372	12/12/21 0:00	4/17/22 0:00	Trail game	2010800	Reconyx PC900 HF1	1	Camera Functioning	Other	waist	Pointed Downward
2002658	77_D3	-121.1641	51.13374	11/28/21 0:00	5/7/22 0:00	Trail game	2010800	Reconyx PC900 HF1	1	Camera Functioning	Other	waist	Pointed Downward
2002658	119_D3	-121.48866	51.22576	10/17/21 0:00	9/9/22 0:00	Trail game	2010800	Reconyx PC900 HF1	1	Camera Functioning	Other	waist	Pointed Downward
2002658	29_D3	-121.1591866	51.2278903	11/28/21 0:00	4/23/22 0:00	Trail game	2010800	Reconyx PC900 HF1	1	Camera Functioning	Other	waist	Pointed Downward
2002658	80_R_D3	-121.242104	51.212362	11/28/21 0:00	4/23/22 0:00	Road dirt	2010801	Reconyx PC900 HF2	1	Camera Functioning	Other	waist	Pointed Downward
2002658	327_R_D3	-119.470932	49.908035	11/13/21 0:00	12/4/21 0:00	Road dirt	2010799	Bushnell Trophy Cam HD Aggressor	1	Unknown Failure	Other	waist	Pointed Downward
2002658	327.2_D3	-119.469978	49.913364	11/13/21 0:00	4/10/22 0:00	Trail game	2010800	Reconyx PC900 HF1	1	Camera Functioning	Other	waist	Pointed Downward
2002658	993.4_D3	-119.495995	49.750137	11/29/21 0:00	4/10/22 0:00	Trail game	2010800	Reconyx PC900 HF1	1	Camera Functioning	Other	waist	Pointed Downward
2002658	1158_D3	-119.78542	49.721938	10/17/21 0:00	12/1/21 0:00	Trail game	2010801	Reconyx PC900 HF2	1	Camera Functioning	Other	waist	Pointed Downward
2002658	1529.4_D3	-119.51606	49.95811	6/4/21 0:00	6/15/22 0:00	Trail game	2010801	Reconyx PC900 HF2	1	Camera Functioning	Other	waist	Pointed Downward
2002658	1850_D3	-119.956223	49.55854	11/1/21 0:00	4/18/22 0:00	Trail game	2010800	Reconyx PC900 HF1	1	Camera Functioning	Other	waist	Pointed Downward
2002658	1529.4_R_D3	-119.51538	49.96048	6/4/21 0:00	6/15/22 0:00	Road dirt	2010799	Bushnell Trophy Cam HD Aggressor	1	Camera Functioning	Other	waist	Pointed Downward
2002658	2655_D3	-119.8802585	49.866674	6/8/21 0:00	12/14/21 0:00	Trail game	2010800	Reconyx PC900 HF1	1	Unknown Failure	Other	waist	Pointed Downward
2002658	1346.1_D3	-119.757122	49.682369	10/17/21 0:00	7/3/22 0:00	Trail game	2010801	Reconyx PC900 HF2	1	Camera Functioning	Other	waist	Pointed Downward
2002658	8068_2020_R	-120.997086	50.682764	6/1/20 0:00	5/10/21 23:59	Road dirt	2062519	D 29	1	Camera Functioning	Other	Waist height	Pointed Downward
2002658	1271.3_D2	-119.76509	49.697516	10/30/20 0:00	4/18/21 0:00	Trail game	2010801	Reconyx PC900 HF2	1	Camera Functioning	Other	waist	Pointed Downward
2002658	2732.1_D3	-121.081846	51.363313	6/11/21 0:00	11/20/21 0:00	Trail game	2010800	Reconyx PC900 HF1	1	Camera Functioning	Other	waist	Pointed Downward
2002658	1602.1_D3	-120.97625	51.50041667	6/12/21 0:00	10/22/21 0:00	Trail game	2010801	Reconyx PC900 HF2	1	Camera Functioning	Other	waist	Pointed Downward
2002658	573_R_D3	-121.461593	51.648313	6/19/21 0:00	6/5/22 0:00	Road dirt	2010800	Reconyx PC900 HF1	1	Camera Functioning	Other	waist	Pointed Downward
2002658	104_CC_D3	-120.89594	51.20855	6/20/22 0:00	10/24/22 0:00	Trail game	2055651	KeepGuard	1	Camera Functioning	Other	waist	Pointed Downward
2002658	283_D3	-121.38921	51.19767	11/28/21 0:00	5/7/22 0:00	Trail game	2010801	Reconyx PC900 HF2	1	Camera Functioning	Other	waist	Pointed Downward
2002658	67_D3	-121.422641	51.228394	10/23/21 0:00	5/25/22 0:00	Trail game	2010800	Reconyx PC900 HF1	1	Camera Functioning	Other	waist	Pointed Downward
2002658	866.2_D3	-119.717346	49.791763	11/22/21 0:00	4/9/22 0:00	Trail game	2010801	Reconyx PC900 HF2	1	Camera Functioning	Other	waist	Pointed Downward
2002658	634.1_D3	-119.845166	49.85271	11/5/21 0:00	6/20/22 0:00	Trail game	2010800	Reconyx PC900 HF1	1	Camera Functioning	Other	waist	Pointed Downward
2002658	1216.1_D3	-119.494949	49.703554	10/29/21 0:00	6/25/22 0:00	Trail game	2010801	Reconyx PC900 HF2	1	Camera Functioning	Other	waist	Pointed Downward
2002658	1301.4_D3	-119.852459	49.666724	11/14/21 0:00	6/4/22 0:00	Trail game	2010801	Reconyx PC900 HF2	1	Camera Functioning	Other	waist	Pointed Downward
2002658	1217.2_D3	-119.475076	49.669821	10/29/21 0:00	6/26/22 0:00	Trail game	2010801	Reconyx PC900 HF2	1	Camera Functioning	Other	waist	Pointed Downward
2002658	1312.4_D3	-119.850418	49.994896	5/30/21 0:00	5/31/22 0:00	Trail game	2010801	Reconyx PC900 HF2	1	Camera Functioning	Other		Pointed Downward
2002658	759.3_D3	-119.660194	49.819111	11/22/21 0:00	4/9/22 0:00	Trail game	2010800	Reconyx PC900 HF1	1	Camera Functioning	Other	waist	Pointed Downward
2002658	1320.1_D3	-119.747406	49.984901	5/30/21 0:00	5/31/22 0:00	Trail game	2010801	Reconyx PC900 HF2	1	Camera Functioning	Other	waist	Pointed Downward
2002658	1740_D3	-119.936249	49.587132	11/1/21 0:00	6/12/22 0:00	Trail game	2010800	Reconyx PC900 HF1	1	Camera Functioning	Other	waist	Pointed Downward
2002658	2612.3_D3	-119.671406	49.365341	10/18/21 0:00	5/30/22 0:00	Trail game	2010801	Reconyx PC900 HF2	1	Camera Functioning	Other	waist	Pointed Downward
2002658	6716.4_D3	-119.54078	49.47156	7/3/21 0:00	6/8/22 0:00	Trail game	2010801	Reconyx PC900 HF2	1	Camera Functioning	Other	waist	Pointed Downward
2002658	2570.1_D3	-119.741539	49.382431	11/6/21 0:00	5/30/22 0:00	Trail game	2010801	Reconyx PC900 HF2	1	Camera Functioning	Other	waist	Pointed Downward
2002658	9155.5_D3	-120.3479444	49.27569444	6/27/21 0:00	6/25/22 0:00	Trail game	2010801	Reconyx PC900 HF2	1	Camera Functioning	Other	waist	Pointed Downward
2002658	1271.3_D3	-119.76509	49.697516	10/17/21 0:00	5/4/22 0:00	Trail game	2010801	Reconyx PC900 HF2	1	Camera Functioning	Other	waist	Pointed Downward
2002658	9341.1_D3	-120.348472	49.279278	6/27/21 0:00	8/22/21 0:00	Trail game	2010801	Reconyx PC900 HF2	1	Memory Card	Other	waist	Pointed Downward
2002658	856 Road_2020	-121.476617	51.607431	5/23/20 0:00	12/20/20 23:59	Road dirt	2062517	D 26	1	Camera Functioning	Other	Waist height	Pointed Downward
2002658	4879.4_D3	-119.6985833	49.64888889	5/30/21 0:00	7/2/21 0:00	Trail game	2010801	Reconyx PC900 HF2	1	Camera Functioning	Other	waist	Pointed Downward
2002658	327 Road_2020	-119.470932	49.908035	11/15/20 0:00	4/24/21 23:59	Road dirt	2062521	D 31	1	Camera Functioning	Other	Waist height	Pointed Downward
2002658	2806 Road_2020	-120.45137	49.87737	5/30/20 0:00	10/31/20 23:59	Road dirt	2062522	D 32	1	Camera Functioning	Other	Waist height	Pointed Downward
2002658	9042 Road_2020	-120.580877	49.300876	5/21/20 0:00	12/2/20 23:59	Road dirt	2062521	D 31	1	Camera Functioning	Other	Waist height	Pointed Downward
2002658	5717 Road_2020	-121.074441	50.98559	6/1/20 0:00	6/11/21 23:59	Road dirt	2062526	D 38	1	Camera Functioning	Other	Waist height	Pointed Downward
2002658	2098 Road_2020	-119.16775	49.77725	7/15/20 0:00	10/7/20 23:59	Road dirt	2062529	D 41	1	Camera Functioning	Other	Waist height	Pointed Downward
2002658	6747 Road_2020	-118.72363	49.27432	6/20/20 0:00	6/17/21 23:59	Road dirt	2062527	D 39	1	Camera Functioning	Other	Waist height	Pointed Downward
2002658	327_2020	-119.469978	49.913364	11/15/20 0:00	4/24/21 23:59	Trail game	2062535	SG 01	1	Camera Functioning	Other	Waist height	Pointed Downward
2002658	1529 Road_2020	-119.51538	49.96048	6/11/20 0:00	6/21/21 23:59	Road dirt	2062530	D 42	1	Camera Functioning	Other	Waist height	Pointed Downward
2002658	7255 Road_2020	-120.057989	49.44175835	5/31/20 0:00	10/18/20 23:59	Road dirt	2062518	D 28	1	Camera Functioning	Other	Waist height	Pointed Downward
2002658	1204 Road_2020	-120.018089	50.007507	6/12/20 0:00	10/18/20 23:59	Road dirt	2062528	D 40	1	Camera Functioning	Other	Waist height	Pointed Downward
2002658	1262 Road_2020	-118.6929108	49.8418471	5/31/20 0:00	11/2/20 23:59	Road dirt	2062524	D 35	1	Camera Functioning	Other	Waist height	Pointed Downward
2002658	1e8e0844-4536-4087-ab6f-7103a04b624e	-119.9	50	6/17/20 0:00	10/30/20 23:59	Trail game	2062539	SG 06	1	Camera Functioning	Other	Waist height	Pointed Downward
2002658	8311_2020	-118.780125	49.11435556	4/19/20 0:00	4/7/21 23:59	Trail game	2062544	SG 12	1	Camera Functioning	Other	Waist height	Pointed Downward
2002658	3726_2020	-121.22	50.639083	11/1/20 0:00	4/14/21 23:59	Trail game	2062550	SG 21	1	Camera Functioning	Other	Waist height	Pointed Downward
2002658	931_2020	-121.433202	51.594938	6/5/20 0:00	11/22/20 23:59	Trail game	2062558	SG 29	1	Camera Functioning	Other	Waist height	Pointed Downward
2002658	4210_2020	-121.28969	51.18016	5/30/20 0:00	6/8/21 23:59	Trail game	2062569	SG 43	1	Camera Functioning	Other	Waist height	Pointed Downward
2002658	1936_2020	-119.00831	49.78752	6/8/20 0:00	10/11/20 23:59	Trail game	2062574	SG 50	1	Camera Functioning	Other	Waist height	Pointed Downward
2002658	209_2020	-120.99307	51.19662	10/30/20 0:00	5/4/21 23:59	Trail game	2062577	SG 53	1	Camera Functioning	Other	Waist height	Pointed Downward
2002658	1737_2020	-118.142494	49.763711	6/13/20 0:00	10/30/20 23:59	Trail game	2062581	SG 58	1	Camera Functioning	Other	Waist height	Pointed Downward
2002658	1271_2020	-119.76509	49.697516	10/30/20 0:00	4/18/21 23:59	Trail game	2062579	SG 55	1	Camera Functioning	Other	Waist height	Pointed Downward
2002658	2362_2020	-119.97214	49.89418	6/15/20 0:00	10/19/20 23:59	Trail game	2062579	SG 55	1	Camera Functioning	Other	Waist height	Pointed Downward
2002658	2233_2020	-118.5125	49.72366	7/28/20 0:00	10/4/20 23:59	Trail game	2062588	SG 67	1	Camera Functioning	Other	Waist height	Pointed Downward
2002658	832_2020	-119.677475	49.804489	11/8/20 0:00	4/10/21 23:59	Trail game	2062591	SG 70	1	Camera Functioning	Other	Waist height	Pointed Downward
2002658	6575_2020	-120.1613667	49.50866667	5/31/20 0:00	10/18/20 23:59	Trail game	2062599	UBCO 01	1	Camera Functioning	Other	Waist height	Pointed Downward
2002658	2288_2020	-118.833134	49.10235	10/25/20 0:00	4/17/21 23:59	Trail game	2062604	UBCO 09	1	Camera Functioning	Other	Waist height	Pointed Downward
2002658	7255_2020	-120.0572	49.44183333	5/31/20 0:00	10/18/20 23:59	Trail game	2062600	UBCO 02	1	Camera Functioning	Other	Waist height	Pointed Downward
2002658	3177_2020	-121.04389	50.72194	11/6/20 0:00	4/19/21 23:59	Trail game	2062616	UBCO 24	1	Camera Functioning	Other	Waist height	Pointed Downward
2002658	5709_2020	-120.1692222	49.5945	6/9/20 0:00	10/21/20 23:59	Trail game	2062630	UBCO 39	1	Camera Functioning	Other	Waist height	Pointed Downward
2002658	6254_2020	-121.518376	50.916194	6/19/20 0:00	5/22/21 23:59	Trail game	2062641	UBCO 51	1	Camera Functioning	Other	Waist height	Pointed Downward
2002658	2098_2020	-119.1676263	49.777277	7/15/20 0:00	10/7/20 23:59	Trail game	2062653	UBCO 65	1	Camera Functioning	Other	Waist height	Pointed Downward
2002658	2165_2020	-121.07867	50.879574	10/20/20 0:00	5/23/21 23:59	Trail game	2062657	UBCO 71	1	Camera Functioning	Other	Waist height	Pointed Downward
2002658	283_2020	-121.38921	51.19767	1/1/20 0:00	5/22/21 23:59	Trail game	2062658	UBCO 72	1	Camera Functioning	Other	Waist height	Pointed Downward
2002658	9239 Road_2020	-120.518611	49.276667	6/20/20 0:00	11/1/20 23:59	Road dirt	2062525	D 36	1	Camera Functioning	Other	Waist height	Pointed Downward
2002658	7603 Road_2020	-118.9295507	49.190233	6/4/20 0:00	6/26/21 23:59	Road dirt	2062523	D 34	1	Camera Functioning	Other	Waist height	Pointed Downward
2002658	5788 Road_2020	-118.7400556	49.36752778	7/11/20 0:00	10/15/20 23:59	Road dirt	2062543	SG 11	1	Camera Functioning	Other	Waist height	Pointed Downward
2002658	9192_2020	-118.6355944	49.01506389	5/29/20 0:00	5/20/21 23:59	Trail game	2062538	SG 05	1	Camera Functioning	Other	Waist height	Pointed Downward
2002658	2777_2020	-121.162003	50.782967	12/4/20 0:00	4/24/21 23:59	Trail game	2062545	SG 15	1	Camera Functioning	Other	Waist height	Pointed Downward
2002658	1158_2020	-119.78542	49.721938	10/30/20 0:00	4/18/21 23:59	Trail game	2062546	SG 16	1	Camera Functioning	Other	Waist height	Pointed Downward
2002658	7520_2020	-120.377689	49.433123	5/21/20 0:00	12/2/20 23:59	Trail game	2062554	SG 25	1	Camera Functioning	Other	Waist height	Pointed Downward
2002658	2929_2020	-121.391313	50.769833	12/12/20 0:00	7/3/21 23:59	Trail game	2062553	SG 24	1	Camera Functioning	Other	Waist height	Pointed Downward
2002658	2804_2020	-121.569686	50.79562	12/12/20 0:00	7/3/21 23:59	Trail game	2062558	SG 29	1	Camera Functioning	Other	Waist height	Pointed Downward
2002658	3444_2020	-121.2458333	50.6783889	10/31/20 0:00	4/12/21 23:59	Trail game	2062562	SG 35	1	Camera Functioning	Other	Waist height	Pointed Downward
2002658	2635 Road_2020	-120.020241	50.005422	6/15/20 0:00	10/19/20 23:59	Road dirt	2062564	SG 37	1	Camera Functioning	Other	Waist height	Pointed Downward
2002658	3011_2020	-121.156274	51.33051	6/7/20 0:00	11/9/20 23:59	Trail game	2062566	SG 40	1	Camera Functioning	Other	Waist height	Pointed Downward
2002658	3087_2020	-121.078975	51.317499	6/25/20 0:00	11/1/20 23:59	Trail game	2062566	SG 40	1	Camera Functioning	Other	Waist height	Pointed Downward
2002658	866_2020	-119.717346	49.791763	11/21/20 0:00	4/10/21 23:59	Trail game	2062573	SG 49	1	Camera Functioning	Other	Waist height	Pointed Downward
2002658	2978_2020	-118.4028305	49.00055906	11/20/20 0:00	4/16/21 23:59	Trail game	2062590	SG 69	1	Camera Functioning	Other	Waist height	Pointed Downward
2002658	1740_2020	-119.936249	49.587132	11/8/20 0:00	5/23/21 23:59	Trail game	2062600	UBCO 02	1	Camera Functioning	Other	Waist height	Pointed Downward
2002658	6249_2020	-118.3816	49.30608	7/12/20 0:00	1/7/21 23:59	Trail game	2062603	UBCO 06	1	Camera Functioning	Other	Waist height	Pointed Downward
2002658	45_2020	-118.520754	49.366517	11/7/20 0:00	5/11/21 23:59	Trail game	2062610	UBCO 17	1	Camera Functioning	Other	Waist height	Pointed Downward
2002658	3743_2020	-120.8531667	51.22341667	5/24/20 0:00	10/29/20 23:59	Trail game	2062617	UBCO 25	1	Camera Functioning	Other	Waist height	Pointed Downward
2002658	1627_2020	-119.2723	49.35819	11/1/20 0:00	6/29/21 23:59	Trail game	2062628	UBCO 36	1	Camera Functioning	Other	Waist height	Pointed Downward
2002658	993_2020	-119.495995	49.750137	11/8/20 0:00	5/16/21 23:59	Trail game	2062629	UBCO 37	1	Camera Functioning	Other	Waist height	Pointed Downward
2002658	1471_2020	-119.0093444	49.21416401	11/28/20 0:00	4/29/21 23:59	Trail game	2062638	UBCO 47	1	Camera Functioning	Other	Waist height	Pointed Downward
2002658	6601 Road_2020	-120.634701	50.849163	5/2/20 0:00	11/3/20 23:59	Road dirt	2062643	UBCO 53	1	Camera Functioning	Other	Waist height	Pointed Downward
2002658	7749_2020	-119.3167	49.1979	6/5/20 0:00	10/12/20 23:59	Trail game	2062650	UBCO 62	1	Camera Functioning	Other	Waist height	Pointed Downward
2002658	186_2020	-119.89329	49.96607	12/6/20 0:00	6/6/21 23:59	Trail game	2062653	UBCO 65	1	Camera Functioning	Other	Waist height	Pointed Downward
2002658	4388_2020	-118.8178728	49.52317742	7/4/20 0:00	10/12/20 23:59	Trail game	2062654	UBCO 67	1	Camera Functioning	Other	Waist height	Pointed Downward
2002658	6943_2020	-120.819965	50.817683	5/22/20 0:00	10/20/20 23:59	Trail game	2062657	UBCO 71	1	Camera Functioning	Other	Waist height	Pointed Downward
2002658	365_2020	-121.3922222	51.67313889	5/29/20 0:00	11/3/20 23:59	Trail game	2062661	UBCO 75	1	Camera Functioning	Other	Waist height	Pointed Downward
2002658	3109_2020	-118.449456	49.635719	7/18/20 0:00	10/3/20 23:59	Trail game	2062604	UBCO 09	1	Camera Functioning	Other	Waist height	Pointed Downward
2002658	6716_2020	-119.54078	49.47156	6/3/20 0:00	7/3/21 23:59	Trail game	2062536	SG 02	1	Camera Functioning	Other	Waist height	Pointed Downward
2002658	5788_2020	-118.7388056	49.36738889	7/11/20 0:00	10/15/20 23:59	Trail game	2062542	SG 10	1	Camera Functioning	Other	Waist height	Pointed Downward
2002658	2590_2020	-121.083592	51.374667	5/5/20 0:00	10/22/20 23:59	Trail game	2062550	SG 21	1	Camera Functioning	Other	Waist height	Pointed Downward
2002658	6852_2020	-120.305216	49.497817	5/31/20 0:00	10/18/20 23:59	Trail game	2062555	SG 26	1	Camera Functioning	Other	Waist height	Pointed Downward
2002658	1262_2020	-118.6935794	49.8420372	5/31/20 0:00	11/2/20 23:59	Trail game	2062560	SG 31	1	Camera Functioning	Other	Waist height	Pointed Downward
2002658	5399_2020	-121.552193	51.040369	5/29/20 0:00	10/17/20 23:59	Trail game	2062565	SG 38	1	Camera Functioning	Other	Waist height	Pointed Downward
2002658	2892_2020	-121.120265	50.770301	12/4/20 0:00	5/10/21 23:59	Trail game	2062565	SG 38	1	Camera Functioning	Other	Waist height	Pointed Downward
2002658	4912_2020	-121.402153	51.098223	5/29/20 0:00	6/8/20 23:59	Trail game	2062570	SG 44	1	Camera Functioning	Other	Waist height	Pointed Downward
2002658	1850_2020	-119.956223	49.55854	11/8/20 0:00	5/23/21 23:59	Trail game	2062573	SG 49	1	Camera Functioning	Other	Waist height	Pointed Downward
2002658	1842_2020	-119.102103	49.806182	6/8/20 0:00	9/27/20 23:59	Trail game	2062576	SG 52	1	Camera Functioning	Other	Waist height	Pointed Downward
2002658	128_2020	-118.70763	49.95404	5/31/20 0:00	11/5/20 23:59	Trail game	2062572	SG 48	1	Camera Functioning	Other	Waist height	Pointed Downward
2002658	8335_2020	-118.4549639	49.09009722	7/11/20 0:00	6/13/21 23:59	Trail game	2062582	SG 60	1	Camera Functioning	Other	Waist height	Pointed Downward
2002658	1105_2020	-119.0112487	49.26681174	11/28/20 0:00	4/22/21 23:59	Trail game	2062588	SG 67	1	Camera Functioning	Other	Waist height	Pointed Downward
2002658	35_2020	-121.0870737	51.2274899	9/11/20 0:00	6/9/21 23:59	Trail game	2062598	SG camera [not reported 3]	1	Camera Functioning	Other	Waist height	Pointed Downward
2002658	2732_2020	-121.081846	51.363313	5/30/20 0:00	11/26/20 23:59	Trail game	2062607	UBCO 13	1	Camera Functioning	Other	Waist height	Pointed Downward
2002658	4543_2020	-120.588717	51.109316	5/24/20 0:00	3/28/21 23:59	Trail game	2062613	UBCO 21	1	Camera Functioning	Other	Waist height	Pointed Downward
2002658	5650_2020	-118.237131	49.355539	7/30/20 0:00	6/25/21 23:59	Trail game	2062611	UBCO 18	1	Camera Functioning	Other	Waist height	Pointed Downward
2002658	7955_2020	-119.6578	49.3584	7/2/20 0:00	4/19/21 23:59	Trail game	2062619	UBCO 27	1	Camera Functioning	Other	Waist height	Pointed Downward
2002658	4233_2020	-118.555375	49.52003056	6/18/20 0:00	10/4/20 23:59	Trail game	2062631	UBCO 04	1	Camera Functioning	Other	Waist height	Pointed Downward
2002658	7406_2020	-121.315263	50.778456	4/30/20 0:00	5/11/21 23:59	Trail game	2062642	UBCO 52	1	Camera Functioning	Other	Waist height	Pointed Downward
2002658	2681_2020	-118.4603836	49.03998493	11/21/20 0:00	5/28/21 23:59	Trail game	2062638	UBCO 47	1	Camera Functioning	Other	Waist height	Pointed Downward
2002658	5717_2020	-121.073801	50.984567	6/1/20 0:00	6/11/21 23:59	Trail game	2062636	UBCO 45	1	Camera Functioning	Other	Waist height	Pointed Downward
2002658	7395_2020	-121.469217	50.780971	6/19/20 0:00	5/22/21 23:59	Trail game	2062644	UBCO 55	1	Camera Functioning	Other	Waist height	Pointed Downward
2002658	2601_2020	-120.91016	51.36799	6/1/20 0:00	3/19/21 23:59	Trail game	2062647	UBCO 58	1	Camera Functioning	Other	Waist height	Pointed Downward
2002658	1961_2020	-120.92375	51.44780556	6/25/20 0:00	10/27/20 23:59	Trail game	2062645	UBCO 56	1	Camera Functioning	Other	Waist height	Pointed Downward
2002658	W104_2020	-120.89594	51.20855	10/30/20 0:00	5/4/21 23:59	Trail game	2062655	UBCO 68	1	Camera Functioning	Other	Waist height	Pointed Downward
2002658	4492_2020	-121.31967	51.14763	5/30/20 0:00	6/8/21 23:59	Trail game	2062651	UBCO 63	1	Camera Functioning	Other	Waist height	Pointed Downward
2002658	119_2020	-121.48866	51.22576	10/8/20 0:00	6/4/21 23:59	Trail game	2062659	UBCO 73	1	Camera Functioning	Other	Waist height	Pointed Downward
2002658	2817_2020	-120.87843	51.33826	7/25/20 0:00	10/11/20 23:59	Trail game	2062658	UBCO 72	1	Camera Functioning	Other	Waist height	Pointed Downward
2002658	6310_D2	-119.540139	49.522302	5/24/20 0:00	8/1/21 0:00	Trail game	2010801	Reconyx PC900 HF2	1	Camera Functioning	Other	waist	Pointed Downward
2002658	8538 Road_2020	-119.2523333	49.1121	6/5/20 0:00	10/12/20 23:59	Road dirt	2062531	D 43	1	Camera Functioning	Other	Waist height	Pointed Downward
2002658	3011 Road_2020	-121.158302	51.331516	6/7/20 0:00	11/9/20 23:59	Road dirt	2062534	D 46	1	Camera Functioning	Other	Waist height	Pointed Downward
2002658	4210 Road_2020	-121.29328	51.17623	5/30/20 0:00	6/8/21 23:59	Road dirt	2062532	D 44	1	Camera Functioning	Other	Waist height	Pointed Downward
2002658	3937_2020	-121.39729	50.61082	11/1/20 0:00	5/1/21 23:59	Trail game	2062541	SG 09	1	Camera Functioning	Other	Waist height	Pointed Downward
2002658	2198_2020	-121.420618	50.888977	11/1/20 0:00	5/20/21 23:59	Trail game	2062540	SG 07	1	Camera Functioning	Other	Waist height	Pointed Downward
2002658	634_2020	-119.845166	49.85271	11/1/20 0:00	5/12/21 23:59	Trail game	2062539	SG 06	1	Camera Functioning	Other	Waist height	Pointed Downward
2002658	1602_2020	-120.97625	51.50041667	6/13/20 0:00	10/18/20 23:59	Trail game	2062540	SG 07	1	Camera Functioning	Other	Waist height	Pointed Downward
2002658	219_2020	-119.1431489	49.38217073	10/22/20 0:00	5/14/21 23:59	Trail game	2062547	SG 17	1	Camera Functioning	Other	Waist height	Pointed Downward
2002658	3438_2020	-121.139678	51.274212	5/29/20 0:00	10/17/20 23:59	Trail game	2062545	SG 15	1	Camera Functioning	Other	Waist height	Pointed Downward
2002658	180_2020	-119.563289	50.080076	7/1/20 0:00	10/4/20 23:59	Trail game	2062549	SG 20	1	Camera Functioning	Other	Waist height	Pointed Downward
2002658	9813_2020	-120.546096	49.226931	5/21/20 0:00	12/2/20 23:59	Trail game	2062552	SG 23	1	Camera Functioning	Other	Waist height	Pointed Downward
2002658	3915_2020	-121.443997	51.217968	6/13/20 0:00	6/16/20 23:59	Trail game	2062556	SG 27	1	Camera Functioning	Other	Waist height	Pointed Downward
2002658	749_2020	-120.9746389	51.605	6/5/20 0:00	11/22/20 23:59	Trail game	2062553	SG 24	1	Camera Functioning	Other	Waist height	Pointed Downward
2002658	5452_2020	-119.74237	49.60371	5/24/20 0:00	5/29/21 23:59	Trail game	2062563	SG 36	1	Camera Functioning	Other	Waist height	Pointed Downward
2002658	1346_2020	-119.757122	49.682369	10/30/20 0:00	5/2/21 23:59	Trail game	2062564	SG 37	1	Camera Functioning	Other	Waist height	Pointed Downward
2002658	80 Road_2020	-121.240123	51.214575	11/10/20 0:00	4/16/21 23:59	Trail game	2062566	SG 40	1	Camera Functioning	Other	Waist height	Pointed Downward
2002658	6729_2020	-118.9752961	49.2918336	6/11/20 0:00	7/22/21 23:59	Trail game	2062575	SG 51	1	Camera Functioning	Other	Waist height	Pointed Downward
2002658	3106_2020	-121.2541667	50.735222	11/5/20 0:00	3/6/21 23:59	Trail game	2062578	SG 54	1	Camera Functioning	Other	Waist height	Pointed Downward
2002658	8637_2020	-119.554769	49.291598	6/1/20 0:00	7/17/21 23:59	Trail game	2062580	SG 56	1	Camera Functioning	Other	Waist height	Pointed Downward
2002658	2292_2020	-118.89614	49.74796	8/12/20 0:00	10/15/20 23:59	Trail game	2062587	SG 66	1	Camera Functioning	Other	Waist height	Pointed Downward
2002658	6601_2020	-120.634667	50.851146	5/2/20 0:00	11/3/20 23:59	Trail game	2062601	UBCO 03	1	Camera Functioning	Other	Waist height	Pointed Downward
2002658	3591_2020	-121.536725	50.67096	11/30/20 0:00	5/9/21 23:59	Trail game	2062607	UBCO 13	1	Camera Functioning	Other	Waist height	Pointed Downward
2002658	2861_2020	-121.264632	51.346773	5/5/20 0:00	7/17/20 23:59	Trail game	2062616	UBCO 24	1	Camera Functioning	Other	Waist height	Pointed Downward
2002658	3603_2020	-121.372843	50.660447	11/4/20 0:00	6/5/21 23:59	Trail game	2062601	UBCO 03	1	Camera Functioning	Other	Waist height	Pointed Downward
2002658	2612_2020	-119.671406	49.365341	11/1/20 0:00	4/19/21 23:59	Trail game	2062623	UBCO 31	1	Camera Functioning	Other	Waist height	Pointed Downward
2002658	6127_2020	-118.862777	49.342577	6/10/20 0:00	6/26/21 23:59	Trail game	2062632	UBCO 40	1	Camera Functioning	Other	Waist height	Pointed Downward
2002658	2570_2020	-119.741539	49.382431	10/22/20 0:00	4/19/21 23:59	Trail game	2062537	SG 04	1	Camera Functioning	Other	Waist height	Pointed Downward
2002658	1815_2020	-120.98225	51.33813889	6/20/20 0:00	10/18/20 23:59	Trail game	2062541	SG 09	1	Camera Functioning	Other	Waist height	Pointed Downward
2002658	23_2020	-118.9580556	49.98361111	6/24/20 0:00	12/6/20 23:59	Trail game	2062546	SG 16	1	Camera Functioning	Other	Waist height	Pointed Downward
2002658	4483_2020	-118.721	49.50361	7/2/20 0:00	10/17/20 23:59	Trail game	2062547	SG 17	1	Camera Functioning	Other	Waist height	Pointed Downward
2002658	6810_2020	-119.0597016	49.2877424	6/11/20 0:00	7/13/21 23:59	Trail game	2062548	SG 18	1	Camera Functioning	Other	Waist height	Pointed Downward
2002658	2635_2020	-120.17039	49.88261	6/15/20 0:00	10/19/20 23:59	Trail game	2062557	SG 28	1	Camera Functioning	Other	Waist height	Pointed Downward
2002658	1001_2020	-119.898544	49.772846	11/2/20 0:00	4/22/21 23:59	Trail game	2062557	SG 28	1	Camera Functioning	Other	Waist height	Pointed Downward
2002658	1529_2020	-119.51606	49.95811	6/11/20 0:00	6/21/21 23:59	Trail game	2062551	SG 22	1	Camera Functioning	Other	Waist height	Pointed Downward
2002658	7941_2020	-120.784974	50.68421	4/30/20 0:00	10/16/20 23:59	Trail game	2062562	SG 35	1	Camera Functioning	Other	Waist height	Pointed Downward
2002658	8868_2020	-118.3155	49.0221	5/1/20 0:00	5/7/21 23:59	Trail game	2062559	SG 30	1	Camera Functioning	Other	Waist height	Pointed Downward
2002658	856_2020	-121.47982	51.60734	5/23/20 0:00	12/20/20 23:59	Trail game	2062561	SG 33	1	Camera Functioning	Other	Waist height	Pointed Downward
2002658	3802_2020	-121.0282222	51.2245	6/1/20 0:00	5/5/21 23:59	Trail game	2062567	SG 41	1	Camera Functioning	Other	Waist height	Pointed Downward
2002658	104_2020	-120.616983	50.141092	5/22/20 0:00	3/25/21 23:59	Trail game	2062568	SG 42	1	Camera Functioning	Other	Waist height	Pointed Downward
2002658	5047 Road_2020	-119.20653	49.29016	6/2/20 0:00	5/29/21 23:59	Road dirt	2062571	SG 45	1	Camera Functioning	Other	Waist height	Pointed Downward
2002658	8538_2020	-119.2523056	49.11219444	6/5/20 0:00	10/12/20 23:59	Trail game	2062573	SG 49	1	Camera Functioning	Other	Waist height	Pointed Downward
2002658	2858_2020	-121.3068889	51.35075	5/5/20 0:00	10/22/20 23:59	Trail game	2062578	SG 54	1	Camera Functioning	Other	Waist height	Pointed Downward
2002658	3315_2020	-120.86848	51.28186	5/23/20 0:00	10/29/20 23:59	Trail game	2062577	SG 53	1	Camera Functioning	Other	Waist height	Pointed Downward
2002658	6747_2020	-118.72453	49.27443	6/20/20 0:00	6/17/21 23:59	Trail game	2062583	SG 62	1	Camera Functioning	Other	Waist height	Pointed Downward
2002658	2133_2020	-118.948547	49.129242	11/11/20 0:00	5/28/21 23:59	Trail game	2062586	SG 65	1	Camera Functioning	Other	Waist height	Pointed Downward
2002658	2061_2020	-118.940332	49.138616	11/11/20 0:00	4/26/21 23:59	Trail game	2062585	SG 64	1	Camera Functioning	Other	Waist height	Pointed Downward
2002658	8311 Road_2020	-118.779602	49.113393	4/19/20 0:00	4/7/21 23:59	Road dirt	2062584	SG 63	1	Camera Functioning	Other	Waist height	Pointed Downward
2002658	3168_2020	-118.7962394	49.00019566	11/14/20 0:00	5/2/21 23:59	Trail game	2062587	SG 66	1	Camera Functioning	Other	Waist height	Pointed Downward
2002658	44_2020	-118.665557	49.961593	8/12/20 0:00	10/15/20 23:59	Trail game	2062587	SG 66	1	Camera Functioning	Other	Waist height	Pointed Downward
2002658	573_2020	-121.46244	51.64721	5/23/20 0:00	12/20/20 23:59	Trail game	2062589	SG 68	1	Camera Functioning	Other	Waist height	Pointed Downward
2002658	1204_2020	-120.018146	50.007351	6/12/20 0:00	10/18/20 23:59	Trail game	2062592	SG 72	1	Camera Functioning	Other	Waist height	Pointed Downward
2002658	1879_2020	-119.989838	49.945446	6/12/20 0:00	10/18/20 23:59	Trail game	2062591	SG 70	1	Camera Functioning	Other	Waist height	Pointed Downward
2002658	5009_2020	-118.666944	49.451389	6/28/20 0:00	10/12/20 23:59	Trail game	2062596	SG camera [not reported 1]	1	Camera Functioning	Other	Waist height	Pointed Downward
2002658	759_2020	-119.660194	49.819111	11/21/20 0:00	4/10/21 23:59	Trail game	2062592	SG 72	1	Camera Functioning	Other	Waist height	Pointed Downward
2002658	2806_2020	-120.45277	49.87769	5/30/20 0:00	10/31/20 23:59	Trail game	2062595	SG 75	1	Camera Functioning	Other	Waist height	Pointed Downward
2002658	1312_2020	-119.850418	49.994896	5/24/20 0:00	5/30/21 23:59	Trail game	2062593	SG 73	1	Camera Functioning	Other	Waist height	Pointed Downward
2002658	1320_2020	-119.747406	49.984901	5/24/20 0:00	5/30/21 23:59	Trail game	2062594	SG 74	1	Camera Functioning	Other	Waist height	Pointed Downward
2002658	5183_2020	-118.668028	49.431194	7/26/20 0:00	10/12/20 23:59	Trail game	2062597	SG camera [not reported 2]	1	Camera Functioning	Other	Waist height	Pointed Downward
2002658	6594_2020	-118.4343389	49.26988611	6/1/20 0:00	6/4/20 23:59	Trail game	2062605	UBCO 10	1	Camera Functioning	Other	Waist height	Pointed Downward
2002658	2728_2020	-118.807723	49.050549	10/25/20 0:00	4/17/21 23:59	Trail game	2062602	UBCO 05	1	Camera Functioning	Other	Waist height	Pointed Downward
2002658	9239_2020	-120.519166	49.275833	6/20/20 0:00	11/1/20 23:59	Trail game	2062606	UBCO 12	1	Camera Functioning	Other	Waist height	Pointed Downward
2002658	6086_2020	-118.229989	49.306853	7/30/20 0:00	6/25/21 23:59	Trail game	2062609	UBCO 15	1	Camera Functioning	Other	Waist height	Pointed Downward
2002658	834_2020	-118.73008	49.28319	11/8/20 0:00	6/10/21 23:59	Trail game	2062609	UBCO 15	1	Camera Functioning	Other	Waist height	Pointed Downward
2002658	7603_2020	-118.9282294	49.1900552	6/4/20 0:00	6/26/21 23:59	Trail game	2062612	UBCO 20	1	Camera Functioning	Other	Waist height	Pointed Downward
2002658	4374_2020	-120.030169	49.71647	6/9/20 0:00	10/21/20 23:59	Trail game	2062620	UBCO 28	1	Camera Functioning	Other	Waist height	Pointed Downward
2002658	29_2020	-121.1591866	51.2278903	11/9/20 0:00	4/18/21 23:59	Trail game	2062621	UBCO 29	1	Camera Functioning	Other	Waist height	Pointed Downward
2002658	9155_2020	-120.3479444	49.27569444	6/22/20 0:00	11/21/20 23:59	Trail game	2062624	UBCO 32	1	Camera Functioning	Other	Waist height	Pointed Downward
2002658	2460_2020	-119.92768	49.88725	5/18/20 0:00	10/19/20 23:59	Trail game	2062623	UBCO 31	1	Camera Functioning	Other	Waist height	Pointed Downward
2002658	2590 Road_2020	-121.084306	51.378987	5/5/20 0:00	10/22/20 23:59	Road dirt	2062633	UBCO 42	1	Camera Functioning	Other	Waist height	Pointed Downward
2002658	4388 Road_2020	-118.8178728	49.52317742	7/4/20 0:00	10/12/20 23:59	Road dirt	2062629	UBCO 37	1	Camera Functioning	Other	Waist height	Pointed Downward
2002658	3603 Road_2020	-121.369015	50.660316	11/4/20 0:00	6/5/21 23:59	Road dirt	2062643	UBCO 53	1	Camera Functioning	Other	Waist height	Pointed Downward
2002658	3975_2020	-118.5142806	49.54451944	6/18/20 0:00	10/4/20 23:59	Trail game	2062602	UBCO 05	1	Camera Functioning	Other	Waist height	Pointed Downward
2002658	1451_2020	-120.59796	50.01122	5/31/20 0:00	10/31/20 23:59	Trail game	2062649	UBCO 61	1	Camera Functioning	Other	Waist height	Pointed Downward
2002658	3715_2020	-121.377893	50.640579	10/27/20 0:00	6/20/21 23:59	Trail game	2062645	UBCO 56	1	Camera Functioning	Other	Waist height	Pointed Downward
2002658	67_2020	-121.422641	51.228394	10/19/20 0:00	5/9/21 23:59	Trail game	2062652	UBCO 64	1	Camera Functioning	Other	Waist height	Pointed Downward
2002658	573 Road_2020	-121.461593	51.648313	5/23/20 0:00	12/20/20 23:59	Road dirt	2062655	UBCO 68	1	Camera Functioning	Other	Waist height	Pointed Downward
2002658	1602 Road_2020	-120.9760833	51.49963889	6/13/20 0:00	10/18/20 23:59	Road dirt	2062656	UBCO 70	1	Camera Functioning	Other	Waist height	Pointed Downward
2002658	1797_2020	-118.54504	49.14835	12/1/20 0:00	4/11/21 23:59	Trail game	2062660	UBCO 74	1	Camera Functioning	Other	Waist height	Pointed Downward
2002658	1291_2020	-121.3633611	51.55294444	6/12/20 0:00	10/8/20 23:59	Trail game	2062659	UBCO 73	1	Camera Functioning	Other	Waist height	Pointed Downward
2002658	4123_2020	-118.870432	49.551202	6/14/20 0:00	10/11/20 23:59	Trail game	2062608	UBCO 14	1	Camera Functioning	Other	Waist height	Pointed Downward
2002658	5047_2020	-119.34393	49.48375	6/3/20 0:00	5/29/21 23:59	Trail game	2062615	UBCO 23	1	Camera Functioning	Other	Waist height	Pointed Downward
2002658	3014_2020	-121.118101	51.327249	6/25/20 0:00	11/1/20 23:59	Trail game	2062621	UBCO 29	1	Camera Functioning	Other	Waist height	Pointed Downward
2002658	1662_2020	-119.28968	49.35205	11/1/20 0:00	6/29/21 23:59	Trail game	2062629	UBCO 37	1	Camera Functioning	Other	Waist height	Pointed Downward
2002658	9341_2020	-120.348472	49.279278	6/22/20 0:00	11/21/20 23:59	Trail game	2062625	UBCO 33	1	Camera Functioning	Other	Waist height	Pointed Downward
2002658	8448_2020	-120.642693	50.614235	5/13/20 0:00	11/2/20 23:59	Trail game	2062627	UBCO 35	1	Camera Functioning	Other	Waist height	Pointed Downward
2002658	9042_2020	-120.583364	49.30263	5/21/20 0:00	12/2/20 23:59	Trail game	2062635	UBCO 44	1	Camera Functioning	Other	Waist height	Pointed Downward
2002658	8470_2020	-121.340396	50.643104	5/28/20 0:00	12/23/20 23:59	Trail game	2062639	UBCO 48	1	Camera Functioning	Other	Waist height	Pointed Downward
2002658	1301_2020	-119.852459	49.666724	11/2/20 0:00	4/24/21 23:59	Trail game	2062650	UBCO 62	1	Camera Functioning	Other	Waist height	Pointed Downward
2002658	8068_2020	-120.997086	50.682764	6/1/20 0:00	5/10/21 23:59	Trail game	2062646	UBCO 57	1	Camera Functioning	Other	Waist height	Pointed Downward
2002658	2655_2020	-119.8802585	49.866674	5/18/20 0:00	6/8/21 23:59	Trail game	2062648	UBCO 59	1	Camera Functioning	Other	Waist height	Pointed Downward
2002658	778_2020	-120.87446	51.09906	1/9/21 0:00	6/18/21 23:59	Trail game	2062655	UBCO 68	1	Camera Functioning	Other	Waist height	Pointed Downward
2002658	2453_2020	-121.00839	51.38952	5/16/20 0:00	10/19/20 23:59	Trail game	2062652	UBCO 64	1	Camera Functioning	Other	Waist height	Pointed Downward
2002658	77_2020	-121.1641	51.13374	11/1/20 0:00	5/22/21 23:59	Trail game	2062656	UBCO 70	1	Camera Functioning	Other	Waist height	Pointed Downward
2002658	1989_2020	-118.917917	49.14861	10/31/20 0:00	4/17/21 23:59	Trail game	2062604	UBCO 09	1	Camera Functioning	Other	Waist height	Pointed Downward
2002658	9045_2020	-120.5409167	49.30041667	6/20/20 0:00	11/1/20 23:59	Trail game	2062614	UBCO 22	1	Camera Functioning	Other	Waist height	Pointed Downward
2002658	328_2020	-120.88919	51.17099	11/15/20 0:00	4/15/21 23:59	Trail game	2062613	UBCO 21	1	Camera Functioning	Other	Waist height	Pointed Downward
2002658	414_2020_R	-119.81761	49.9119	11/11/20 0:00	6/6/21 23:59	Road dirt	2062622	UBCO 30	1	Camera Functioning	Other	Waist height	Pointed Downward
2002658	7774_2020	-118.9798	49.18003	6/3/20 0:00	7/13/21 23:59	Trail game	2062618	UBCO 26	1	Camera Functioning	Other	Waist height	Pointed Downward
2002658	3311_2020	-120.11174	49.81377	6/1/20 0:00	10/29/20 23:59	Trail game	2062622	UBCO 30	1	Camera Functioning	Other	Waist height	Pointed Downward
2002658	3896_2020	-121.1909	50.6053	11/3/20 0:00	4/14/21 23:59	Trail game	2062627	UBCO 35	1	Camera Functioning	Other	Waist height	Pointed Downward
2002658	3988_2020	-121.417966	51.2074	6/13/20 0:00	5/17/21 23:59	Trail game	2062626	UBCO 34	1	Camera Functioning	Other	Waist height	Pointed Downward
2002658	1496_2020	-118.66836	49.19941	11/11/20 0:00	5/10/21 23:59	Trail game	2062625	UBCO 33	1	Camera Functioning	Other	Waist height	Pointed Downward
2002658	2767_2020	-119.584966	49.330072	11/1/20 0:00	5/9/21 23:59	Trail game	2062635	UBCO 44	1	Camera Functioning	Other	Waist height	Pointed Downward
2002658	3726 Road_2020	-121.218888	50.639583	11/1/20 0:00	4/14/21 23:59	Road dirt	2062633	UBCO 42	1	Camera Functioning	Other	Waist height	Pointed Downward
2002658	108_2020	-120.559304	50.141378	5/22/20 0:00	11/12/20 23:59	Trail game	2062634	UBCO 43	1	Camera Functioning	Other	Waist height	Pointed Downward
2002658	2129_2020	-120.51398	49.94648	5/29/20 0:00	10/31/20 23:59	Trail game	2062637	UBCO 46	1	Camera Functioning	Other	Waist height	Pointed Downward
2002658	5983_2020	-121.335877	50.95935	4/25/20 0:00	12/1/20 23:59	Trail game	2062640	UBCO 50	1	Camera Functioning	Other	Waist height	Pointed Downward
2002658	4780_2020	-118.23075	49.446556	7/11/20 0:00	10/28/20 23:59	Trail game	2062662	UBCO camera [not reported]	1	Camera Functioning	Other	Waist height	Pointed Downward
